# Supplementary material for: Toward a standardized quantitative and qualitative insect monitoring scheme
Source: Ecol Evol. 2020 Apr 2;10(9):4009–20. doi: 10.1002/ece3.6166 (PMC7244892; doi:10.1002/ece3.6166)
Supplement: Supplementary file 1 — Table S1 [file ECE3-10-4009-s001.xlsx]

## Sheet: Tabelle1
organic grassland		biomass wet	biomass dry	organic forest fringe		biomass wet	biomass dry	intensive grassland		biomass wet	biomass dry	intensive forest fringe		biomass wet	biomass dry
sample	period	(g)	(g)	sample	period	(g)	(g)	sample	period	(g)	(g)	sample	period	(g)	(g)
M1-01	10.04.-25.04.	33.5	4.2	M2-01	10.04.-25.04.	140.5	17.3	M3-01	10.04-25.04.	27.6	3.6	M4-01	10.04.-25.04.	38.5	5.3
M1-02	26.04.-21.05.	88.3	11.9	M2-02	26.04.-21.05	490.5	39.1	M3-02	26.04.-21.05.	67.7	10.3	M4-02	26.04.-21.05.	79.1	11.9
M1-03	22.05.-02.06.	77.1	9.1	M2-03	22.05.-02.06.	284.9	47.1	M3-03	22.05.-02.06.	56.5	8.1	M4-03	22.05.-02.06.	64.5	9.3
M1-04	03.06.-14.06.	83.9	12.7	M2-04	03.06.-14.06.	261.8	45.4	M3-04	03.06.-14.06.	62.6	9	M4-04	03.06.-14.06.	73.2	10.7
M1-05	15.06.-26.06.	92.4	12.6	M2-05	15.06.-26.06.	263	42	M3-05	15.06.-26.06.	25.5	6	M4-05	15.06.-26.06.	51.1	8.2
M1-06	27.06.-09-07.	82.3	12.8	M2-06	27.06.-09.07.	182.4	27.7	M3-06	27.06.-09.07.	59.4	9.9	M4-06	27.06.-09.07.	60.2	10
M1-07	10.07.-18.07.	46.1	6.9	M2-07	10.07.-18.07.	141.1	21.9	M3-07	10.07.-18.07.	33.2	5.7	M4-07	10.07.-18.07.	33.6	6.2
M1-08	19.07-31.07.	76.6	12.6	M2-08	19.07.-31.07.	220.1	31.6	M3-08	19.07.-31.07.	45.6	7.3	M4-08	19.07.-31.07.	59.3	9.4
M1-09	01.08.-18.08.	84.9	13.1	M2-09	01.08.-18.08.	279.9	41	M3-09	01.08.-18.08.	50.5	7.7	M4-09	01.08.-18.08.	82.7	13.7
M1-10	19.08.-12.09.	68.2	10.9	M2-10	19.08.-12.09.	150.9	24.3	M3-10	19.08.-12.09.	55	9.3	M4-10	19.08.-12.09.	49.1	8.2
M1-11	13.09.-19.10.	53.1	7.6	M2-11	13.09.-19.10.	128.1	19.1	M3-11	13.09.-19.10.	46.6	7.3	M4-11	13.09.-19.10.	28.4	4.5
Total M1	2018	786.4	114,4	Total M2	2018	2543.2	356.5	Total M3	2018	530.2	84.2	Total M4	2018	619.7	97.4
