# Supplementary material for: Toward a standardized quantitative and qualitative insect monitoring scheme
Source: Ecol Evol. 2020 Apr 2;10(9):4009–20. doi: 10.1002/ece3.6166 (PMC7244892; doi:10.1002/ece3.6166)
Supplement: Supplementary file 2 — Table S2 [file ECE3-10-4009-s002.xlsx]

## Sheet: BIN sharing & countries >0.01% 
														reads/sample	20984	32704	46519	27560	41136	81816	37208	1947	30439	36696	37197	45181	39396	7984	20532	27826	31553	3465	29290	28839	31246	35398	33220	42915	22342	16465	26807	25488	27550	20949	21945	18083	26663	25906	30195
BOLD DB BLAST December 2018										NCBI Genbank BLAST December 2018					Large fraction										Large fraction										Large fraction										Large fraction
processid	bin_uri	%_identity	phylum_name	class_name	order_name	family_name	genus_name	species_name	OTU;cluster_size	NCBI_nt	Species	%_identity	Description	reads/OTU	E-Hof Wiese_10.04.-25.04.	E-Hof Wiese_26.04.-21.05.	E-Hof Wiese_22.05.-02.06.	E-Hof Wiese_03.06.-14.06.	E-Hof Wiese_15.06.-26.06.	E-Hof Wiese_27.06.-09-07.	E-Hof Wiese_10.07.-18.07.	E-Hof Wiese_19.07-31.07.	E-Hof Wiese_01.08.-18.08.	E-Hof Wiese_19.08.-12.09.	E-Hof Waldrand_10.04.-25.04.	E-Hof Waldrand_26.04.-21.05.	E-Hof Waldrand_22.05.-02.06.	E-Hof Waldrand_03.06.-14.06.	E-Hof Waldrand_15.06.-26.06.	E-Hof Waldrand_27.06.-09-07.	E-Hof Waldrand_10.07.-18.07.	E-Hof Waldrand_19.07-31.07.	E-Hof Waldrand_01.08.-18.08.	E-Hof Waldrand_19.08.-12.09.	Haglhof Wiese_10.04.-25.04.	Haglhof Wiese_26.04.-21.05.	Haglhof Wiese_22.05.-02.06.	Haglhof Wiese_03.06.-14.06.	Haglhof Wiese_15.06.-26.06.	Haglhof Wiese_27.06.-09-07.	Haglhof Wiese_10.07.-18.07.	Haglhof Wiese_19.07-31.07.	Haglhof Wiese_01.08.-18.08.	Haglhof Wiese_19.08.-12.09.	Haglhof Waldrand_10.04.-25.04.	Haglhof Waldrand_26.04.-21.05.	Haglhof Waldrand_22.05.-02.06.	Haglhof Waldrand_03.06.-14.06.	Haglhof Waldrand_15.06.-26.06.
UGEAA044-16		1	Arthropoda	Arachnida	Araneae	Agelenidae	Agelena	Agelena_labyrinthica	OTU_965;size=54	KY467128	Agelena_labyrinthica	1	Agelena_labyrinthica_isolate_ALA3_cytochrome_c_oxidase_subunit_I_(COI)_gene,_partial_cds;_mitochondrial	88	0	0	0	0	21	0	0	0	0	0	0	0	0	0	12	17	11	0	0	0	0	0	0	0	0	0	0	0	0	0	0	0	0	0	0
GBBSP147-15	BOLD:AAO3252	1	Arthropoda	Arachnida	Araneae	Anyphaenidae	Anyphaena	Anyphaena accentuata	OTU_917;size=99	KY269612	Anyphaena_accentuata	1	Anyphaena_accentuata_voucher_ZFMK-TIS-2531614_cytochrome_oxidase_subunit_1_(COI)_gene,_partial_cds;_mitochondrial	206	0	0	0	0	0	0	0	0	0	0	0	0	0	0	0	0	0	0	0	0	0	0	0	0	0	0	0	0	0	0	0	0	0	0	0
ZMBN136-16	BOLD:AAO2570	1	Arthropoda	Arachnida	Araneae	Araneidae	Araneus	Araneus quadratus	OTU_1646;size=21	KY270133	Araneus_quadratus	1	Araneus_quadratus_voucher_ZFMK-TIS-15908_cytochrome_oxidase_subunit_1_(COI)_gene,_partial_cds;_mitochondrial	40	0	0	0	0	0	0	0	0	0	0	0	0	0	0	0	0	0	0	0	0	0	0	0	0	0	0	0	0	40	0	0	0	0	0	0
FBARB298-11	BOLD:AAY7695	0.997	Arthropoda	Arachnida	Araneae	Araneidae	Gibbaranea	Gibbaranea gibbosa	OTU_17922;size=2	KX537448	Gibbaranea_gibbosa	0.997	Gibbaranea_gibbosa_voucher_BC_ZSM_ARA_00298_cytochrome_oxidase_subunit_1_(COI)_gene,_partial_cds;_mitochondrial	17	0	0	0	0	0	0	0	0	0	0	0	0	0	0	0	0	0	0	0	0	0	0	0	0	0	0	0	0	0	0	0	3	0	0	0
SMNKA178-16	BOLD:ABA9330	1	Arthropoda	Arachnida	Araneae	Clubionidae	Clubiona	Clubiona comta	OTU_4106;size=4	KY270032	Clubiona_comta	1	Clubiona_comta_voucher_ZFMK-TIS-2523259_cytochrome_oxidase_subunit_1_(COI)_gene,_partial_cds;_mitochondrial	9	0	0	0	0	0	0	0	0	0	0	0	0	0	0	0	0	0	0	0	0	0	0	0	0	0	0	0	0	0	0	0	0	0	0	0
GBBSP1954-15	BOLD:AAI4087	1	Arthropoda	Arachnida	Araneae	Clubionidae	Clubiona	Clubiona pallidula	OTU_1010;size=45	KY269748	Clubiona_pallidula	1	Clubiona_pallidula_voucher_GBOL-26198_cytochrome_oxidase_subunit_1_(COI)_gene,_partial_cds;_mitochondrial	146	0	0	0	0	0	0	0	0	0	0	0	0	0	0	0	0	0	0	0	0	0	0	0	0	0	0	0	0	0	0	0	65	0	0	0
SPINO009-09	BOLD:AAJ4117	1	Arthropoda	Arachnida	Araneae	Clubionidae	Clubiona	Clubiona terrestris	OTU_1681;size=16	KY269776	Clubiona_terrestris	1	Clubiona_terrestris_voucher_ZFMK-TIS-2531607_cytochrome_oxidase_subunit_1_(COI)_gene,_partial_cds;_mitochondrial	21	0	0	0	0	0	0	0	0	0	0	5	0	0	0	0	0	0	0	0	0	0	0	0	0	0	0	0	0	0	0	0	0	0	0	0
FBARB656-12	BOLD:AAE5793	1	Arthropoda	Arachnida	Araneae	Lycosidae	Alopecosa	Alopecosa cuneata	OTU_3030;size=8	KX537056	Alopecosa_cuneata	1	Alopecosa_cuneata_voucher_ZSM_B_ARACH_656_cytochrome_oxidase_subunit_1_(COI)_gene,_partial_cds;_mitochondrial	18	0	0	0	0	0	0	0	0	0	0	0	0	0	0	0	0	0	0	0	0	0	0	0	0	0	0	0	0	0	0	0	0	0	0	0
GBBSP039-15	BOLD:AAI2650	1	Arthropoda	Arachnida	Araneae	Lycosidae	Pardosa	Pardosa agrestis	OTU_2536;size=10	KY269260	Pardosa_agrestis	1	Pardosa_agrestis_voucher_ZFMK-DNA-100415466_cytochrome_oxidase_subunit_1_(COI)_gene,_partial_cds;_mitochondrial	21	0	0	0	0	0	0	0	0	0	0	0	0	0	0	0	0	0	0	0	0	0	0	0	0	0	0	0	0	0	0	0	0	0	0	0
GBBSP2035-16	BOLD:ACH2627	1	Arthropoda	Arachnida	Araneae	Lycosidae	Pardosa	Pardosa palustris	OTU_2361;size=24	KY270316	Pardosa_palustris	1	Pardosa_palustris_voucher_ZFMK-DNA-100416001_cytochrome_oxidase_subunit_1_(COI)_gene,_partial_cds;_mitochondrial	47	0	0	0	0	0	0	0	0	0	0	0	0	0	0	0	0	0	0	0	0	0	0	0	0	0	0	0	0	0	0	0	0	0	0	0
GBBSP204-15	BOLD:AAO4821	1	Arthropoda	Arachnida	Araneae	Philodromidae	Philodromus	Philodromus collinus	OTU_1430;size=48	KY270445	Philodromus_collinus	1	Philodromus_collinus_voucher_ZFMK-TIS-18437_cytochrome_oxidase_subunit_1_(COI)_gene,_partial_cds;_mitochondrial	111	0	0	0	0	0	0	0	0	0	0	0	0	0	0	0	0	0	0	0	0	0	0	0	0	3	0	0	0	0	0	0	0	0	57	0
GMGML1211-14	BOLD:ACR4121	1	Arthropoda	Arachnida	Araneae	Philodromidae	Philodromus	Philodromus praedatus	OTU_1465;size=25	MH630882	Philodromus_praedatus	1	Philodromus_praedatus_voucher_UB-MD2044_cytochrome_oxidase_subunit_1_(COI)_gene,_partial_cds;_mitochondrial	50	0	0	0	0	0	0	0	0	0	0	0	0	0	0	0	0	0	0	0	0	0	0	0	0	0	0	0	0	0	0	0	0	0	0	8
UGEAA031-16		1	Arthropoda	Arachnida	Araneae	Philodromidae	Philodromus	Philodromus_aureolus	OTU_3016;size=26	KX537357	Philodromus_aureolus	1	Philodromus_aureolus_voucher_BC_ZSM_ARA_00457_cytochrome_oxidase_subunit_1_(COI)_gene,_partial_cds;_mitochondrial	65	0	0	0	0	0	0	0	0	0	0	0	0	0	0	0	0	0	0	0	0	0	0	0	0	0	0	0	0	0	0	0	0	0	0	0
TURAR1346-10	BOLD:AAE4245	1	Arthropoda	Arachnida	Araneae	Pisauridae	Pisaura	Pisaura mirabilis	OTU_1562;size=25	KY270118	Pisaura_mirabilis	0.997	Pisaura_mirabilis_voucher_ZFMK-TIS-2516839_cytochrome_oxidase_subunit_1_(COI)_gene,_partial_cds;_mitochondrial	66	0	0	0	0	0	0	0	0	0	0	0	0	0	0	0	0	0	0	0	0	0	0	66	0	0	0	0	0	0	0	0	0	0	0	0
CNGIN014-13	BOLD:AAD1127	1	Arthropoda	Arachnida	Araneae	Tetragnathidae	Metellina	Metellina segmentata	OTU_4079;size=6	KY017955	Metellina_segmentata	0.997	Metellina_segmentata_isolate_ARAGH000037_cytchrome_oxidase_subunit_I_(COI)_gene,_partial_cds;_mitochondrial	12	0	0	0	0	0	0	0	0	0	0	0	0	0	0	0	0	0	0	0	0	0	0	0	0	0	0	0	0	0	0	0	0	0	0	0
GBBSP161-15	BOLD:AAO0459	1	Arthropoda	Arachnida	Araneae	Tetragnathidae	Tetragnatha	Tetragnatha pinicola	OTU_13000;size=2	KY269368	Tetragnatha_pinicola	1	Tetragnatha_pinicola_voucher_ZFMK-TIS-18456_cytochrome_oxidase_subunit_1_(COI)_gene,_partial_cds;_mitochondrial	5	0	0	0	0	0	0	0	0	0	0	0	0	0	0	0	0	0	0	0	0	0	0	0	0	0	0	0	0	0	0	0	0	0	0	0
GBBSP134-15	BOLD:ACN7898	1	Arthropoda	Arachnida	Araneae	Theridiidae	Neottiura	Neottiura bimaculata	OTU_5171;size=5	KY270295	Neottiura_bimaculata	1	Neottiura_bimaculata_voucher_ZFMK-TIS-2523232_cytochrome_oxidase_subunit_1_(COI)_gene,_partial_cds;_mitochondrial	6	0	0	0	0	0	0	0	0	0	0	0	0	0	0	0	0	0	0	0	0	0	0	0	0	0	0	0	0	0	0	0	0	0	0	0
ZMBN759-17	BOLD:AAK2576	1	Arthropoda	Arachnida	Araneae	Theridiidae	Phylloneta	Phylloneta impressa	OTU_1910;size=17	KY270202	Phylloneta_impressa	1	Phylloneta_impressa_voucher_ZFMK-TIS-18443_cytochrome_oxidase_subunit_1_(COI)_gene,_partial_cds;_mitochondrial	22	0	0	0	0	0	0	0	0	0	0	0	0	0	0	0	0	0	0	0	0	0	0	5	0	0	0	0	0	0	0	0	0	0	0	0
GBBSP435-15	BOLD:AAJ7456	1	Arthropoda	Arachnida	Araneae	Theridiidae	Platnickina	Platnickina tincta	OTU_2654;size=19	KY270458	Platnickina_tincta	1	Platnickina_tincta_voucher_ZFMK-TIS-18468_cytochrome_oxidase_subunit_1_(COI)_gene,_partial_cds;_mitochondrial	32	0	0	0	0	0	0	0	0	0	0	0	0	0	0	0	0	0	0	0	0	0	0	0	0	0	0	6	0	0	0	0	0	0	0	0
GBMIN117819-17	BOLD:AAY7675	0.9925	Arthropoda	Arachnida	Araneae	Thomisidae	Coriarachne	Coriarachne depressa	OTU_2537;size=8	KY269442	Coriarachne_depressa	0.99	Coriarachne_depressa_voucher_ZFMK-TIS-2534479_cytochrome_oxidase_subunit_1_(COI)_gene,_partial_cds;_mitochondrial	13	0	0	0	0	0	0	0	0	0	0	0	0	0	0	0	0	0	0	0	0	0	0	0	0	0	0	0	0	0	0	0	0	0	0	0
FBARB196-11	BOLD:AAO1827	0.9903	Arthropoda	Arachnida	Araneae	Thomisidae	Pistius	Pistius truncatus	OTU_11509;size=2	KX537242	Pistius_truncatus	0.99	Pistius_truncatus_voucher_BC_ZSM_ARA_00196_cytochrome_oxidase_subunit_1_(COI)_gene,_partial_cds;_mitochondrial	5	0	0	0	0	0	0	0	0	0	0	0	0	0	0	0	0	0	0	0	0	0	0	0	0	0	0	0	0	0	0	0	5	0	0	0
SPICR687-11	BOLD:AAP2437	1	Arthropoda	Arachnida	Araneae	Thomisidae	Xysticus	Xysticus audax	OTU_3545;size=4	KY270069	Xysticus_cristatus	1	Xysticus_cristatus_voucher_ZFMK-TIS-4970_cytochrome_oxidase_subunit_1_(COI)_gene,_partial_cds;_mitochondrial	9	0	0	0	0	0	0	0	0	0	0	0	0	0	0	0	0	0	0	0	0	0	0	0	0	0	0	0	0	0	0	0	0	0	0	0
FBARB354-11	BOLD:AAL7716	1	Arthropoda	Arachnida	Araneae	Thomisidae	Xysticus	Xysticus kochi	OTU_2369;size=19	KY269361	Xysticus_kochi	1	Xysticus_kochi_voucher_ZFMK-TIS-19106_cytochrome_oxidase_subunit_1_(COI)_gene,_partial_cds;_mitochondrial	34	0	0	0	0	0	0	0	0	0	0	0	0	0	0	0	0	0	0	0	0	9	0	0	0	0	0	0	0	0	0	0	0	0	0	0
TICKS030-12	BOLD:ABY3933	0.9903	Arthropoda	Arachnida	Ixodida	Ixodidae	Amblyomma	Amblyomma calcaratum	OTU_3235;size=7	KF200085	Amblyomma_calcaratum	0.99	Amblyomma_calcaratum_voucher_CAS-T019_cytochrome_oxidase_subunit_1_(COI)_gene,_partial_cds;_mitochondrial_>gi_536462421_gb_KF200144.1__Amblyomma_calcaratum_voucher_CAS-T022_cytochrome_oxidase_subunit_1_(COI)_gene,_partial_cds;_mitochondrial	8	0	0	0	0	0	0	0	0	0	0	0	0	0	0	0	0	0	0	0	0	0	0	0	0	0	0	0	0	0	0	0	0	0	0	0
SMRPM040-16	0	0.987	Arthropoda	Arachnida	Mesostigmata	0	0	0	OTU_4733;size=3	EU678458	Leohumicola_verrucosa	0.877	Leohumicola_verrucosa_strain_DAOM_231142_cytochrome_oxidase_subunit_1_gene,_partial_cds;_mitochondrial	3	0	0	0	0	0	0	0	0	0	0	0	0	0	0	3	0	0	0	0	0	0	0	0	0	0	0	0	0	0	0	0	0	0	0	0
AGAKA234-17	BOLD:ADG3289	1	Arthropoda	Arachnida	Mesostigmata	Ascidae	0	0	OTU_17972;size=2	MG414641	Ascidae_sp.	0.958	Ascidae_sp._BIOUG07217-F10_cytochrome_oxidase_subunit_1_(COI)_gene,_partial_cds;_mitochondrial	2	0	0	0	0	0	0	0	0	0	0	0	0	0	0	0	0	0	0	0	0	0	0	0	0	0	0	0	0	0	0	0	0	0	0	0
GMGRD1790-13	BOLD:ACF8205	0.9843	Arthropoda	Arachnida	Mesostigmata	Parasitidae	0	0	OTU_14727;size=2	MG409113	Parasitidae_sp.	0.83	Parasitidae_sp._BIOUG24305-A09_cytochrome_oxidase_subunit_1_(COI)_gene,_partial_cds;_mitochondrial	4	0	0	0	0	0	0	0	0	0	0	0	0	0	0	0	0	0	0	0	0	0	0	0	0	0	0	0	0	0	0	0	0	0	0	0
GMNWE906-14	BOLD:ACG5107	0.9959	Arthropoda	Arachnida	Mesostigmata	Parasitidae	0	0	OTU_2397;size=10	KM833092	Parasitidae_sp.	0.987	Parasitidae_sp._BOLD:ACG5107_voucher_BIOUG07137-H02_cytochrome_oxidase_subunit_1_(COI)_gene,_partial_cds;_mitochondrial	14	0	0	11	0	0	0	0	0	0	0	0	0	0	0	0	0	0	0	0	0	0	0	0	0	0	0	0	0	0	0	0	0	0	0	0
SMRPM233-16	BOLD:ADA9775	0.997	Arthropoda	Arachnida	Mesostigmata	Parasitidae	Poecilochirus	Poecilochirus carabi	OTU_3373;size=18	MG514710	Parasitidae_sp.	0.894	Parasitidae_sp._08BBARAC-0731_cytochrome_oxidase_subunit_1_(COI)_gene,_partial_cds;_mitochondrial	46	0	0	0	0	0	0	0	0	0	0	0	0	0	0	0	0	0	0	0	0	0	0	0	0	0	0	0	0	0	0	0	0	0	0	0
GACAC608-12	BOLD:ACB4607	0.99	Arthropoda	Arachnida	Opiliones	Neogoveidae	Neogovea	Neogovea_sp._DNA104823	OTU_7586;size=2	JF786405	Neogovea_sp.	0.99	Neogovea_sp._DNA104823_voucher_MCZ_DNA104823_cytochrome_c_oxidase_subunit_I_(COI)_gene,_partial_cds;_mitochondrial	13	0	0	0	0	0	0	0	0	13	0	0	0	0	0	0	0	0	0	0	0	0	0	0	0	0	0	0	0	0	0	0	0	0	0	0
GBBSP826-15	BOLD:AAO4095	1	Arthropoda	Arachnida	Opiliones	Phalangiidae	Opilio	Opilio canestrinii	OTU_414;size=205	KY269417	Opilio_canestrinii	1	Opilio_canestrinii_voucher_ZFMK-TIS-7026_cytochrome_oxidase_subunit_1_(COI)_gene,_partial_cds;_mitochondrial	438	0	0	0	0	0	0	0	0	0	0	0	0	0	0	0	0	0	2	21	87	0	0	0	0	0	0	21	0	0	0	0	0	0	3	0
OPPOG563-17	BOLD:AAI4346	0.9903	Arthropoda	Arachnida	Opiliones	Phalangiidae	Phalangium	Phalangium opilio	OTU_11271;size=4	MG414940	Phalangium_opilio	0.981	Phalangium_opilio_voucher_BIOUG00622-H10_cytochrome_oxidase_subunit_1_(COI)_gene,_partial_cds;_mitochondrial	10	0	0	0	0	0	0	0	0	0	0	0	0	0	0	0	0	0	0	0	0	0	0	0	0	0	0	0	0	8	0	0	0	0	0	0
UGEAA023-16		1	Arthropoda	Arachnida	Opiliones	Phalangiidae	Phalangium	Phalangium_opilio	OTU_1565;size=39	MG409434	Phalangium_opilio	1	Phalangium_opilio_voucher_BIOUG00622-H11_cytochrome_oxidase_subunit_1_(COI)_gene,_partial_cds;_mitochondrial	111	0	0	0	0	0	0	0	0	0	0	0	0	0	0	0	0	0	0	0	0	0	0	0	0	0	0	0	0	92	0	0	0	0	0	0
GENHP432-11	BOLD:AAZ8583	1	Arthropoda	Arachnida	Opiliones	Phalangiidae	Platybunus	Platybunus pinetorum	OTU_3899;size=4	KY269619	Platybunus_pinetorum	1	Platybunus_pinetorum_voucher_ZFMK-TIS-2675_cytochrome_oxidase_subunit_1_(COI)_gene,_partial_cds;_mitochondrial	9	0	0	0	0	0	0	0	0	0	0	0	0	0	0	0	0	0	0	0	0	0	0	0	0	0	0	0	0	0	0	0	0	0	0	0
FBPSS046-16	BOLD:ABW8566	0.994	Arthropoda	Arachnida	Pseudoscorpiones	Chernetidae	Pselaphochernes	Pselaphochernes scorpioides	OTU_12570;size=2	MG411203	Chernetidae_sp.	0.965	Chernetidae_sp._BIOUG00036-37_cytochrome_oxidase_subunit_1_(COI)_gene,_partial_cds;_mitochondrial	3	0	0	0	0	0	0	0	0	0	0	0	0	0	0	0	0	0	0	0	0	0	0	0	0	0	0	0	0	0	0	0	0	0	0	0
CNPPJ1861-12	BOLD:ADE3337	0.994	Arthropoda	Arachnida	Sarcoptiformes	Histiostomatidae	0	0	OTU_2976;size=8	MG409987	Histiostomatidae_sp.	0.994	Histiostomatidae_sp._BIOUG03830-F03_cytochrome_oxidase_subunit_1_(COI)_gene,_partial_cds;_mitochondrial	10	0	0	0	0	0	0	0	0	0	0	0	0	0	0	0	0	0	0	0	0	0	0	0	0	0	0	0	0	0	0	0	0	0	0	0
MYMCG556-12		0.971	Arthropoda	Arachnida	Sarcoptiformes				OTU_15887;size=2	KT799593	Wolbachia_endosymbiont	0.95	Wolbachia_endosymbiont_of_Mesaphorura_yosii_isolate_wMyos_cytochrome_c_oxidase_subunit_I_(coxA)_gene,_partial_cds	3	0	0	0	0	0	0	0	0	0	0	0	0	0	0	0	0	0	0	0	0	0	0	0	0	0	0	0	0	0	0	0	0	0	0	0
MYMCG556-12		0.974	Arthropoda	Arachnida	Sarcoptiformes				OTU_14866;size=2	KT799593	Wolbachia_endosymbiont	0.961	Wolbachia_endosymbiont_of_Mesaphorura_yosii_isolate_wMyos_cytochrome_c_oxidase_subunit_I_(coxA)_gene,_partial_cds	2	0	0	0	0	0	0	0	0	0	0	0	0	0	0	0	0	0	0	0	0	0	0	0	0	0	0	0	0	0	0	0	0	0	0	0
GBMTG070-16	BOLD:AAB5746	1	Arthropoda	Branchiopoda	Anostraca	Artemiidae	Artemia	Artemia franciscana	OTU_3515;size=4	MG572074	Artemia_franciscana	1	Artemia_franciscana_isolate_USA_GSL_2015_cytochrome_c_oxidase_subunit_I_(COI)_gene,_partial_cds;_mitochondrial	9	0	0	0	3	0	0	0	0	0	0	0	0	0	0	0	0	0	0	0	0	6	0	0	0	0	0	0	0	0	0	0	0	0	0	0
ZPII1550-11		1	Arthropoda	Branchiopoda	Diplostraca				OTU_1334;size=43	KY765399	Uncultured_Rickettsia	1	Uncultured_Rickettsia_sp._clone_Rs.IIB-N27_cytochrome_c_oxidase_subunit_1_(coxA)_gene,_partial_cds	71	0	0	19	0	0	0	0	0	0	0	0	0	0	0	0	0	0	0	0	0	0	0	0	0	0	0	0	0	0	0	0	2	0	0	0
PHJUL950-11	BOLD:AAA8924	1	Arthropoda	Collembola	Entomobryomorpha	Entomobryidae	Entomobrya	Entomobrya nivalis	OTU_954;size=85	MG035605	Entomobrya_nivalis	1	Entomobrya_nivalis_voucher_BIOUG01768-D05_cytochrome_oxidase_subunit_1_(COI)_gene,_partial_cds;_mitochondrial	151	0	0	24	0	0	0	0	0	0	0	0	0	0	0	0	4	4	0	0	0	0	0	0	0	0	0	0	0	0	0	0	0	0	0	0
SMTPP5049-15	BOLD:ACP6367	1	Arthropoda	Collembola	Entomobryomorpha	Entomobryidae	Entomobrya	Entomobrya nivalis	OTU_1450;size=27	MG036087	Entomobrya_nivalis	1	Entomobrya_nivalis_voucher_BIOUG25625-E04_cytochrome_oxidase_subunit_1_(COI)_gene,_partial_cds;_mitochondrial	49	0	0	27	0	0	0	0	0	0	0	0	0	0	0	0	0	9	0	0	0	0	0	0	0	0	0	0	0	0	0	0	0	0	0	0
CNJAF1866-12	BOLD:AAA8924	0.9958	Arthropoda	Collembola	Entomobryomorpha	Entomobryidae	Entomobrya	Entomobrya nivalis	OTU_14887;size=4	MG035552	Entomobrya_nivalis	0.994	Entomobrya_nivalis_voucher_BIOUG01138-A05_cytochrome_oxidase_subunit_1_(COI)_gene,_partial_cds;_mitochondrial	49	0	0	12	0	0	0	0	0	0	0	0	0	0	0	0	0	0	0	0	0	0	0	0	0	0	0	0	0	0	0	0	0	0	0	0
PHMTV452-10	BOLD:AAA8924	0.9903	Arthropoda	Collembola	Entomobryomorpha	Entomobryidae	Entomobrya	Entomobrya nivalis	OTU_2449;size=17	MG038839	Entomobrya_nivalis	0.99	Entomobrya_nivalis_voucher_BIOUG01768-B11_cytochrome_oxidase_subunit_1_(COI)_gene,_partial_cds;_mitochondrial	27	0	0	0	0	0	0	0	0	0	0	0	0	0	0	0	13	0	0	0	0	0	0	0	0	0	0	0	0	0	0	0	0	0	0	0
RRINV1507-15	BOLD:AAA8924	1	Arthropoda	Collembola	Entomobryomorpha	Entomobryidae	Entomobrya	Entomobrya nivalis	OTU_2445;size=12	MG038734	Entomobrya_nivalis	1	Entomobrya_nivalis_voucher_BIOUG01135-A09_cytochrome_oxidase_subunit_1_(COI)_gene,_partial_cds;_mitochondrial	14	0	0	0	0	0	0	0	0	0	0	0	0	0	0	0	3	0	0	0	0	0	0	0	0	0	0	0	0	0	0	0	0	0	0	0
OPPDI1299-17	BOLD:AAA8924	1	Arthropoda	Collembola	Entomobryomorpha	Entomobryidae	Entomobrya	Entomobrya nivalis	OTU_3819;size=4	MG037038	Entomobrya_nivalis	0.949	Entomobrya_nivalis_voucher_BIOUG01951-E07_cytochrome_oxidase_subunit_1_(COI)_gene,_partial_cds;_mitochondrial	4	0	0	0	0	0	0	0	0	0	0	0	0	0	0	0	0	0	0	0	0	0	0	0	0	0	0	0	0	0	0	0	0	0	0	0
COLLG939-10	BOLD:AAA8924	0.997	Arthropoda	Collembola	Entomobryomorpha	Entomobryidae	Entomobrya	Entomobrya nivalis	OTU_15175;size=2	KM615974	Entomobrya_nivalis	0.981	Entomobrya_nivalis_voucher_ONTCOL0922_cytochrome_oxidase_subunit_1_(COI)_gene,_partial_cds;_mitochondrial	13	0	0	8	0	0	0	0	0	0	0	0	0	0	0	0	0	0	0	0	0	0	0	0	0	0	0	0	0	0	0	0	0	0	0	0
RBINA3868-13	BOLD:ABA5350	0.9919	Arthropoda	Collembola	Entomobryomorpha	Entomobryidae	Lepidocyrtus	Lepidocyrtus paradoxus	OTU_554;size=147	MG036813	Lepidocyrtus_paradoxus	0.99	Lepidocyrtus_paradoxus_voucher_BIOUG01671-A03_cytochrome_oxidase_subunit_1_(COI)_gene,_partial_cds;_mitochondrial	348	0	0	0	0	0	0	0	0	0	0	0	0	0	0	0	0	0	0	0	0	0	0	0	0	0	0	0	0	0	8	0	0	0	0	0
GBMIN137389-18	BOLD:ACM7036	0.994	Arthropoda	Collembola	Entomobryomorpha	Entomobryidae	Willowsia	Willowsia nigromaculata	OTU_4051;size=12	KY468311	Willowsia_nigromaculata	0.994	Willowsia_nigromaculata_voucher_MNHN_cytochrome_oxidase_subunit_I_(COI)_gene,_partial_cds;_mitochondrial	26	0	0	0	0	0	0	0	0	0	0	0	0	0	0	0	0	0	0	0	0	0	0	0	0	0	0	0	0	0	0	0	0	0	0	0
GENHP658-11	BOLD:AAA7970	1	Arthropoda	Collembola	Entomobryomorpha	Tomoceridae	Tomocerus	Tomocerus minor	OTU_2383;size=12	KT808364	Tomocerus_vulgaris	1	Tomocerus_vulgaris_voucher_PJAS_Tomocerus_vulg_whitelands29i13_cytochrome_oxidase_subunit_I_(COI)_gene,_partial_cds;_mitochondrial	69	0	0	0	3	0	0	0	0	18	0	0	0	0	3	5	0	0	0	0	0	7	0	8	0	0	0	0	0	0	0	0	0	0	0	0
COLNO040-09	BOLD:AAA7971	0.9903	Arthropoda	Collembola	Entomobryomorpha	Tomoceridae	Tomocerus	Tomocerus minor	OTU_7662;size=2	KT808364	Tomocerus_vulgaris	0.958	Tomocerus_vulgaris_voucher_PJAS_Tomocerus_vulg_whitelands29i13_cytochrome_oxidase_subunit_I_(COI)_gene,_partial_cds;_mitochondrial	14	5	0	0	0	0	0	0	0	5	0	0	0	0	2	0	0	0	0	0	0	0	0	0	0	0	0	0	0	0	0	0	0	0	0	0
GENHP859-11	BOLD:ABA1931	1	Arthropoda	Collembola	Entomobryomorpha	Tomoceridae	Tomocerus	Tomocerus minor	OTU_5791;size=2	KT808364	Tomocerus_vulgaris	0.965	Tomocerus_vulgaris_voucher_PJAS_Tomocerus_vulg_whitelands29i13_cytochrome_oxidase_subunit_I_(COI)_gene,_partial_cds;_mitochondrial	6	0	0	0	0	0	0	0	0	4	0	0	0	0	2	0	0	0	0	0	0	0	0	0	0	0	0	0	0	0	0	0	0	0	0	0
BCFOR1478-17	BOLD:ADG2822	0.985	Arthropoda	Collembola	Symphypleona	Bourletiellidae	Bourletiella	0	OTU_5426;size=9	MG311659	Bourletiellidae_sp.	0.824	Bourletiellidae_sp._BIOUG23191-C03_cytochrome_oxidase_subunit_1_(COI)_gene,_partial_cds;_mitochondrial	28	0	0	0	0	0	0	0	0	0	0	0	0	0	0	0	0	0	0	0	0	0	0	0	0	0	0	0	0	0	0	0	0	0	0	0
GBEPT121-13	BOLD:ACJ8169	0.994	Arthropoda	Insecta	Blattodea	Ectobiidae	Ectobius	Ectobius vittiventris	OTU_15785;size=2	KR141489	Ectobius_lapponicus	0.885	Ectobius_lapponicus_voucher_62-5-040_cytochrome_oxidase_subunit_1_(COI)_gene,_partial_cds;_mitochondrial	2	0	0	0	0	0	0	0	0	0	0	0	0	0	0	0	0	0	0	0	0	0	0	0	0	0	0	0	0	0	0	0	0	0	0	0
GBMIX3483-17		0.987	Arthropoda	Insecta	Blattodea	Ectobiidae	Ectobius	Ectobius_erythronotus	OTU_3840;size=7	KR141489	Ectobius_lapponicus	0.914	Ectobius_lapponicus_voucher_62-5-040_cytochrome_oxidase_subunit_1_(COI)_gene,_partial_cds;_mitochondrial	13	0	0	0	0	0	0	0	0	0	0	0	0	0	0	0	0	0	0	0	0	0	0	0	0	0	0	0	0	0	0	0	0	0	0	0
GBEPT122-13	BOLD:ACJ9224	1	Arthropoda	Insecta	Blattodea	Ectobiidae	Ectobius	Ectobius_sylvestris	OTU_505;size=153	AM600690	Phyllodromica_iberica	0.869	Phyllodromica_iberica_mitochondrial_partial_COI_gene_for_cytochrome_c_oxidase_subunit_I,_specimen_voucher_DNATAX02866_(ZSM)	335	0	0	0	0	197	0	0	0	0	0	0	0	11	0	0	0	5	0	0	0	0	0	0	43	0	0	0	0	0	0	0	0	30	0	0
PSFOR470-13	BOLD:AAP7159	1	Arthropoda	Insecta	Coleoptera	Anthribidae	Anthribus	Anthribus albinus	OTU_902;size=200	KU919036	Platystomos_albinus	1	Platystomos_albinus_voucher_ZFMK-TIS-2001812_cytochrome_oxidase_subunit_1_(COI)_gene,_partial_cds;_mitochondrial	462	8	0	0	0	0	0	0	0	0	0	167	9	0	0	0	0	67	0	12	64	5	0	0	0	0	0	0	0	0	0	0	0	0	0	0
GCOL5512-16	BOLD:AAO1339	1	Arthropoda	Insecta	Coleoptera	Anthribidae	Anthribus	Anthribus nebulosus	OTU_4507;size=5	KU916260	Anthribus_nebulosus	1	Anthribus_nebulosus_voucher_ZFMK-TIS-2503963_cytochrome_oxidase_subunit_1_(COI)_gene,_partial_cds;_mitochondrial	15	0	0	0	0	0	0	0	0	0	0	0	7	6	0	0	0	0	0	0	0	0	0	0	0	0	0	0	0	0	0	0	0	0	0	0
GCOL7063-16	BOLD:AAX8854	1	Arthropoda	Insecta	Coleoptera	Anthribidae	Dissoleucas	Dissoleucas niveirostris	OTU_2783;size=22	KU918386	Dissoleucas_niveirostris	1	Dissoleucas_niveirostris_voucher_ZFMK-TIS-2509314_cytochrome_oxidase_subunit_1_(COI)_gene,_partial_cds;_mitochondrial	22	0	0	0	0	0	0	0	0	0	0	13	0	0	0	0	0	0	0	0	0	0	0	0	0	0	0	0	0	0	0	0	0	0	0	0
GBCOU1069-13	BOLD:AAN6210	1	Arthropoda	Insecta	Coleoptera	Brentidae	Ischnopterapion	Ischnopterapion virens	OTU_1163;size=32	KU913356	Ischnopterapion_virens	1	Ischnopterapion_virens_voucher_ZFMK-TIS-2003059_cytochrome_oxidase_subunit_1_(COI)_gene,_partial_cds;_mitochondrial	72	0	0	0	0	0	0	0	0	0	0	0	0	0	0	0	0	0	0	0	0	0	0	0	0	0	0	0	0	0	0	0	0	0	0	0
VVGPL1301-12	BOLD:AAV9909	1	Arthropoda	Insecta	Coleoptera	Buprestidae	Agrilus	Agrilus angustulus	OTU_1212;size=36	MF286341	Agrilus_sp.	1	Agrilus_sp._UPOL_A00670_cytochrome_oxidase_subunit_I_(COI)_gene,_partial_cds;_mitochondrial	96	0	0	0	0	0	0	0	0	0	0	0	0	22	0	0	0	0	0	0	0	0	0	0	0	0	0	0	0	0	0	0	0	0	0	0
VVGC387-09	BOLD:AAJ6706	0.997	Arthropoda	Insecta	Coleoptera	Buprestidae	Agrilus	Agrilus biguttatus	OTU_12790;size=2	KU918749	Agrilus_biguttatus	0.997	Agrilus_biguttatus_voucher_ZFMK-TIS-2526958_cytochrome_oxidase_subunit_1_(COI)_gene,_partial_cds;_mitochondrial	3	0	0	0	0	0	0	0	0	0	0	0	0	0	0	0	0	0	0	0	0	0	0	0	0	0	0	0	0	0	0	0	0	0	0	0
GCOL5776-16	BOLD:AAO2744	1	Arthropoda	Insecta	Coleoptera	Buprestidae	Anthaxia	Anthaxia quadripunctata	OTU_3892;size=4	KU917564	Anthaxia_quadripunctata	1	Anthaxia_quadripunctata_voucher_ZFMK-TIS-8164_cytochrome_oxidase_subunit_1_(COI)_gene,_partial_cds;_mitochondrial	8	0	0	0	0	0	0	0	0	0	0	0	0	0	0	0	0	0	0	0	0	0	0	0	0	0	0	0	0	0	0	0	0	0	0	0
COLFC550-12	BOLD:ACA8663	0.997	Arthropoda	Insecta	Coleoptera	Byrrhidae	Byrrhus	Byrrhus arietinus	OTU_16788;size=2	KJ965817	Byrrhus_arietinus	0.997	Byrrhus_arietinus_voucher_ZMUO<FIN>:003115_cytochrome_oxidase_subunit_1_(COI)_gene,_partial_cds;_mitochondrial	6	0	0	0	0	0	0	0	0	0	0	0	0	0	0	0	0	0	0	0	0	0	0	0	0	0	0	0	0	0	0	0	0	0	0	0
COLFE1575-13	BOLD:ACZ0408	1	Arthropoda	Insecta	Coleoptera	Byrrhidae	Byrrhus	Byrrhus pilula	OTU_700;size=110	KJ966175	Byrrhus_fasciatus	1	Byrrhus_fasciatus_voucher_ZMUO<FIN>:007465_cytochrome_oxidase_subunit_1_(COI)_gene,_partial_cds;_mitochondrial	271	0	0	0	0	0	0	0	0	0	0	0	0	0	0	0	0	0	0	0	0	0	0	203	0	0	0	0	0	0	0	0	0	0	0	0
GENHP590-11	BOLD:AAZ8611	1	Arthropoda	Insecta	Coleoptera	Byturidae	Byturus	Byturus tomentosus	OTU_2393;size=28	KU917511	Byturus_tomentosus	1	Byturus_tomentosus_voucher_ZFMK-TIS-2504320_cytochrome_oxidase_subunit_1_(COI)_gene,_partial_cds;_mitochondrial	82	0	0	19	0	0	0	0	0	0	0	0	15	0	0	0	0	0	0	0	0	0	0	0	0	0	0	0	0	0	0	0	0	0	0	0
GCOL455-16	BOLD:AAN9990	1	Arthropoda	Insecta	Coleoptera	Cantharidae	Cantharis	Cantharis decipiens	OTU_872;size=110	KU919329	Cantharis_decipiens	1	Cantharis_decipiens_voucher_ZFMK-TIS-16792_cytochrome_oxidase_subunit_1_(COI)_gene,_partial_cds;_mitochondrial	256	0	0	205	0	0	0	0	0	0	0	0	12	5	0	0	0	0	0	0	0	0	0	0	0	0	0	0	0	0	0	0	0	0	0	0
GCOL6092-16	BOLD:ACC2429	1	Arthropoda	Insecta	Coleoptera	Cantharidae	Cantharis	Cantharis fulvicollis	OTU_1998;size=22	KU919142	Cantharis_flavilabris	1	Cantharis_flavilabris_voucher_ZFMK-TIS-2505521_cytochrome_oxidase_subunit_1_(COI)_gene,_partial_cds;_mitochondrial	59	0	0	0	0	0	0	0	0	0	0	0	0	0	0	0	0	0	0	0	0	0	0	0	0	0	8	0	0	0	0	0	0	0	0	0
GCOL576-16	BOLD:AAN9700	1	Arthropoda	Insecta	Coleoptera	Cantharidae	Cantharis	Cantharis fusca	OTU_39;size=4943	KU917589	Cantharis_fusca	1	Cantharis_fusca_voucher_ZFMK-TIS-6036_cytochrome_oxidase_subunit_1_(COI)_gene,_partial_cds;_mitochondrial	8254	0	124	0	0	0	0	0	0	0	0	0	0	0	0	0	0	0	0	0	0	0	98	2128	2205	0	0	0	0	0	0	0	2030	1618	0	0
GBCOL812-12	BOLD:AAN9702	1	Arthropoda	Insecta	Coleoptera	Cantharidae	Cantharis	Cantharis livida	OTU_104;size=1377	KU917417	Cantharis_livida	1	Cantharis_livida_voucher_ZFMK-TIS-2508422_cytochrome_oxidase_subunit_1_(COI)_gene,_partial_cds;_mitochondrial	2326	0	0	0	0	0	0	0	0	0	0	0	0	0	0	0	0	0	0	0	0	0	0	0	932	1359	0	0	0	0	0	0	0	5	8	0
GCOL3402-16	BOLD:ACZ1387	1	Arthropoda	Insecta	Coleoptera	Cantharidae	Cantharis	Cantharis nigricans	OTU_2620;size=7	KU917872	Cantharis_nigricans	1	Cantharis_nigricans_voucher_ZFMK-TIS-2531714_cytochrome_oxidase_subunit_1_(COI)_gene,_partial_cds;_mitochondrial	32	0	0	0	0	0	0	0	0	0	0	0	0	20	3	0	0	0	0	0	0	0	0	0	0	0	0	0	0	0	0	0	0	5	0	0
GENHP576-11	BOLD:ABA1022	1	Arthropoda	Insecta	Coleoptera	Cantharidae	Cantharis	Cantharis pellucida	OTU_1553;size=28	KU917125	Cantharis_pellucida	1	Cantharis_pellucida_voucher_ZFMK-TIS-2536707_cytochrome_oxidase_subunit_1_(COI)_gene,_partial_cds;_mitochondrial	95	0	0	0	0	0	0	0	0	0	0	0	0	65	18	0	0	0	0	0	0	0	0	0	0	0	0	0	0	0	0	0	0	0	0	0
TTCFW238-08	BOLD:AAH0152	1	Arthropoda	Insecta	Coleoptera	Cantharidae	Cantharis	Cantharis rufa	OTU_91;size=2171	KU919332	Cantharis_rufa	1	Cantharis_rufa_voucher_ZFMK-TIS-2511448_cytochrome_oxidase_subunit_1_(COI)_gene,_partial_cds;_mitochondrial	4088	0	0	0	1458	0	0	0	0	0	0	0	0	10	2	0	0	0	0	0	0	0	0	556	804	843	8	0	0	0	0	0	0	57	33	155
GCOL7162-16	BOLD:AAP7368	1	Arthropoda	Insecta	Coleoptera	Cantharidae	Malthinus	Malthinus punctatus	OTU_1800;size=16	KU919430	Malthinus_punctatus	1	Malthinus_punctatus_voucher_ZFMK-TIS-5645_cytochrome_oxidase_subunit_1_(COI)_gene,_partial_cds;_mitochondrial	47	0	0	25	0	0	0	0	0	0	0	0	0	0	0	7	7	0	0	0	0	0	0	0	0	0	0	0	0	0	0	0	0	0	0	0
GMGRD1510-13	BOLD:ACA9020	1	Arthropoda	Insecta	Coleoptera	Cantharidae	Malthodes	Malthodes fuscus	OTU_14473;size=4	KJ963989	Malthodes_fuscus	0.997	Malthodes_fuscus_voucher_ZMUO<FIN>:006887_cytochrome_oxidase_subunit_1_(COI)_gene,_partial_cds;_mitochondrial_>gi_695093187_gb_KJ967268.1__Malthodes_fuscus_voucher_ZMUO<FIN>:005722_cytochrome_oxidase_subunit_1_(COI)_gene,_partial_cds;_mitochondrial	10	0	0	0	0	0	0	0	0	0	0	0	0	0	0	0	0	0	0	0	0	0	0	0	0	0	0	0	0	0	0	0	0	0	0	0
GCOL585-16	BOLD:AAP7367	0.997	Arthropoda	Insecta	Coleoptera	Cantharidae	Malthodes	Malthodes marginatus	OTU_3658;size=4	KU913869	Malthodes_marginatus	0.997	Malthodes_marginatus_voucher_ZFMK-TIS-21290_cytochrome_oxidase_subunit_1_(COI)_gene,_partial_cds;_mitochondrial	7	0	0	0	0	0	0	0	0	0	0	0	7	0	0	0	0	0	0	0	0	0	0	0	0	0	0	0	0	0	0	0	0	0	0	0
GCOL12073-16	BOLD:ACC5434	1	Arthropoda	Insecta	Coleoptera	Cantharidae	Malthodes	Malthodes mysticus	OTU_16879;size=2	KU916084	Malthodes_mysticus	1	Malthodes_mysticus_voucher_ZFMK-TIS-2532363_cytochrome_oxidase_subunit_1_(COI)_gene,_partial_cds;_mitochondrial	14	0	0	0	0	0	0	0	0	0	0	0	0	0	0	0	3	0	0	0	0	0	0	0	0	0	0	0	0	0	0	0	0	0	0	0
GMGRE3143-13	BOLD:ACI4208	0.994	Arthropoda	Insecta	Coleoptera	Cantharidae	Malthodes	Malthodes mysticus	OTU_15916;size=2	KU916908	Malthodes_mysticus	0.994	Malthodes_mysticus_voucher_ZFMK-TIS-2505190_cytochrome_oxidase_subunit_1_(COI)_gene,_partial_cds;_mitochondrial	7	0	0	0	0	0	0	0	0	0	0	0	0	0	0	0	0	0	0	0	0	0	0	0	0	0	0	0	0	0	0	0	0	0	0	0
GCOL5870-16	BOLD:AAO3824	1	Arthropoda	Insecta	Coleoptera	Cantharidae	Metacantharis	Metacantharis discoidea	OTU_753;size=98	KU918047	Metacantharis_discoidea	1	Metacantharis_discoidea_voucher_ZFMK-TIS-2002216_cytochrome_oxidase_subunit_1_(COI)_gene,_partial_cds;_mitochondrial	239	0	0	0	0	0	0	0	0	0	0	0	0	60	9	0	0	0	0	0	0	0	0	0	0	0	0	0	0	0	0	0	0	0	0	0
OPPQQ099-17	BOLD:AAL1297	1	Arthropoda	Insecta	Coleoptera	Cantharidae	Rhagonycha	Rhagonycha fulva	OTU_134;size=2702	KU919127	Rhagonycha_fulva	1	Rhagonycha_fulva_voucher_ZFMK-TIS-14267_cytochrome_oxidase_subunit_1_(COI)_gene,_partial_cds;_mitochondrial	5388	0	0	0	0	0	0	0	0	0	0	0	0	0	0	0	18	67	0	0	0	0	0	0	0	0	599	1109	768	137	0	0	0	0	0	0
ZMBN183-16	BOLD:AAN9289	1	Arthropoda	Insecta	Coleoptera	Cantharidae	Rhagonycha	Rhagonycha lignosa	OTU_728;size=91	KU919471	Rhagonycha_lignosa	1	Rhagonycha_lignosa_voucher_ZFMK-TIS-17377_cytochrome_oxidase_subunit_1_(COI)_gene,_partial_cds;_mitochondrial	224	0	0	8	0	0	0	0	0	0	0	0	0	15	0	0	0	0	0	0	0	0	0	71	0	0	0	0	0	0	0	0	0	16	0	0
GCOL7233-16	BOLD:AAO1269	1	Arthropoda	Insecta	Coleoptera	Cantharidae	Rhagonycha	Rhagonycha lutea	OTU_2089;size=15	KU913309	Rhagonycha_lutea	1	Rhagonycha_lutea_voucher_ZFMK-TIS-2532073_cytochrome_oxidase_subunit_1_(COI)_gene,_partial_cds;_mitochondrial	35	0	0	0	0	0	0	0	0	0	0	0	0	0	0	0	0	0	0	0	0	0	0	0	0	0	0	0	0	0	0	0	0	0	18	0
GCOL8453-16	BOLD:AAO1935	1	Arthropoda	Insecta	Coleoptera	Cantharidae	Rhagonycha	Rhagonycha translucida	OTU_537;size=206	KU917347	Rhagonycha_translucida	1	Rhagonycha_translucida_voucher_ZFMK-TIS-2515329_cytochrome_oxidase_subunit_1_(COI)_gene,_partial_cds;_mitochondrial	505	0	0	0	40	138	0	0	0	0	0	0	0	0	5	9	0	0	0	0	0	0	0	4	52	0	32	0	0	0	0	0	0	0	0	164
GCOL689-16	BOLD:AAH2774	0.997	Arthropoda	Insecta	Coleoptera	Carabidae	Agonum	Agonum muelleri	OTU_2925;size=8	KU919429	Agonum_muelleri	0.997	Agonum_muelleri_voucher_ZFMK-TIS-6806_cytochrome_oxidase_subunit_1_(COI)_gene,_partial_cds;_mitochondrial	18	0	0	0	0	0	0	0	0	0	0	0	0	0	0	0	0	0	0	0	0	0	0	0	0	0	0	0	0	0	0	0	0	0	0	0
GCOL9913-16	BOLD:AAP9142	1	Arthropoda	Insecta	Coleoptera	Carabidae	Bembidion	Bembidion lunulatum	OTU_2214;size=10	KU914998	Bembidion_lunulatum	1	Bembidion_lunulatum_voucher_ZFMK-TIS-2522555_cytochrome_oxidase_subunit_1_(COI)_gene,_partial_cds;_mitochondrial	28	0	0	0	0	0	0	0	0	0	0	0	0	0	0	0	0	0	0	0	0	0	0	0	0	0	0	0	0	0	0	0	0	0	0	0
GBCL7878-12	BOLD:AAO4635	1	Arthropoda	Insecta	Coleoptera	Carabidae	Calathus	Calathus fuscipes	OTU_331;size=309	KM441142	Calathus_fuscipes	0.998	Calathus_fuscipes_voucher_BCZSM_COL_WL_0080_cytochrome_oxidase_subunit_1_(COI)_gene,_partial_cds;_mitochondrial	688	0	0	0	0	0	0	0	0	0	0	0	0	0	0	0	0	0	0	0	0	0	0	0	242	0	0	0	0	0	0	0	0	0	0	446
TTCFW185-08	BOLD:AAH2755	1	Arthropoda	Insecta	Coleoptera	Carabidae	Carabus	Carabus granulatus	OTU_6386;size=6	KU918261	Carabus_granulatus	1	Carabus_granulatus_voucher_ZFMK-TIS-14151_cytochrome_oxidase_subunit_1_(COI)_gene,_partial_cds;_mitochondrial	15	0	0	0	3	0	0	0	0	8	0	0	0	0	0	0	0	0	0	0	0	0	0	0	0	0	0	0	0	0	0	0	0	0	0	0
FBCOF460-12	BOLD:ABX2910	0.997	Arthropoda	Insecta	Coleoptera	Carabidae	Carabus	Carabus violaceus	OTU_2326;size=25	KM448972	Carabus_violaceus	0.997	Carabus_violaceus_purpurascens_voucher_BFB_Col_FK_4640_cytochrome_oxidase_subunit_1_(COI)_gene,_partial_cds;_mitochondrial	72	0	0	0	0	0	0	0	0	0	0	0	0	0	0	0	0	0	0	0	0	0	0	0	0	72	0	0	0	0	0	0	0	0	0	0
GCOL556-16	BOLD:AAE5160	1	Arthropoda	Insecta	Coleoptera	Carabidae	Harpalus	Harpalus rufipes	OTU_1650;size=21	KU918818	Harpalus_rufipes	1	Harpalus_rufipes_voucher_ZFMK-TIS-17223_cytochrome_oxidase_subunit_1_(COI)_gene,_partial_cds;_mitochondrial	76	0	0	0	0	0	0	0	0	0	0	0	0	0	0	0	0	0	0	0	0	0	0	0	0	0	0	0	0	0	0	0	0	0	0	0
GCOL731-16	BOLD:AAP8339	1	Arthropoda	Insecta	Coleoptera	Carabidae	Leistus	Leistus rufomarginatus	OTU_785;size=88	KU916749	Leistus_rufomarginatus	1	Leistus_rufomarginatus_voucher_ZFMK-TIS-13951_cytochrome_oxidase_subunit_1_(COI)_gene,_partial_cds;_mitochondrial	208	0	0	0	0	0	0	0	0	0	0	0	0	0	0	0	0	0	0	0	0	0	0	0	0	0	0	0	0	0	0	0	0	0	208	0
ISUP103-14	BOLD:AAH0297	1	Arthropoda	Insecta	Coleoptera	Carabidae	Nebria	Nebria brevicollis	OTU_3599;size=4	KU916991	Nebria_brevicollis	1	Nebria_brevicollis_voucher_ZFMK-TIS-2500207_cytochrome_oxidase_subunit_1_(COI)_gene,_partial_cds;_mitochondrial	11	0	0	0	0	0	0	0	0	0	11	0	0	0	0	0	0	0	0	0	0	0	0	0	0	0	0	0	0	0	0	0	0	0	0	0
GCOL722-16	BOLD:AAH9293	1	Arthropoda	Insecta	Coleoptera	Carabidae	Poecilus	Poecilus versicolor	OTU_7620;size=2	KU917656	Poecilus_versicolor	1	Poecilus_versicolor_voucher_ZFMK-TIS-2523412_cytochrome_oxidase_subunit_1_(COI)_gene,_partial_cds;_mitochondrial	5	0	0	0	0	0	0	0	0	5	0	0	0	0	0	0	0	0	0	0	0	0	0	0	0	0	0	0	0	0	0	0	0	0	0	0
GCOL9639-16	BOLD:AAM0036	0.997	Arthropoda	Insecta	Coleoptera	Carabidae	Pterostichus	Pterostichus vernalis	OTU_3245;size=9	KU918455	Pterostichus_vernalis	0.997	Pterostichus_vernalis_voucher_ZFMK-TIS-2504069_cytochrome_oxidase_subunit_1_(COI)_gene,_partial_cds;_mitochondrial	30	0	0	0	0	0	0	0	0	0	0	0	0	0	0	0	0	0	0	0	0	19	0	0	0	0	0	0	0	0	0	0	0	0	0	0
FBCOG897-12	BOLD:AAN0041	0.997	Arthropoda	Insecta	Coleoptera	Carabidae	Stenolophus	Stenolophus teutonus	OTU_3240;size=17	KM446684	Stenolophus_teutonus	0.997	Stenolophus_teutonus_voucher_BFB_Col_FK_8782_cytochrome_oxidase_subunit_1_(COI)_gene,_partial_cds;_mitochondrial	55	0	0	0	0	0	0	0	0	0	0	0	0	0	0	0	0	0	0	0	55	0	0	0	0	0	0	0	0	0	0	0	0	0	0	0
GCOL1260-16	BOLD:ABY3140	1	Arthropoda	Insecta	Coleoptera	Carabidae	Synuchus	Synuchus vivalis	OTU_522;size=253	KU918737	Synuchus_vivalis	1	Synuchus_vivalis_voucher_ZFMK-TIS-9834_cytochrome_oxidase_subunit_1_(COI)_gene,_partial_cds;_mitochondrial	601	0	0	0	0	0	0	0	0	0	0	0	0	0	0	0	0	0	0	0	0	0	0	0	0	0	0	0	0	0	0	0	0	0	0	0
EUCAR276-10	BOLD:AAL6600	0.9903	Arthropoda	Insecta	Coleoptera	Carabidae	Tachyta	Tachyta nana	OTU_16968;size=2	KU913865	Tachyta_nana	0.99	Tachyta_nana_voucher_ZFMK-TIS-2522847_cytochrome_oxidase_subunit_1_(COI)_gene,_partial_cds;_mitochondrial	6	0	0	0	0	0	0	0	0	0	0	0	0	0	0	0	0	0	0	0	0	0	0	0	0	0	0	0	0	0	0	0	0	0	0	0
OPPHO423-17	BOLD:AAL6870	1	Arthropoda	Insecta	Coleoptera	Carabidae	Trechus	Trechus quadristriatus	OTU_4735;size=3	KU918592	Trechus_quadristriatus	1	Trechus_quadristriatus_voucher_ZFMK-TIS-2505316_cytochrome_oxidase_subunit_1_(COI)_gene,_partial_cds;_mitochondrial	12	0	0	0	0	0	0	0	0	0	0	0	0	0	0	0	0	0	0	0	0	0	0	0	0	0	0	0	0	0	0	0	0	3	0	0
GCOL12740-16	BOLD:AAN9247	1	Arthropoda	Insecta	Coleoptera	Cerambycidae	Alosterna	Alosterna tabacicolor	OTU_2428;size=10	KU912325	Alosterna_tabacicolor	1	Alosterna_tabacicolor_voucher_ZFMK-TIS-2536763_cytochrome_oxidase_subunit_1_(COI)_gene,_partial_cds;_mitochondrial	21	0	0	0	0	0	0	0	0	0	0	0	0	21	0	0	0	0	0	0	0	0	0	0	0	0	0	0	0	0	0	0	0	0	0	0
GBCOD379-13	BOLD:AAO2826	1	Arthropoda	Insecta	Coleoptera	Cerambycidae	Clytus	Clytus arietis	OTU_11645;size=2	KU919046	Clytus_arietis	0.994	Clytus_arietis_voucher_ZFMK-TIS-2524327_cytochrome_oxidase_subunit_1_(COI)_gene,_partial_cds;_mitochondrial	8	0	0	0	0	0	0	0	0	0	0	0	0	0	0	0	0	0	0	0	0	0	0	0	0	0	0	0	0	0	0	0	0	8	0	0
GCOL8358-16	BOLD:AAO3023	1	Arthropoda	Insecta	Coleoptera	Cerambycidae	Gaurotes	Gaurotes virginea	OTU_1631;size=22	KU919069	Gaurotes_virginea	1	Gaurotes_virginea_voucher_ZFMK-TIS-10343_cytochrome_oxidase_subunit_1_(COI)_gene,_partial_cds;_mitochondrial	42	0	0	0	0	0	0	0	0	0	0	0	42	0	0	0	0	0	0	0	0	0	0	0	0	0	0	0	0	0	0	0	0	0	0	0
GCOL487-16	BOLD:AAJ1829	1	Arthropoda	Insecta	Coleoptera	Cerambycidae	Leiopus	Leiopus nebulosus	OTU_5073;size=3	KU917111	Leiopus_nebulosus	1	Leiopus_nebulosus_voucher_ZFMK-TIS-5924_cytochrome_oxidase_subunit_1_(COI)_gene,_partial_cds;_mitochondrial	5	0	0	0	0	0	0	0	0	0	0	0	0	0	0	0	0	0	0	0	0	0	0	0	0	0	0	0	0	0	0	0	0	0	0	0
PSFOR130-13	BOLD:AAP7401	1	Arthropoda	Insecta	Coleoptera	Cerambycidae	Molorchus	Molorchus minor	OTU_3172;size=11	KU917984	Molorchus_minor	1	Molorchus_minor_voucher_ZFMK-TIS-2508740_cytochrome_oxidase_subunit_1_(COI)_gene,_partial_cds;_mitochondrial	20	0	0	0	0	0	0	0	0	0	0	0	9	6	0	0	0	0	0	0	0	0	0	0	0	0	0	0	0	0	0	0	0	0	0	0
PSFOR891-14	BOLD:ACI8470	1	Arthropoda	Insecta	Coleoptera	Cerambycidae	Obrium	Obrium brunneum	OTU_1393;size=30	KU915727	Obrium_brunneum	1	Obrium_brunneum_voucher_ZFMK-TIS-5606_cytochrome_oxidase_subunit_1_(COI)_gene,_partial_cds;_mitochondrial	83	0	0	0	0	0	0	0	0	0	0	0	34	0	0	0	0	0	0	0	0	0	0	0	0	0	0	0	0	0	0	0	0	0	0	0
PSFOR455-13	BOLD:AAD8900	1	Arthropoda	Insecta	Coleoptera	Cerambycidae	Phymatodes	Phymatodes testaceus	OTU_1609;size=25	KU916437	Phymatodes_testaceus	1	Phymatodes_testaceus_voucher_ZFMK-TIS-2520135_cytochrome_oxidase_subunit_1_(COI)_gene,_partial_cds;_mitochondrial	82	0	0	0	0	0	0	0	0	0	0	0	0	0	0	0	0	0	0	0	0	0	0	0	0	0	0	0	0	0	0	0	0	82	0	0
GBCOU4177-14	BOLD:AAP7340	1	Arthropoda	Insecta	Coleoptera	Cerambycidae	Plagionotus	Plagionotus arcuatus	OTU_1402;size=73	KM448546	Plagionotus_arcuatus	1	Plagionotus_arcuatus_voucher_GBOL_Col_FK_7883_cytochrome_oxidase_subunit_1_(COI)_gene,_partial_cds;_mitochondrial	208	4	0	0	7	0	0	5	0	4	0	0	0	0	0	0	0	0	0	4	0	4	164	0	0	0	0	0	0	0	0	0	4	0	3	0
GCOL9138-16	BOLD:ACJ7377	1	Arthropoda	Insecta	Coleoptera	Cerambycidae	Pogonocherus	Pogonocherus fasciculatus	OTU_7965;size=2	KU919020	Pogonocherus_fasciculatus	1	Pogonocherus_fasciculatus_voucher_ZFMK-TIS-2508396_cytochrome_oxidase_subunit_1_(COI)_gene,_partial_cds;_mitochondrial	11	0	0	0	0	0	0	0	0	0	0	11	0	0	0	0	0	0	0	0	0	0	0	0	0	0	0	0	0	0	0	0	0	0	0	0
PSFOR079-13	BOLD:AAP8247	0.997	Arthropoda	Insecta	Coleoptera	Cerambycidae	Prionus	Prionus coriarius	OTU_152;size=913	KM286000	Prionus_coriarius	0.997	Prionus_coriarius_voucher_BC-PNEF-PSFOR0051_cytochrome_oxidase_subunit_1_(COI)_gene,_partial_cds;_mitochondrial_>gi_743141492_gb_KM440352.1__Prionus_coriarius_voucher_BFB_Col_FK_7369_cytochrome_oxidase_subunit_1_(COI)_gene,_partial_cds;_mitochondrial_>gi_743157662_gb_KM445526.1__Prionus_coriarius_voucher_BFB_Col_FK_12029_cytochrome_oxidase_subunit_1_(COI)_gene,_partial_cds;_mitochondrial	1537	0	0	0	0	0	0	0	0	0	0	0	0	0	0	0	1537	0	0	0	0	0	0	0	0	0	0	0	0	0	0	0	0	0	0	0
PSFOR079-13	BOLD:AAP8247	0.981	Arthropoda	Insecta	Coleoptera	Cerambycidae	Prionus	Prionus coriarius	OTU_9521;size=4	KM286000	Prionus_coriarius	0.981	Prionus_coriarius_voucher_BC-PNEF-PSFOR0051_cytochrome_oxidase_subunit_1_(COI)_gene,_partial_cds;_mitochondrial_>gi_743141492_gb_KM440352.1__Prionus_coriarius_voucher_BFB_Col_FK_7369_cytochrome_oxidase_subunit_1_(COI)_gene,_partial_cds;_mitochondrial_>gi_743157662_gb_KM445526.1__Prionus_coriarius_voucher_BFB_Col_FK_12029_cytochrome_oxidase_subunit_1_(COI)_gene,_partial_cds;_mitochondrial	8	0	0	0	0	0	0	0	0	0	0	0	0	0	0	0	8	0	0	0	0	0	0	0	0	0	0	0	0	0	0	0	0	0	0	0
GCOL6346-16	BOLD:ADK2094	1	Arthropoda	Insecta	Coleoptera	Cerambycidae	Rhagium	Rhagium bifasciatum	OTU_5232;size=3	KU916493	Rhagium_bifasciatum	1	Rhagium_bifasciatum_voucher_ZFMK-TIS-2506775_cytochrome_oxidase_subunit_1_(COI)_gene,_partial_cds;_mitochondrial	2	0	0	0	0	0	0	0	0	0	0	0	0	0	0	0	0	0	0	0	0	0	0	0	0	0	0	0	0	0	0	0	0	0	0	0
GCOL782-16	BOLD:AAE6807	0.997	Arthropoda	Insecta	Coleoptera	Cerambycidae	Rutpela	Rutpela maculata	OTU_754;size=118	KU916229	Leptura_maculata	0.997	Leptura_maculata_voucher_ZFMK-TIS-2002401_cytochrome_oxidase_subunit_1_(COI)_gene,_partial_cds;_mitochondrial	268	0	0	0	5	31	0	7	0	0	0	0	0	208	7	0	0	10	0	0	0	0	0	0	0	0	0	0	0	0	0	0	0	0	0	0
GMGMK787-14	BOLD:AAP7171	0.9958	Arthropoda	Insecta	Coleoptera	Cerambycidae	Stenurella	Stenurella melanura	OTU_810;size=88	KM286091	Stenurella_melanura	0.987	Stenurella_melanura_voucher_BC-PNEF-PSFOR0132_cytochrome_oxidase_subunit_1_(COI)_gene,_partial_cds;_mitochondrial_>gi_735667852_gb_KM286273.1__Stenurella_melanura_voucher_PASSIFOR-NM13-007_cytochrome_oxidase_subunit_1_(COI)_gene,_partial_cds;_mitochondrial	195	0	0	0	0	0	0	0	0	0	0	0	0	0	0	0	0	0	0	0	0	0	0	0	0	0	172	0	0	0	0	0	0	0	0	0
GMGML1203-14	BOLD:AAP7171	0.9961	Arthropoda	Insecta	Coleoptera	Cerambycidae	Stenurella	Stenurella melanura	OTU_1470;size=38	KU916673	Stenurella_melanura	0.994	Stenurella_melanura_voucher_ZFMK-TIS-8048_cytochrome_oxidase_subunit_1_(COI)_gene,_partial_cds;_mitochondrial	87	0	0	0	6	0	0	0	0	0	0	0	0	0	0	0	0	0	0	0	0	0	0	0	0	0	0	0	0	0	0	0	0	0	0	0
GCOL7952-16	BOLD:AAK2420	1	Arthropoda	Insecta	Coleoptera	Cerambycidae	Stictoleptura	Stictoleptura maculicornis	OTU_1104;size=48	KU919212	Paracorymbia_maculicornis	1	Paracorymbia_maculicornis_voucher_ZFMK-TIS-2512144_cytochrome_oxidase_subunit_1_(COI)_gene,_partial_cds;_mitochondrial	130	0	0	0	0	0	0	0	0	0	0	0	0	123	4	0	0	0	0	0	0	0	0	0	0	0	0	0	0	0	0	0	0	3	0	0
GBMIN48469-17	BOLD:AAW6793	1	Arthropoda	Insecta	Coleoptera	Cerambycidae	Tetropium	Tetropium sp. MI14 12.08	OTU_1103;size=45	KY357634	Tetropium_sp.	1	Tetropium_sp._MI14_12.08_cytochrome_oxidase_subunit_1_(COI)_gene,_partial_cds;_mitochondrial	119	0	0	0	0	0	0	0	0	0	0	0	0	119	0	0	0	0	0	0	0	0	0	0	0	0	0	0	0	0	0	0	0	0	0	0
GBMIN48523-17	BOLD:AAH8082	0.984	Arthropoda	Insecta	Coleoptera	Cerambycidae	Trichoferus	Trichoferus campestris	OTU_9144;size=2	MG905085	Trichoferus_campestris	0.984	Trichoferus_campestris_isolate_RT26_cytochrome_oxidase_subunit_1_(COI)_gene,_partial_cds;_mitochondrial	36	0	0	0	0	0	0	0	0	0	0	0	0	0	0	36	0	0	0	0	0	0	0	0	0	0	0	0	0	0	0	0	0	0	0	0
VVGPL2067-13	BOLD:AAH8082	1	Arthropoda	Insecta	Coleoptera	Cerambycidae	Trichoferus	Trichoferus campestris	OTU_1875;size=27	MF776963	Trichoferus_campestris	1	Trichoferus_campestris_isolate_RT21_cytochrome_oxidase_subunit_1_(COI)_gene,_partial_cds;_mitochondrial	59	0	0	0	11	0	9	11	0	0	0	0	0	0	0	4	0	0	0	5	0	0	0	0	0	3	0	0	0	0	0	0	7	0	0	0
CNTMA1890-14	BOLD:AAM7800	0.9886	Arthropoda	Insecta	Coleoptera	Chrysomelidae	Altica	0	OTU_13831;size=2	KU907469	Altica_oleracea	0.984	Altica_oleracea_voucher_ZFMK-TIS-2544489_cytochrome_oxidase_subunit_1_(COI)_gene,_partial_cds;_mitochondrial	2	0	0	0	0	0	0	0	0	0	0	0	0	0	0	0	0	0	0	0	0	0	0	0	0	0	0	0	0	0	0	0	0	0	0	0
GBCCH2000-14	BOLD:AAQ1303	1	Arthropoda	Insecta	Coleoptera	Chrysomelidae	Altica	Altica oleracea	OTU_3032;size=6	MH322701	Altica_lythri	1	Altica_lythri_voucher_MIS_LEM_MS_0000387_cytochrome_oxidase_subunit_1_(COI)_gene,_partial_cds;_mitochondrial	20	0	0	0	0	0	0	0	0	0	0	0	0	0	0	0	0	0	0	0	0	0	0	0	0	0	0	0	0	0	0	0	0	0	0	0
GCOL7117-16	BOLD:ACT0243	1	Arthropoda	Insecta	Coleoptera	Chrysomelidae	Aphthona	Aphthona euphorbiae	OTU_3864;size=6	KU918471	Aphthona_euphorbiae	1	Aphthona_euphorbiae_voucher_ZFMK-TIS-15661_cytochrome_oxidase_subunit_1_(COI)_gene,_partial_cds;_mitochondrial	8	0	0	0	0	0	0	0	0	0	0	0	0	0	0	0	0	0	0	0	0	0	0	0	0	0	0	0	0	0	0	0	0	0	0	0
COLFD346-12	BOLD:ACF8260	0.9903	Arthropoda	Insecta	Coleoptera	Chrysomelidae	Bruchus	Bruchus atomarius	OTU_1887;size=43	KJ966072	Bruchus_atomarius	0.99	Bruchus_atomarius_voucher_ZMUO<FIN>:005383_cytochrome_oxidase_subunit_1_(COI)_gene,_partial_cds;_mitochondrial	113	0	0	6	0	0	0	0	0	0	0	0	12	14	2	4	0	0	0	0	0	0	0	0	0	0	0	0	0	0	0	0	0	0	0	0
GCOL10074-16	BOLD:AAN9257	1	Arthropoda	Insecta	Coleoptera	Chrysomelidae	Crepidodera	Crepidodera aurea	OTU_2985;size=15	MH322843	Crepidodera_aurea	1	Crepidodera_aurea_voucher_MIS_LEM_MS_0000597_cytochrome_oxidase_subunit_1_(COI)_gene,_partial_cds;_mitochondrial	22	0	0	0	0	0	0	0	0	0	0	0	0	0	0	0	0	0	0	0	0	0	0	0	0	0	0	0	0	0	0	0	0	0	0	0
GCOL5435-16	BOLD:AAN3893	1	Arthropoda	Insecta	Coleoptera	Chrysomelidae	Cryptocephalus	Cryptocephalus moraei	OTU_2020;size=12	KU918475	Cryptocephalus_moraei	1	Cryptocephalus_moraei_voucher_ZFMK-TIS-14238_cytochrome_oxidase_subunit_1_(COI)_gene,_partial_cds;_mitochondrial	34	0	0	0	0	0	0	0	0	0	0	0	0	0	0	0	0	0	0	0	0	0	0	0	0	0	0	0	0	0	0	0	0	0	0	0
GCOL5398-16	BOLD:AAN9790	1	Arthropoda	Insecta	Coleoptera	Chrysomelidae	Gastrophysa	Gastrophysa viridula	OTU_1081;size=50	KU917313	Gastrophysa_viridula	1	Gastrophysa_viridula_voucher_ZFMK-TIS-2503815_cytochrome_oxidase_subunit_1_(COI)_gene,_partial_cds;_mitochondrial	117	0	0	0	0	74	0	0	0	0	0	0	0	0	0	0	0	0	0	0	0	0	0	0	0	0	0	0	0	0	0	0	0	0	0	0
GCOL2505-16	BOLD:ACI5614	1	Arthropoda	Insecta	Coleoptera	Chrysomelidae	Longitarsus	Longitarsus lewisii	OTU_3894;size=8	KU916232	Longitarsus_lewisii	1	Longitarsus_lewisii_voucher_ZFMK-TIS-14634_cytochrome_oxidase_subunit_1_(COI)_gene,_partial_cds;_mitochondrial	23	0	0	0	0	7	0	0	0	0	0	0	0	0	0	0	0	0	0	0	0	0	0	0	0	0	0	0	0	0	0	0	0	0	0	0
GCOL5256-16	BOLD:AAX6494	1	Arthropoda	Insecta	Coleoptera	Chrysomelidae	Longitarsus	Longitarsus melanocephalus	OTU_1473;size=45	KU908529	Longitarsus_melanocephalus	1	Longitarsus_melanocephalus_voucher_ZFMK-TIS-2503522_cytochrome_oxidase_subunit_1_(COI)_gene,_partial_cds;_mitochondrial	116	0	0	0	0	0	0	0	0	0	0	0	0	0	0	0	0	0	0	0	0	0	0	0	0	0	0	0	0	0	0	0	0	0	0	0
GCOL2701-16	BOLD:AAN6151	1	Arthropoda	Insecta	Coleoptera	Chrysomelidae	Longitarsus	Longitarsus reichei	OTU_13787;size=4	KU917139	Longitarsus_reichei	1	Longitarsus_reichei_voucher_ZFMK-TIS-15698_cytochrome_oxidase_subunit_1_(COI)_gene,_partial_cds;_mitochondrial	5	0	0	0	0	0	0	0	0	0	0	0	0	0	0	0	0	0	0	0	0	0	0	0	0	0	0	0	0	0	0	0	0	0	0	0
GCOL2437-16	BOLD:AAP8216	1	Arthropoda	Insecta	Coleoptera	Chrysomelidae	Longitarsus	Longitarsus succineus	OTU_3324;size=5	KU912727	Longitarsus_succineus	1	Longitarsus_succineus_voucher_ZFMK-TIS-14551_cytochrome_oxidase_subunit_1_(COI)_gene,_partial_cds;_mitochondrial	13	0	0	0	0	0	0	0	0	0	0	0	0	0	0	0	0	0	0	0	0	0	0	0	0	0	0	0	0	0	0	0	0	0	0	0
GMGMN776-14	BOLD:AAO0694	1	Arthropoda	Insecta	Coleoptera	Chrysomelidae	Oulema	Oulema duftschmidi	OTU_255;size=486	KU919279	Oulema_duftschmidi	1	Oulema_duftschmidi_voucher_ZFMK-TIS-2522206_cytochrome_oxidase_subunit_1_(COI)_gene,_partial_cds;_mitochondrial	1028	0	0	0	0	0	0	0	0	0	0	0	0	0	0	3	626	89	0	0	0	0	0	0	0	0	0	0	0	0	0	0	0	0	0	0
GCOL9595-16	BOLD:AAN1559	1	Arthropoda	Insecta	Coleoptera	Chrysomelidae	Oulema	Oulema gallaeciana	OTU_9328;size=2	KU918018	Oulema_gallaeciana	1	Oulema_gallaeciana_voucher_ZFMK-TIS-2519493_cytochrome_oxidase_subunit_1_(COI)_gene,_partial_cds;_mitochondrial	10	0	0	0	0	0	0	0	0	0	0	0	0	0	0	0	7	0	0	0	0	0	0	0	0	0	0	0	0	0	0	0	0	0	0	0
TZBCA124-06	BOLD:AAK5928	1	Arthropoda	Insecta	Coleoptera	Chrysomelidae	Oulema	Oulema melanopus	OTU_289;size=413	KU917843	Oulema_melanopus	1	Oulema_melanopus_voucher_ZFMK-TIS-2503712_cytochrome_oxidase_subunit_1_(COI)_gene,_partial_cds;_mitochondrial	821	0	0	0	0	0	0	0	0	0	0	5	0	0	0	0	373	145	0	0	0	0	0	0	0	11	3	0	0	0	0	0	0	0	0	0
COLFE454-12	BOLD:ABW1460	0.9708	Arthropoda	Insecta	Coleoptera	Chrysomelidae	Oulema	Oulema melanopus	OTU_2631;size=9	KJ962631	Oulema_melanopus	0.969	Oulema_melanopus_voucher_ZMUO<FIN>:005014_cytochrome_oxidase_subunit_1_(COI)_gene,_partial_cds;_mitochondrial	23	0	0	0	0	0	0	0	0	0	0	0	0	0	0	0	11	0	0	0	0	0	0	0	0	0	0	0	0	0	0	0	0	0	0	0
GMGMN800-14	BOLD:AAK5928	0.9817	Arthropoda	Insecta	Coleoptera	Chrysomelidae	Oulema	Oulema melanopus	OTU_3706;size=6	KF654422	Oulema_sp.	0.984	Oulema_sp._AB-2015_voucher_BMNH:850601_cytochrome_oxidase_subunit_1_(cox1)_gene,_partial_cds;_mitochondrial	16	0	0	0	0	0	0	0	0	0	0	0	0	0	0	0	3	6	0	0	0	0	0	0	0	0	0	0	0	0	0	0	0	0	0	0
GMGMN1148-14	BOLD:AAK5928	0.97	Arthropoda	Insecta	Coleoptera	Chrysomelidae	Oulema	Oulema melanopus	OTU_13150;size=2	KF653272	Oulema_sp.	0.974	Oulema_sp._AB-2015_voucher_BMNH:849036_cytochrome_oxidase_subunit_1_(cox1)_gene,_partial_cds;_mitochondrial	3	0	0	0	0	0	0	0	0	0	0	0	0	0	0	0	0	0	0	0	0	0	0	0	0	0	0	0	0	0	0	0	0	0	0	0
GCOL5268-16	BOLD:ABX2406	1	Arthropoda	Insecta	Coleoptera	Chrysomelidae	Phyllotreta	Phyllotreta striolata	OTU_17062;size=2	KU917439	Phyllotreta_striolata	1	Phyllotreta_striolata_voucher_ZFMK-TIS-2503537_cytochrome_oxidase_subunit_1_(COI)_gene,_partial_cds;_mitochondrial	5	0	0	0	0	0	0	0	0	0	0	0	0	0	0	0	0	0	0	0	0	0	0	0	0	0	0	0	0	0	0	0	0	0	0	0
GCOL2630-16	BOLD:AAN1718	1	Arthropoda	Insecta	Coleoptera	Chrysomelidae	Phyllotreta	Phyllotreta undulata	OTU_1708;size=28	KU917927	Phyllotreta_undulata	1	Phyllotreta_undulata_voucher_ZFMK-TIS-15589_cytochrome_oxidase_subunit_1_(COI)_gene,_partial_cds;_mitochondrial	64	0	0	0	0	0	0	0	0	0	0	0	0	0	0	0	0	8	0	0	0	0	0	0	0	0	0	0	0	0	0	0	0	0	0	0
GCOL9885-16	BOLD:AAO4430	1	Arthropoda	Insecta	Coleoptera	Chrysomelidae	Psylliodes	Psylliodes chrysocephalus	OTU_5424;size=12	KU917055	Psylliodes_chrysocephalus	1	Psylliodes_chrysocephalus_voucher_ZFMK-TIS-2522466_cytochrome_oxidase_subunit_1_(COI)_gene,_partial_cds;_mitochondrial	30	0	0	0	0	0	0	0	0	0	0	0	0	0	0	0	0	0	0	0	0	0	0	0	0	0	0	0	0	0	0	0	0	0	0	0
PSFOR371-13	BOLD:AAO4772	0.997	Arthropoda	Insecta	Coleoptera	Cleridae	Opilo	Opilo mollis	OTU_1300;size=37	KU917304	Opilo_mollis	0.997	Opilo_mollis_voucher_ZFMK-TIS-2526357_cytochrome_oxidase_subunit_1_(COI)_gene,_partial_cds;_mitochondrial	78	0	0	0	0	0	0	0	0	0	0	0	0	0	5	0	0	0	0	0	0	0	0	0	0	0	0	0	0	0	0	0	0	0	0	0
SMTPD4027-13	0	0.9953	Arthropoda	Insecta	Coleoptera	Coccinellidae	0	0	OTU_2476;size=50	KM849420	Harmonia_axyridis	0.99	Harmonia_axyridis_voucher_PCPP10-0052_cytochrome_oxidase_subunit_1_(COI)_gene,_partial_cds;_mitochondrial	193	0	0	0	0	0	0	0	0	0	0	0	0	0	0	0	0	0	0	0	0	0	0	0	0	0	0	0	3	4	0	0	0	0	0	0
GCOL3455-16	BOLD:AAJ5695	1	Arthropoda	Insecta	Coleoptera	Coccinellidae	Adalia	Adalia decempunctata	OTU_2223;size=13	KU917463	Adalia_decempunctata	1	Adalia_decempunctata_voucher_ZFMK-TIS-18615_cytochrome_oxidase_subunit_1_(COI)_gene,_partial_cds;_mitochondrial	21	0	0	0	0	0	0	0	0	0	0	0	0	0	0	0	0	0	0	0	0	0	0	0	0	0	0	0	0	0	0	0	0	0	0	0
GCOL6966-16	BOLD:ABW4603	1	Arthropoda	Insecta	Coleoptera	Coccinellidae	Anatis	Anatis ocellata	OTU_1089;size=38	KU918775	Anatis_ocellata	1	Anatis_ocellata_voucher_ZFMK-TIS-2531254_cytochrome_oxidase_subunit_1_(COI)_gene,_partial_cds;_mitochondrial	84	0	0	0	0	0	0	0	0	0	0	0	0	0	0	0	0	0	0	0	0	0	0	0	0	0	0	0	0	0	0	0	0	0	0	0
GCOL8618-16	BOLD:AAK2029	1	Arthropoda	Insecta	Coleoptera	Coccinellidae	Aphidecta	Aphidecta obliterata	OTU_1777;size=31	KU913734	Aphidecta_obliterata	1	Aphidecta_obliterata_voucher_ZFMK-TIS-8259_cytochrome_oxidase_subunit_1_(COI)_gene,_partial_cds;_mitochondrial	84	0	0	0	0	0	0	0	0	0	0	0	0	0	0	0	0	0	0	0	0	0	0	0	0	0	0	0	0	0	0	0	0	0	0	0
GCOL9664-16	BOLD:ACS2677	1	Arthropoda	Insecta	Coleoptera	Coccinellidae	Calvia	Calvia decemguttata	OTU_17010;size=2	KU919576	Calvia_decemguttata	1	Calvia_decemguttata_voucher_ZFMK-TIS-2521956_cytochrome_oxidase_subunit_1_(COI)_gene,_partial_cds;_mitochondrial	16	0	0	0	0	0	0	0	0	0	0	0	0	0	0	0	0	0	0	0	0	0	0	0	0	0	0	0	0	0	0	0	0	0	0	0
GBMIN50007-17		1	Arthropoda	Insecta	Coleoptera	Coccinellidae	Coccinella	Coccinella_septempunctata	OTU_132;size=1403	KU919201	Coccinella_septempunctata	1	Coccinella_septempunctata_voucher_ZFMK-TIS-14141_cytochrome_oxidase_subunit_1_(COI)_gene,_partial_cds;_mitochondrial	2536	0	0	0	236	225	0	0	0	0	0	0	0	7	45	16	13	0	0	4	12	0	0	0	15	507	499	0	0	0	0	0	0	0	0	0
GCOL9665-16	BOLD:AAN9603	1	Arthropoda	Insecta	Coleoptera	Coccinellidae	Halyzia	Halyzia sedecimguttata	OTU_4665;size=3	KU918841	Halyzia_sedecimguttata	1	Halyzia_sedecimguttata_voucher_ZFMK-TIS-17368_cytochrome_oxidase_subunit_1_(COI)_gene,_partial_cds;_mitochondrial	8	0	0	0	0	0	0	0	0	0	0	0	0	0	0	0	6	0	0	0	0	0	0	0	0	0	0	0	0	0	0	0	0	0	0	0
MBION054-14	BOLD:AAB5640	0.986	Arthropoda	Insecta	Coleoptera	Coccinellidae	Harmonia	Harmonia axyridis	OTU_3017;size=65	MG299073	Harmonia_axyridis	0.981	Harmonia_axyridis_voucher_17_GHS_KL_11_cytochrome_oxidase_subunit_1_(COI)_gene,_partial_cds;_mitochondrial	385	0	0	0	0	0	0	0	0	0	0	0	0	0	0	0	0	4	0	0	0	0	0	0	0	8	0	0	0	10	0	0	0	0	0	0
SMTPD4077-13	BOLD:AAB5640	0.9912	Arthropoda	Insecta	Coleoptera	Coccinellidae	Harmonia	Harmonia axyridis	OTU_17508;size=18	KM849420	Harmonia_axyridis	0.987	Harmonia_axyridis_voucher_PCPP10-0052_cytochrome_oxidase_subunit_1_(COI)_gene,_partial_cds;_mitochondrial	258	0	0	0	0	0	0	0	0	0	0	0	0	0	0	0	0	0	0	0	0	0	0	0	0	3	0	0	0	11	4	0	0	0	0	0
GCOL1125-16	BOLD:AAB5640	0.978	Arthropoda	Insecta	Coleoptera	Coccinellidae	Harmonia	Harmonia axyridis	OTU_17628;size=10	KU919113	Harmonia_axyridis	0.978	Harmonia_axyridis_voucher_ZFMK-TIS-5692_cytochrome_oxidase_subunit_1_(COI)_gene,_partial_cds;_mitochondrial	188	0	0	0	0	0	0	0	0	0	0	0	0	0	0	0	0	0	0	0	0	0	0	0	0	0	0	0	0	5	0	0	0	0	0	0
SMTPD4077-13	BOLD:AAB5640	0.9956	Arthropoda	Insecta	Coleoptera	Coccinellidae	Harmonia	Harmonia axyridis	OTU_17549;size=6	KM849420	Harmonia_axyridis	0.984	Harmonia_axyridis_voucher_PCPP10-0052_cytochrome_oxidase_subunit_1_(COI)_gene,_partial_cds;_mitochondrial	154	0	0	0	0	0	0	0	0	0	0	0	0	0	0	0	0	0	0	0	0	0	0	0	0	0	0	0	5	0	0	0	0	0	0	0
HPPPI1512-13	BOLD:AAB5640	0.9943	Arthropoda	Insecta	Coleoptera	Coccinellidae	Harmonia	Harmonia axyridis	OTU_17429;size=10	KR480172	Harmonia_axyridis	0.985	Harmonia_axyridis_voucher_10PCCOL-0672_cytochrome_oxidase_subunit_1_(COI)_gene,_partial_cds;_mitochondrial	127	0	0	0	0	0	0	0	0	0	0	0	0	0	0	0	0	0	0	0	0	0	0	0	0	0	0	0	6	0	0	0	0	0	0	0
SMTPD4077-13	BOLD:AAB5640	0.9911	Arthropoda	Insecta	Coleoptera	Coccinellidae	Harmonia	Harmonia axyridis	OTU_1925;size=23	KM849420	Harmonia_axyridis	0.981	Harmonia_axyridis_voucher_PCPP10-0052_cytochrome_oxidase_subunit_1_(COI)_gene,_partial_cds;_mitochondrial	120	0	0	0	0	0	0	0	0	0	0	0	0	0	0	0	0	0	0	0	0	0	0	0	0	0	0	0	0	4	0	0	0	0	0	0
SMTPB22124-13	BOLD:AAB5640	1	Arthropoda	Insecta	Coleoptera	Coccinellidae	Harmonia	Harmonia axyridis	OTU_1326;size=40	KM849420	Harmonia_axyridis	0.981	Harmonia_axyridis_voucher_PCPP10-0052_cytochrome_oxidase_subunit_1_(COI)_gene,_partial_cds;_mitochondrial	68	0	0	0	0	0	0	0	0	0	0	0	0	0	0	0	0	0	0	0	0	0	0	0	0	0	0	0	0	5	0	0	0	0	0	0
SMTPD638-13	BOLD:AAB5640	0.9892	Arthropoda	Insecta	Coleoptera	Coccinellidae	Harmonia	Harmonia axyridis	OTU_13296;size=2	MG299073	Harmonia_axyridis	0.955	Harmonia_axyridis_voucher_17_GHS_KL_11_cytochrome_oxidase_subunit_1_(COI)_gene,_partial_cds;_mitochondrial	4	0	0	0	0	0	0	0	0	0	0	0	0	0	0	0	0	0	0	0	0	0	0	0	0	0	0	0	0	0	0	0	0	0	0	0
MKCIA646-15	BOLD:AAB5640	0.978	Arthropoda	Insecta	Coleoptera	Coccinellidae	Harmonia	Harmonia axyridis	OTU_17510;size=10	MG299073	Harmonia_axyridis	0.974	Harmonia_axyridis_voucher_17_GHS_KL_11_cytochrome_oxidase_subunit_1_(COI)_gene,_partial_cds;_mitochondrial	161	0	0	0	0	0	0	0	0	0	0	0	0	0	0	0	0	0	0	0	0	0	0	0	0	5	0	0	0	4	0	0	0	0	0	0
MKCIA646-15	BOLD:AAB5640	0.9869	Arthropoda	Insecta	Coleoptera	Coccinellidae	Harmonia	Harmonia axyridis	OTU_4065;size=4	MG299073	Harmonia_axyridis	0.981	Harmonia_axyridis_voucher_17_GHS_KL_11_cytochrome_oxidase_subunit_1_(COI)_gene,_partial_cds;_mitochondrial	9	0	0	0	0	0	0	0	0	0	0	0	0	0	0	0	0	0	0	0	0	0	0	0	0	0	0	0	0	0	0	0	0	0	0	0
GCOL8000-16	BOLD:ACD0984	1	Arthropoda	Insecta	Coleoptera	Coccinellidae	Harmonia	Harmonia quadripunctata	OTU_135;size=1642	KU914822	Harmonia_quadripunctata	1	Harmonia_quadripunctata_voucher_ZFMK-TIS-2523992_cytochrome_oxidase_subunit_1_(COI)_gene,_partial_cds;_mitochondrial	2840	0	0	0	0	0	0	0	0	0	0	0	0	0	0	0	0	0	0	0	0	0	0	0	0	0	0	0	0	0	0	0	0	0	0	0
USCOL815-09		0.981	Arthropoda	Insecta	Coleoptera	Coccinellidae	Harmonia	Harmonia_axyridis	OTU_17544;size=2	KR482293	Harmonia_axyridis	0.981	Harmonia_axyridis_voucher_BIOUG01790-C02_cytochrome_oxidase_subunit_1_(COI)_gene,_partial_cds;_mitochondrial	41	0	0	0	0	0	0	0	0	0	0	0	0	0	0	0	0	0	0	0	0	0	0	0	0	0	0	0	0	3	0	0	0	0	0	0
GMGMA574-14		0.9837	Arthropoda	Insecta	Coleoptera	Coccinellidae	Harmonia	Harmonia_axyridis	OTU_17527;size=4	MG299073	Harmonia_axyridis	0.974	Harmonia_axyridis_voucher_17_GHS_KL_11_cytochrome_oxidase_subunit_1_(COI)_gene,_partial_cds;_mitochondrial	22	0	0	0	0	0	0	0	0	0	0	0	0	0	0	0	0	0	0	0	0	0	0	0	0	0	0	0	0	0	0	0	0	0	0	0
USCOL815-09		0.981	Arthropoda	Insecta	Coleoptera	Coccinellidae	Harmonia	Harmonia_axyridis	OTU_15984;size=2	KM849420	Harmonia_axyridis	0.981	Harmonia_axyridis_voucher_PCPP10-0052_cytochrome_oxidase_subunit_1_(COI)_gene,_partial_cds;_mitochondrial	2	0	0	0	0	0	0	0	0	0	0	0	0	0	0	0	0	0	0	0	0	0	0	0	0	0	0	0	0	0	0	0	0	0	0	0
GCOL6677-16	BOLD:AAX1230	0.997	Arthropoda	Insecta	Coleoptera	Coccinellidae	Hippodamia	Hippodamia notata	OTU_2217;size=13	KU917792	Hippodamia_notata	0.997	Hippodamia_notata_voucher_ZFMK-TIS-2530904_cytochrome_oxidase_subunit_1_(COI)_gene,_partial_cds;_mitochondrial	29	0	0	0	0	0	0	0	0	0	0	0	0	0	0	0	0	0	0	0	0	0	0	0	0	0	0	0	0	0	0	0	0	0	0	0
FBCON731-13	BOLD:ACF5104	1	Arthropoda	Insecta	Coleoptera	Coccinellidae	Myrrha	Myrrha octodecimguttata	OTU_4072;size=4	KM443105	Myrrha_octodecimguttata	1	Myrrha_octodecimguttata_voucher_BFB_Col_FK_8983_cytochrome_oxidase_subunit_1_(COI)_gene,_partial_cds;_mitochondrial_>gi_743167848_gb_KM448818.1__Myrrha_octodecimguttata_voucher_BFB_Col_FK_12036_cytochrome_oxidase_subunit_1_(COI)_gene,_partial_cds;_mitochondrial	10	0	0	0	0	0	0	0	0	0	0	0	0	0	0	0	0	0	0	0	0	0	0	0	0	0	0	0	0	0	0	0	0	0	0	0
GCOL8713-16	BOLD:AAP7387	1	Arthropoda	Insecta	Coleoptera	Coccinellidae	Myzia	Myzia oblongoguttata	OTU_1773;size=24	KU915391	Myzia_oblongoguttata	1	Myzia_oblongoguttata_voucher_ZFMK-TIS-13485_cytochrome_oxidase_subunit_1_(COI)_gene,_partial_cds;_mitochondrial	56	0	0	0	0	0	0	0	0	0	0	0	0	0	0	0	0	0	0	0	0	0	0	0	0	0	0	0	0	0	0	0	0	0	0	0
FBCOQ169-13	BOLD:ACC8437	1	Arthropoda	Insecta	Coleoptera	Coccinellidae	Oenopia	Oenopia conglobata	OTU_1046;size=61	KY806767	Oenopia_conglobata	1	Oenopia_conglobata_isolate_shihezi156_cytochrome_oxidase_subunit_1_gene,_partial_cds;_mitochondrial	131	0	0	0	0	0	0	0	0	0	0	0	0	0	0	0	0	0	0	0	0	0	0	0	0	0	0	0	0	0	0	0	0	0	0	0
GBCOU769-13	BOLD:AAF6935	1	Arthropoda	Insecta	Coleoptera	Coccinellidae	Propylaea	Propylaea quatuordecimpunctata	OTU_161;size=1863	KU916339	Propylea_quatuordecimpunctata	1	Propylea_quatuordecimpunctata_voucher_ZFMK-TIS-12593_cytochrome_oxidase_subunit_1_(COI)_gene,_partial_cds;_mitochondrial	3373	0	0	1461	32	124	11	0	0	0	0	0	0	12	12	318	41	34	0	0	0	0	0	0	0	0	0	0	0	0	0	0	0	0	0	0
GBCOG581-13	BOLD:AAO1034	1	Arthropoda	Insecta	Coleoptera	Coccinellidae	Psyllobora	Psyllobora vigintiduopunctata	OTU_2356;size=50	KM449439	Psyllobora_vigintiduopunctata	0.998	Psyllobora_vigintiduopunctata_voucher_GBOL_Col_FK_4666_cytochrome_oxidase_subunit_1_(COI)_gene,_partial_cds;_mitochondrial	71	0	0	0	0	0	0	0	0	0	0	0	0	0	0	0	0	0	0	0	0	0	0	0	0	0	0	0	0	0	0	0	0	0	0	0
GCOL575-16	BOLD:AAO1034	0.994	Arthropoda	Insecta	Coleoptera	Coccinellidae	Psyllobora	Psyllobora vigintiduopunctata	OTU_17288;size=4	KU916076	Psyllobora_vigintiduopunctata	0.994	Psyllobora_vigintiduopunctata_voucher_ZFMK-TIS-2526045_cytochrome_oxidase_subunit_1_(COI)_gene,_partial_cds;_mitochondrial	47	0	0	0	0	0	0	0	0	0	0	7	0	0	0	0	0	0	0	0	0	0	0	0	0	0	0	0	0	0	0	0	0	0	0	0
GCOL12587-16	BOLD:ACD0241	1	Arthropoda	Insecta	Coleoptera	Coccinellidae	Scymnus	Scymnus interruptus	OTU_1621;size=17	KU918122	Scymnus_interruptus	1	Scymnus_interruptus_voucher_ZFMK-TIS-2535653_cytochrome_oxidase_subunit_1_(COI)_gene,_partial_cds;_mitochondrial	36	0	0	34	0	0	0	0	0	0	0	0	0	0	0	0	0	0	0	0	0	0	0	0	0	0	0	0	0	0	0	0	0	0	0	0
GMGMD1063-14	BOLD:AAO4399	0.9946	Arthropoda	Insecta	Coleoptera	Coccinellidae	Scymnus	Scymnus mimulus	OTU_5445;size=6	KU918638	Scymnus_mimulus	0.994	Scymnus_mimulus_voucher_ZFMK-TIS-2524618_cytochrome_oxidase_subunit_1_(COI)_gene,_partial_cds;_mitochondrial	3	0	0	0	0	0	0	0	0	0	0	0	0	0	0	0	0	0	0	0	0	0	0	0	0	0	0	0	0	0	0	0	0	0	0	0
SMTPL9504-15	BOLD:AAP8242	0.995	Arthropoda	Insecta	Coleoptera	Coccinellidae	Scymnus	Scymnus suturalis	OTU_14264;size=2	KU919415	Scymnus_suturalis	0.99	Scymnus_suturalis_voucher_ZFMK-TIS-2526416_cytochrome_oxidase_subunit_1_(COI)_gene,_partial_cds;_mitochondrial	4	0	0	0	0	0	0	0	0	0	0	0	0	0	0	0	0	0	0	0	0	0	0	0	0	0	0	0	0	0	0	0	0	0	0	0
GCOL7357-16	BOLD:AAN6149	1	Arthropoda	Insecta	Coleoptera	Coccinellidae	Stethorus	Stethorus punctillum	OTU_13482;size=2	KU914673	Stethorus_punctillum	1	Stethorus_punctillum_voucher_ZFMK-TIS-2509876_cytochrome_oxidase_subunit_1_(COI)_gene,_partial_cds;_mitochondrial	3	0	0	0	0	0	0	0	0	0	0	0	0	0	0	0	0	0	0	0	0	0	0	0	0	0	0	0	0	0	0	0	0	0	0	0
GCOL9267-16	BOLD:AAN9355	1	Arthropoda	Insecta	Coleoptera	Coccinellidae	Tytthaspis	Tytthaspis sedecimpunctata	OTU_1992;size=18	KU919593	Tytthaspis_sedecimpunctata	1	Tytthaspis_sedecimpunctata_voucher_ZFMK-TIS-2503807_cytochrome_oxidase_subunit_1_(COI)_gene,_partial_cds;_mitochondrial	41	0	0	0	0	0	0	0	0	0	0	0	0	0	0	0	0	0	0	0	0	41	0	0	0	0	0	0	0	0	0	0	0	0	0	0
FBCOB412-10	BOLD:AAO0710	0.997	Arthropoda	Insecta	Coleoptera	Corylophidae	Orthoperus	Orthoperus mundus	OTU_4140;size=12	KM451476	Orthoperus_nigrescens	0.99	Orthoperus_nigrescens_voucher_BFB_Col_FK_10994_cytochrome_oxidase_subunit_1_(COI)_gene,_partial_cds;_mitochondrial	20	0	0	0	0	0	0	0	0	0	0	0	0	0	0	0	0	0	0	0	0	0	0	0	0	0	0	0	0	0	0	0	0	0	0	0
GCOL2747-16	BOLD:ABA2914	1	Arthropoda	Insecta	Coleoptera	Corylophidae	Sericoderus	Sericoderus lateralis	OTU_13411;size=2	KU919106	Sericoderus_lateralis	1	Sericoderus_lateralis_voucher_ZFMK-TIS-2526678_cytochrome_oxidase_subunit_1_(COI)_gene,_partial_cds;_mitochondrial	4	0	0	0	0	0	0	0	0	0	0	0	0	0	0	0	0	0	0	0	0	0	0	0	0	0	0	0	0	0	0	0	0	0	0	0
GCOL5816-16	BOLD:ACZ0813	0.994	Arthropoda	Insecta	Coleoptera	Cryptophagidae	Antherophagus	Antherophagus pallens	OTU_5262;size=5	KU912083	Antherophagus_pallens	0.994	Antherophagus_pallens_voucher_ZFMK-TIS-2504519_cytochrome_oxidase_subunit_1_(COI)_gene,_partial_cds;_mitochondrial	7	0	0	0	0	0	0	0	0	0	0	0	0	0	0	0	0	0	0	0	0	0	0	0	0	0	0	0	0	0	0	0	0	0	0	0
FBCOO735-13	BOLD:AAO2940	0.997	Arthropoda	Insecta	Coleoptera	Curculionidae	Ceutorhynchus	Ceutorhynchus picitarsis	OTU_14371;size=2	KM439758	Ceutorhynchus_picitarsis	0.997	Ceutorhynchus_picitarsis_voucher_BFB_Col_FK_11660_cytochrome_oxidase_subunit_1_(COI)_gene,_partial_cds;_mitochondrial	5	0	0	0	0	0	0	0	0	0	0	0	0	0	0	0	0	0	0	0	0	0	0	0	0	0	0	0	0	0	0	0	0	0	0	0
GCOL5504-16	BOLD:AAN9236	1	Arthropoda	Insecta	Coleoptera	Curculionidae	Curculio	Curculio glandium	OTU_18470;size=2	KU918305	Curculio_glandium	1	Curculio_glandium_voucher_ZFMK-TIS-2503953_cytochrome_oxidase_subunit_1_(COI)_gene,_partial_cds;_mitochondrial	11	0	0	0	0	0	0	0	0	0	0	0	0	0	0	0	0	0	0	0	0	0	0	0	0	0	0	0	0	0	0	0	0	0	0	0
GCOL9593-16	BOLD:AAK5387	1	Arthropoda	Insecta	Coleoptera	Curculionidae	Orchestes	Orchestes fagi	OTU_576;size=169	KU918393	Orchestes_fagi	1	Orchestes_fagi_voucher_ZFMK-TIS-18792_cytochrome_oxidase_subunit_1_(COI)_gene,_partial_cds;_mitochondrial	396	11	0	46	0	0	0	0	0	0	0	10	7	29	5	6	0	0	0	0	0	0	0	0	0	0	0	0	0	0	0	0	0	0	0	0
GCOL9398-16	BOLD:ACZ0939	1	Arthropoda	Insecta	Coleoptera	Curculionidae	Pachyrhinus	Pachyrhinus mustela	OTU_3449;size=4	KU917394	Pachyrhinus_mustela	1	Pachyrhinus_mustela_voucher_ZFMK-TIS-2521121_cytochrome_oxidase_subunit_1_(COI)_gene,_partial_cds;_mitochondrial	18	3	0	0	0	0	0	0	0	0	0	0	0	0	0	0	0	0	0	0	0	0	0	0	0	0	0	0	0	0	0	0	0	0	0	0
FBCOA372-10	BOLD:AAY1588	0.9903	Arthropoda	Insecta	Coleoptera	Curculionidae	Phyllobius	Phyllobius arborator	OTU_5206;size=3	KU918158	Phyllobius_arborator	0.99	Phyllobius_arborator_voucher_ZFMK-TIS-2000174_cytochrome_oxidase_subunit_1_(COI)_gene,_partial_cds;_mitochondrial	13	0	0	0	0	0	0	0	0	0	0	0	0	0	0	0	0	0	0	0	0	0	0	0	0	0	0	0	0	0	0	0	0	0	0	0
GBCOU4375-14	BOLD:AAN1759	0.997	Arthropoda	Insecta	Coleoptera	Curculionidae	Phyllobius	Phyllobius pyri	OTU_5809;size=4	KM439278	Phyllobius_pyri	0.997	Phyllobius_pyri_voucher_GBOL_01967_cytochrome_oxidase_subunit_1_(COI)_gene,_partial_cds;_mitochondrial	15	0	0	0	0	0	0	0	0	0	0	0	0	0	0	0	0	0	0	0	0	0	0	0	0	0	0	0	0	0	0	0	0	0	0	0
GCOL5474-16	BOLD:AAG5244	1	Arthropoda	Insecta	Coleoptera	Curculionidae	Polydrusus	Polydrusus cervinus	OTU_5172;size=5	KU908138	Polydrusus_cervinus	1	Polydrusus_cervinus_voucher_ZFMK-TIS-2503913_cytochrome_oxidase_subunit_1_(COI)_gene,_partial_cds;_mitochondrial	11	0	0	0	0	0	0	0	0	0	0	0	0	0	0	0	0	0	0	0	0	0	0	0	0	0	0	0	0	0	0	0	0	0	0	0
TTCFW419-08	BOLD:ACO8630	1	Arthropoda	Insecta	Coleoptera	Curculionidae	Polydrusus	Polydrusus formosus	OTU_3948;size=8	KM444953	Polydrusus_formosus	1	Polydrusus_formosus_voucher_BFB_Col_FK_9248_cytochrome_oxidase_subunit_1_(COI)_gene,_partial_cds;_mitochondrial_>gi_743175418_gb_KM451277.1__Polydrusus_formosus_voucher_BFB_Col_FK_4989_cytochrome_oxidase_subunit_1_(COI)_gene,_partial_cds;_mitochondrial_>gi_943429572_gb_KM850105.1__Polydrusus_formosus_voucher_08BBCOL-0192_cytochrome_oxidase_subunit_1_(COI)_gene,_partial_cds;_mitochondrial	21	0	0	0	0	0	0	0	0	0	0	0	0	0	0	0	0	0	0	0	0	0	0	0	0	0	0	0	0	0	0	0	0	0	0	0
GCOL6190-16	BOLD:ACC7286	1	Arthropoda	Insecta	Coleoptera	Curculionidae	Polydrusus	Polydrusus impar	OTU_14353;size=2	KU917831	Polydrusus_impar	1	Polydrusus_impar_voucher_ZFMK-TIS-2505680_cytochrome_oxidase_subunit_1_(COI)_gene,_partial_cds;_mitochondrial	7	0	0	0	0	0	0	0	0	0	0	0	0	0	0	0	0	0	0	0	0	0	0	0	0	0	0	0	0	0	0	0	0	0	0	0
GBCOU724-13	BOLD:AAN0460	1	Arthropoda	Insecta	Coleoptera	Curculionidae	Rhynchaenus	Rhynchaenus pilosus	OTU_5189;size=7	KM451986	Rhynchaenus_pilosus	1	Rhynchaenus_pilosus_voucher_BFB_Col_FK_10441_cytochrome_oxidase_subunit_1_(COI)_gene,_partial_cds;_mitochondrial	17	0	0	0	0	0	0	0	0	0	0	0	0	0	0	0	0	0	0	0	0	0	0	0	0	0	0	0	0	0	0	0	0	0	0	0
GCOL439-16	BOLD:AAI1264	1	Arthropoda	Insecta	Coleoptera	Curculionidae	Rhynchaenus	Rhynchaenus quercus	OTU_164;size=734	KU918245	Rhynchaenus_quercus	1	Rhynchaenus_quercus_voucher_ZFMK-TIS-5854_cytochrome_oxidase_subunit_1_(COI)_gene,_partial_cds;_mitochondrial	1265	9	0	0	0	0	0	0	0	0	0	151	0	0	0	18	5	0	0	0	0	0	0	0	0	0	0	0	0	0	0	0	0	0	0	0
GCOL7954-16	BOLD:ACE2178	1	Arthropoda	Insecta	Coleoptera	Curculionidae	Sitona	Sitona lepidus	OTU_1419;size=39	KU916510	Sitona_lepidus	1	Sitona_lepidus_voucher_ZFMK-TIS-2535549_cytochrome_oxidase_subunit_1_(COI)_gene,_partial_cds;_mitochondrial	88	0	0	0	0	62	0	0	0	0	0	0	0	0	0	0	0	0	0	0	0	0	0	0	0	0	0	0	0	0	0	0	0	0	0	0
GCOL4575-16	BOLD:ABV3850	1	Arthropoda	Insecta	Coleoptera	Curculionidae	Sitona	Sitona lepidus	OTU_2939;size=12	KU907351	Sitona_lepidus	1	Sitona_lepidus_voucher_ZFMK-TIS-2003699_cytochrome_oxidase_subunit_1_(COI)_gene,_partial_cds;_mitochondrial	32	0	0	0	0	0	0	0	0	0	0	0	0	0	0	0	0	0	0	0	0	0	0	0	0	0	0	0	0	0	0	0	0	0	0	0
GBCOC363-12	BOLD:AAN0064	0.9871	Arthropoda	Insecta	Coleoptera	Curculionidae	Sitona	Sitona lineatus	OTU_17552;size=2	KM440183	Sitona_lineatus	0.987	Sitona_lineatus_voucher_GBOL_Col_FK_1598_cytochrome_oxidase_subunit_1_(COI)_gene,_partial_cds;_mitochondrial	14	0	0	0	0	0	0	0	0	0	0	7	0	0	0	0	0	0	0	0	0	0	0	0	0	0	0	0	0	0	0	0	0	0	0	0
GCOL2111-16	BOLD:AAP7027	0.997	Arthropoda	Insecta	Coleoptera	Curculionidae	Tychius	Tychius picirostris	OTU_14338;size=2	KU919119	Tychius_picirostris	0.997	Tychius_picirostris_voucher_ZFMK-TIS-12495_cytochrome_oxidase_subunit_1_(COI)_gene,_partial_cds;_mitochondrial	5	0	0	0	0	0	0	0	0	0	0	0	0	0	0	0	0	0	0	0	0	0	0	0	0	0	0	0	0	0	0	0	0	0	0	0
GCOL7412-16	BOLD:AAV4663	1	Arthropoda	Insecta	Coleoptera	Elateridae	Adrastus	Adrastus pallens	OTU_2189;size=10	KU919621	Adrastus_pallens	1	Adrastus_pallens_voucher_ZFMK-TIS-2509983_cytochrome_oxidase_subunit_1_(COI)_gene,_partial_cds;_mitochondrial	23	0	0	0	0	0	0	0	0	0	0	0	0	0	0	0	0	8	0	0	0	0	0	0	0	0	0	0	0	0	0	0	0	0	0	0
GCOL7187-16	BOLD:AAO3117	1	Arthropoda	Insecta	Coleoptera	Elateridae	Adrastus	Adrastus rachifer	OTU_1569;size=59	KU917102	Adrastus_rachifer	1	Adrastus_rachifer_voucher_ZFMK-TIS-2541503_cytochrome_oxidase_subunit_1_(COI)_gene,_partial_cds;_mitochondrial	180	0	0	0	0	0	0	0	0	0	0	0	0	0	0	0	0	0	0	0	0	0	0	0	0	0	0	0	0	0	0	0	0	0	0	0
PSFOR1053-14	BOLD:AAN9854	1	Arthropoda	Insecta	Coleoptera	Elateridae	Agriotes	Agriotes acuminatus	OTU_12585;size=2	KU918001	Agriotes_acuminatus	1	Agriotes_acuminatus_voucher_ZFMK-TIS-16797_cytochrome_oxidase_subunit_1_(COI)_gene,_partial_cds;_mitochondrial	6	0	0	0	0	0	0	0	0	0	0	0	0	0	0	0	0	0	0	0	0	0	0	0	0	0	0	0	0	0	0	0	0	0	0	0
GCOL6695-16	BOLD:AAM0540	1	Arthropoda	Insecta	Coleoptera	Elateridae	Agrypnus	Agrypnus murinus	OTU_653;size=111	KU919564	Agrypnus_murinus	1	Agrypnus_murinus_voucher_ZFMK-TIS-2500683_cytochrome_oxidase_subunit_1_(COI)_gene,_partial_cds;_mitochondrial	255	0	0	0	0	0	0	0	0	0	0	0	0	183	0	0	0	0	0	0	0	72	0	0	0	0	0	0	0	0	0	0	0	0	0	0
INRMA1956-14		1	Arthropoda	Insecta	Coleoptera	Elateridae	Alaus	Alaus_melanops	OTU_142;size=1088	KR809877	Mucor_circinelloides	0.978	Mucor_circinelloides_f._lusitanicus_strain_CBS_277.49_mitochondrion,_complete_genome	1902	1405	0	0	0	0	0	0	0	0	0	0	0	0	0	0	0	0	0	0	0	0	0	0	0	0	0	0	0	0	0	0	0	0	0	0
PSFOR1282-17	BOLD:ADL4820	0.978	Arthropoda	Insecta	Coleoptera	Elateridae	Ampedus	Ampedus auripes	OTU_8004;size=2	KM850806	Ampedus_deletus	0.927	Ampedus_deletus_voucher_BIOUG03399-G12_cytochrome_oxidase_subunit_1_(COI)_gene,_partial_cds;_mitochondrial	8	0	0	0	0	0	0	0	0	0	0	5	0	0	0	0	0	0	0	0	0	0	0	0	0	0	0	0	0	0	0	0	0	0	0	0
GCOL10856-16	BOLD:AAP7198	1	Arthropoda	Insecta	Coleoptera	Elateridae	Ampedus	Ampedus balteatus	OTU_704;size=228	KU908305	Ampedus_balteatus	1	Ampedus_balteatus_voucher_ZFMK-TIS-2526505_cytochrome_oxidase_subunit_1_(COI)_gene,_partial_cds;_mitochondrial	612	0	0	0	0	0	0	0	0	0	0	361	73	0	0	0	0	0	0	0	0	0	0	0	0	0	0	0	0	0	0	0	0	0	0	0
GCOL11160-16	BOLD:AAR3354	1	Arthropoda	Insecta	Coleoptera	Elateridae	Anostirus	Anostirus purpureus	OTU_168;size=791	MG230726	Anostirus_purpureus	1	Anostirus_purpureus_voucher_UPOL:RK0008_cytochrome_oxidase_subunit_I_(COI)_gene,_partial_cds;_mitochondrial	1458	0	0	0	0	0	0	0	0	0	0	0	1073	314	0	0	0	0	0	0	0	0	0	0	0	0	0	0	0	0	0	0	0	0	0	0
RRSSA3894-15	BOLD:AAO0995	1	Arthropoda	Insecta	Coleoptera	Elateridae	Athous	Athous haemorrhoidalis	OTU_1480;size=46	KU919504	Athous_haemorrhoidalis	1	Athous_haemorrhoidalis_voucher_ZFMK-TIS-2509321_cytochrome_oxidase_subunit_1_(COI)_gene,_partial_cds;_mitochondrial	127	0	12	0	0	0	0	0	0	0	0	0	0	0	0	0	0	0	0	0	0	0	0	0	0	115	0	0	0	0	0	0	0	0	0	0
GCOL6019-16	BOLD:AAO0996	1	Arthropoda	Insecta	Coleoptera	Elateridae	Athous	Athous subfuscus	OTU_744;size=216	KU919405	Athous_subfuscus	1	Athous_subfuscus_voucher_ZFMK-TIS-2505329_cytochrome_oxidase_subunit_1_(COI)_gene,_partial_cds;_mitochondrial	523	0	69	0	0	0	0	0	0	0	0	0	12	257	0	11	0	0	0	0	0	0	0	0	0	0	0	0	0	0	0	0	0	0	0	0
GMGRC3068-13	BOLD:AAO0996	0.9744	Arthropoda	Insecta	Coleoptera	Elateridae	Athous	Athous subfuscus	OTU_14480;size=2	KU919405	Athous_subfuscus	0.962	Athous_subfuscus_voucher_ZFMK-TIS-2505329_cytochrome_oxidase_subunit_1_(COI)_gene,_partial_cds;_mitochondrial	3	0	0	0	0	0	0	0	0	0	0	0	0	0	0	0	0	0	0	0	0	0	0	0	0	0	0	0	0	0	0	0	0	0	0	0
ZMBN133-16	BOLD:AAO1078	1	Arthropoda	Insecta	Coleoptera	Elateridae	Dalopius	Dalopius marginatus	OTU_488;size=243	KU919284	Dalopius_marginatus	1	Dalopius_marginatus_voucher_ZFMK-TIS-2504312_cytochrome_oxidase_subunit_1_(COI)_gene,_partial_cds;_mitochondrial	615	0	64	0	0	6	0	0	0	0	0	14	79	76	0	0	0	0	0	0	0	0	0	0	0	0	0	0	0	0	0	8	0	0	0	0
GBCOB015-12	BOLD:ACC4634	1	Arthropoda	Insecta	Coleoptera	Elateridae	Dalopius	Dalopius marginatus	OTU_3055;size=5	KM443599	Dalopius_marginatus	0.997	Dalopius_marginatus_voucher_GBOL_Col_FK_0015_cytochrome_oxidase_subunit_1_(COI)_gene,_partial_cds;_mitochondrial	5	0	0	0	0	0	0	0	0	0	0	0	0	0	0	0	0	0	0	0	0	0	0	0	0	0	0	0	0	0	0	0	0	0	0	0
GBCOU564-13	BOLD:ABY9036	1	Arthropoda	Insecta	Coleoptera	Elateridae	Denticollis	Denticollis linearis	OTU_732;size=90	KM439969	Denticollis_linearis	1	Denticollis_linearis_voucher_GBOL01042_cytochrome_oxidase_subunit_1_(COI)_gene,_partial_cds;_mitochondrial	221	0	0	0	0	0	0	0	0	0	0	0	0	127	0	0	0	0	0	0	0	0	0	0	0	0	0	0	0	0	0	0	0	0	0	0
GCOL11382-16	BOLD:AAM0850	1	Arthropoda	Insecta	Coleoptera	Elateridae	Hemicrepidius	Hemicrepidius niger	OTU_110;size=1994	KU914016	Hemicrepidius_niger	1	Hemicrepidius_niger_voucher_ZFMK-TIS-2529795_cytochrome_oxidase_subunit_1_(COI)_gene,_partial_cds;_mitochondrial	3677	0	0	0	397	0	0	0	0	0	0	0	0	1781	0	0	0	0	0	0	0	0	0	0	989	0	2	0	0	0	0	0	0	0	0	0
GBCOB170-12	BOLD:AAO4309	1	Arthropoda	Insecta	Coleoptera	Elateridae	Hemicrepidius	Hemicrepidius niger	OTU_407;size=213	KJ965879	Hemicrepidius_niger	1	Hemicrepidius_niger_voucher_ZMUO<FIN>:007623_cytochrome_oxidase_subunit_1_(COI)_gene,_partial_cds;_mitochondrial_>gi_743161625_gb_KM446842.1__Hemicrepidius_niger_voucher_GBOL_Col_FK_0170_cytochrome_oxidase_subunit_1_(COI)_gene,_partial_cds;_mitochondrial_>gi_743168516_gb_KM449039.1__Hemicrepidius_niger_voucher_GBOL_Col_FK_0118_cytochrome_oxidase_subunit_1_(COI)_gene,_partial_cds;_mitochondrial_>g…	493	0	0	0	0	0	0	0	0	0	0	0	0	0	0	0	0	0	0	0	0	0	0	0	0	0	0	0	0	0	0	0	0	0	6	487
GBCOB170-12	BOLD:AAO4309	0.978	Arthropoda	Insecta	Coleoptera	Elateridae	Hemicrepidius	Hemicrepidius niger	OTU_1539;size=32	KJ965879	Hemicrepidius_niger	0.978	Hemicrepidius_niger_voucher_ZMUO<FIN>:007623_cytochrome_oxidase_subunit_1_(COI)_gene,_partial_cds;_mitochondrial_>gi_743161625_gb_KM446842.1__Hemicrepidius_niger_voucher_GBOL_Col_FK_0170_cytochrome_oxidase_subunit_1_(COI)_gene,_partial_cds;_mitochondrial_>gi_743168516_gb_KM449039.1__Hemicrepidius_niger_voucher_GBOL_Col_FK_0118_cytochrome_oxidase_subunit_1_(COI)_gene,_partial_cds;_mitochondrial_>g…	90	0	0	0	36	0	0	0	0	0	0	0	0	12	0	0	0	0	0	0	0	0	0	0	17	0	0	0	0	0	0	0	0	0	0	0
GCOL11382-16	BOLD:AAM0850	0.981	Arthropoda	Insecta	Coleoptera	Elateridae	Hemicrepidius	Hemicrepidius niger	OTU_3263;size=7	KU914016	Hemicrepidius_niger	0.981	Hemicrepidius_niger_voucher_ZFMK-TIS-2529795_cytochrome_oxidase_subunit_1_(COI)_gene,_partial_cds;_mitochondrial	17	0	0	0	0	0	0	0	0	0	0	0	0	0	0	0	0	0	0	0	0	0	0	0	17	0	0	0	0	0	0	0	0	0	0	0
FBCOG1423-12	BOLD:AAO4103	1	Arthropoda	Insecta	Coleoptera	Elateridae	Limonius	Limonius minutus	OTU_8588;size=2	KX087306	Limonius_minutus	1	Limonius_minutus_mitochondrion,_complete_genome	11	0	0	0	0	0	0	0	0	0	0	0	11	0	0	0	0	0	0	0	0	0	0	0	0	0	0	0	0	0	0	0	0	0	0	0
PSFOR1277-17	BOLD:ACG2754	1	Arthropoda	Insecta	Coleoptera	Elateridae	Melanotus	Melanotus sp.	OTU_3174;size=16	KU919045	Melanotus_castanipes	1	Melanotus_castanipes_voucher_ZFMK-TIS-5895_cytochrome_oxidase_subunit_1_(COI)_gene,_partial_cds;_mitochondrial	55	0	0	0	0	0	0	0	0	0	0	0	48	7	0	0	0	0	0	0	0	0	0	0	0	0	0	0	0	0	0	0	0	0	0	0
PSFOR1042-14	BOLD:AAN9631	1	Arthropoda	Insecta	Coleoptera	Elateridae	Melanotus	Melanotus villosus	OTU_1303;size=88	KU919515	Melanotus_villosus	1	Melanotus_villosus_voucher_ZFMK-TIS-2002388_cytochrome_oxidase_subunit_1_(COI)_gene,_partial_cds;_mitochondrial	252	0	19	0	0	0	0	0	0	0	0	0	65	108	0	0	0	0	0	0	0	0	0	0	0	0	0	0	0	0	0	0	0	0	0	0
GBCOU5624-14	BOLD:AAO3206	1	Arthropoda	Insecta	Coleoptera	Elateridae	Prosternon	Prosternon tessellatum	OTU_1964;size=12	KU919566	Prosternon_tessellatum	1	Prosternon_tessellatum_voucher_ZFMK-TIS-2526118_cytochrome_oxidase_subunit_1_(COI)_gene,_partial_cds;_mitochondrial	25	0	0	0	0	0	0	0	0	0	0	25	0	0	0	0	0	0	0	0	0	0	0	0	0	0	0	0	0	0	0	0	0	0	0	0
GBCOU4378-14	BOLD:ACO0662	0.984	Arthropoda	Insecta	Coleoptera	Erotylidae	Triplax	Triplax collaris	OTU_9248;size=2	HE615845	Trigonopterus_sp.	0.851	Trigonopterus_sp._262_MB-2011_mitochondrial_partial_COI_gene_for_cytochrome_oxidase_subunit_1,_isolate_ARC1217_>gi_383099983_emb_HE615846.1__Trigonopterus_sp._262_MB-2011_mitochondrial_partial_COI_gene_for_cytochrome_oxidase_subunit_1,_isolate_ARC1218	6	0	0	0	0	0	0	0	0	0	0	0	0	0	0	4	0	0	0	0	0	0	0	0	0	0	2	0	0	0	0	0	0	0	0	0
GBCOU796-13	BOLD:AAN9343	1	Arthropoda	Insecta	Coleoptera	Erotylidae	Tritoma	Tritoma bipustulata	OTU_5106;size=3	KM449822	Tritoma_bipustulata	1	Tritoma_bipustulata_voucher_GBOL02034_cytochrome_oxidase_subunit_1_(COI)_gene,_partial_cds;_mitochondrial	15	0	0	0	0	0	0	0	0	0	0	0	0	0	0	0	0	0	0	0	0	0	0	0	0	0	0	0	0	0	0	0	0	0	0	0
GMGMC759-14	BOLD:AAN9343	0.9877	Arthropoda	Insecta	Coleoptera	Erotylidae	Tritoma	Tritoma bipustulata	OTU_13427;size=2	KU907671	Tritoma_bipustulata	0.962	Tritoma_bipustulata_voucher_ZFMK-TIS-2526665_cytochrome_oxidase_subunit_1_(COI)_gene,_partial_cds;_mitochondrial	2	0	0	0	0	0	0	0	0	0	0	0	0	0	0	0	0	0	0	0	0	0	0	0	0	0	0	0	0	0	0	0	0	0	0	0
FBCOC370-10	BOLD:AAI7455	1	Arthropoda	Insecta	Coleoptera	Geotrupidae	Anoplotrupes	Anoplotrupes stercorosus	OTU_684;size=113	KU919025	Anoplotrupes_stercorosus	1	Anoplotrupes_stercorosus_voucher_ZFMK-TIS-391_cytochrome_oxidase_subunit_1_(COI)_gene,_partial_cds;_mitochondrial	268	0	0	0	0	0	0	0	0	0	0	0	0	0	0	0	0	0	0	7	0	0	0	0	0	0	0	0	0	0	0	0	0	0	0	0
GCOL7639-16	BOLD:AAP7329	1	Arthropoda	Insecta	Coleoptera	Geotrupidae	Odonteus	Odonteus armiger	OTU_2437;size=13	KU919614	Odonteus_armiger	1	Odonteus_armiger_voucher_ZFMK-TIS-2511565_cytochrome_oxidase_subunit_1_(COI)_gene,_partial_cds;_mitochondrial	38	0	0	0	0	0	0	0	0	0	0	0	0	26	0	0	0	0	0	0	0	0	0	0	0	0	0	0	0	0	0	0	0	0	0	12
GBCOU5828-14	BOLD:ACB2902	1	Arthropoda	Insecta	Coleoptera	Hydrophilidae	Helophorus	Helophorus aquaticus	OTU_1778;size=25	KM441052	Helophorus_aquaticus	0.994	Helophorus_aquaticus_voucher_BCZSMAQU00984_cytochrome_oxidase_subunit_1_(COI)_gene,_partial_cds;_mitochondrial_>gi_743169300_gb_KM449299.1__Helophorus_aquaticus_voucher_GBOL_01332_cytochrome_oxidase_subunit_1_(COI)_gene,_partial_cds;_mitochondrial	65	0	0	0	0	0	0	0	0	0	0	0	0	0	0	0	0	0	0	0	0	0	0	0	0	0	0	0	0	0	0	0	0	0	0	0
GCOL5133-16	BOLD:ACO6520	1	Arthropoda	Insecta	Coleoptera	Lampyridae	Lamprohiza	Lamprohiza splendidula	OTU_130;size=1158	KU919134	Lamprohiza_sp.lendidula	1	Lamprohiza_splendidula_voucher_ZFMK-TIS-2529297_cytochrome_oxidase_subunit_1_(COI)_gene,_partial_cds;_mitochondrial	2071	0	0	0	0	239	685	0	0	0	0	0	0	0	0	81	38	0	0	0	0	0	0	0	0	0	0	0	0	0	0	0	0	0	0	215
GENHP798-11	BOLD:AAM0244	0.997	Arthropoda	Insecta	Coleoptera	Latridiidae	Corticarina	Corticarina minuta	OTU_17357;size=2	KU919546	Corticarina_fuscula	0.997	Corticarina_fuscula_voucher_ZFMK-TIS-2519510_cytochrome_oxidase_subunit_1_(COI)_gene,_partial_cds;_mitochondrial	11	0	0	0	0	0	0	0	0	0	0	0	0	0	0	0	0	0	0	0	0	0	0	0	0	0	0	0	0	0	0	0	0	0	0	0
GCOL13379-16	BOLD:AAR9146	0.997	Arthropoda	Insecta	Coleoptera	Latridiidae	Corticarina	Corticarina obfuscata	OTU_5498;size=10	KU906709	Corticarina_obfuscata	0.997	Corticarina_obfuscata_voucher_ZFMK-TIS-2550606_cytochrome_oxidase_subunit_1_(COI)_gene,_partial_cds;_mitochondrial	5	0	0	0	0	0	0	0	0	0	0	0	0	0	0	0	0	0	0	0	5	0	0	0	0	0	0	0	0	0	0	0	0	0	0	0
GMNWF1977-14	BOLD:AAR9145	1	Arthropoda	Insecta	Coleoptera	Latridiidae	Corticarina	Corticarina similata	OTU_3951;size=13	KR480120	Corticarina_sp.	0.896	Corticarina_sp._BOLD-2016_voucher_BIOUG01502-F09_cytochrome_oxidase_subunit_1_(COI)_gene,_partial_cds;_mitochondrial	23	0	0	0	0	0	0	0	0	0	0	0	0	0	0	0	0	0	0	0	0	0	0	0	0	0	0	0	0	0	0	0	0	0	0	0
GCOL7047-16	BOLD:AAI8935	1	Arthropoda	Insecta	Coleoptera	Latridiidae	Cortinicara	Cortinicara gibbosa	OTU_1059;size=49	KU915203	Cortinicara_gibbosa	1	Cortinicara_gibbosa_voucher_ZFMK-TIS-2509127_cytochrome_oxidase_subunit_1_(COI)_gene,_partial_cds;_mitochondrial	104	0	0	0	0	0	0	0	0	0	0	0	0	0	0	0	0	0	0	0	0	0	0	0	0	0	0	0	0	0	0	0	0	0	0	0
GCOL7037-16	BOLD:AAI8935	1	Arthropoda	Insecta	Coleoptera	Latridiidae	Cortinicara	Cortinicara gibbosa	OTU_3888;size=9	KU915812	Cortinicara_gibbosa	1	Cortinicara_gibbosa_voucher_ZFMK-TIS-2509247_cytochrome_oxidase_subunit_1_(COI)_gene,_partial_cds;_mitochondrial	17	0	0	0	0	0	0	0	0	0	0	0	0	0	0	0	0	0	0	0	0	0	0	0	0	0	0	0	0	0	0	0	0	0	0	0
PSFOR297-13	BOLD:AAN9342	1	Arthropoda	Insecta	Coleoptera	Leiodidae	Anisotoma	Anisotoma humeralis	OTU_5170;size=3	KU916466	Anisotoma_humeralis	1	Anisotoma_humeralis_voucher_ZFMK-TIS-2524633_cytochrome_oxidase_subunit_1_(COI)_gene,_partial_cds;_mitochondrial	11	0	0	0	0	0	0	0	0	0	0	0	0	0	0	0	0	0	0	0	0	0	0	0	0	0	0	0	0	0	0	0	0	0	0	0
CHOLE058-10	BOLD:AAW4125	1	Arthropoda	Insecta	Coleoptera	Leiodidae	Catops	Catops grandicollis	OTU_3014;size=10	KM446659	Catops_grandicollis	0.997	Catops_grandicollis_voucher_BFB_Col_FK_11819_cytochrome_oxidase_subunit_1_(COI)_gene,_partial_cds;_mitochondrial	14	0	0	0	0	0	0	0	0	0	0	0	0	0	0	0	0	0	0	0	0	0	0	0	0	0	0	0	0	0	0	0	0	0	0	0
FBCOB683-10	BOLD:AAO0953	1	Arthropoda	Insecta	Coleoptera	Leiodidae	Choleva	Choleva angustata	OTU_2440;size=12	KM446322	Choleva_glauca	0.952	Choleva_glauca_voucher_BFB_Col_FK_8755_cytochrome_oxidase_subunit_1_(COI)_gene,_partial_cds;_mitochondrial	30	0	0	0	0	0	0	0	0	0	0	0	0	21	0	0	0	0	0	0	0	0	0	0	0	0	0	0	0	0	0	0	0	0	0	0
PHAUG1562-11	BOLD:AAO1258	0.9962	Arthropoda	Insecta	Coleoptera	Leiodidae	Leiodes	Leiodes polita	OTU_9555;size=2	MG053546	Leiodes_politus	0.994	Leiodes_politus_voucher_BIOUG00824-D02_cytochrome_oxidase_subunit_1_(COI)_gene,_partial_cds;_mitochondrial	9	0	0	0	0	0	0	0	0	0	0	0	0	0	0	0	9	0	0	0	0	0	0	0	0	0	0	0	0	0	0	0	0	0	0	0
GMGMD1066-14	BOLD:AAO1258	0.9918	Arthropoda	Insecta	Coleoptera	Leiodidae	Leiodes	Leiodes polita	OTU_8941;size=4	MG053546	Leiodes_politus	0.984	Leiodes_politus_voucher_BIOUG00824-D02_cytochrome_oxidase_subunit_1_(COI)_gene,_partial_cds;_mitochondrial	3	0	0	0	0	0	0	0	0	0	0	0	0	0	0	0	0	0	0	0	0	0	0	0	0	0	0	0	0	0	0	0	0	0	0	0
GCOL9184-16	BOLD:AAU6931	1	Arthropoda	Insecta	Coleoptera	Leiodidae	Ptomaphagus	Ptomaphagus sericatus	OTU_2054;size=17	KU917567	Ptomaphagus_sericatus	1	Ptomaphagus_sericatus_voucher_ZFMK-TIS-2500505_cytochrome_oxidase_subunit_1_(COI)_gene,_partial_cds;_mitochondrial	21	0	0	0	0	0	0	0	0	0	0	0	0	0	0	0	6	0	0	0	0	0	0	0	0	0	0	0	0	0	0	0	0	0	0	0
GMGRD1528-13	BOLD:AAI0827	1	Arthropoda	Insecta	Coleoptera	Leiodidae	Sciodrepoides	Sciodrepoides watsoni	OTU_5187;size=3	KU910627	Sciodrepoides_watsoni	1	Sciodrepoides_watsoni_voucher_ZFMK-TIS-2512282_cytochrome_oxidase_subunit_1_(COI)_gene,_partial_cds;_mitochondrial	3	0	0	0	0	0	0	0	0	0	0	0	0	0	0	0	0	0	0	0	0	0	0	0	0	0	0	0	0	0	0	0	0	0	0	0
PSFOR1366-17	BOLD:ACB2638	1	Arthropoda	Insecta	Coleoptera	Lycidae	Platycis	Platycis minutus	OTU_3988;size=12	KU919188	Platycis_minutus	1	Platycis_minutus_voucher_ZFMK-TIS-11407_cytochrome_oxidase_subunit_1_(COI)_gene,_partial_cds;_mitochondrial	36	0	0	0	0	0	0	0	0	0	0	0	0	0	0	0	0	0	0	0	0	0	0	0	0	0	0	0	0	0	0	0	0	0	0	0
PSFOR283-13	BOLD:AAN9938	1	Arthropoda	Insecta	Coleoptera	Lymexylidae	Elateroides	Elateroides dermestoides	OTU_80;size=1769	KU919050	Hylecoetus_dermestoides	1	Hylecoetus_dermestoides_voucher_ZFMK-TIS-2548905_cytochrome_oxidase_subunit_1_(COI)_gene,_partial_cds;_mitochondrial	3047	516	0	0	0	0	0	0	0	0	0	1231	0	0	0	0	0	0	0	0	0	288	0	0	0	0	0	0	0	0	0	967	0	0	0	0
GMFID041-12	BOLD:AAN9938	0.9815	Arthropoda	Insecta	Coleoptera	Lymexylidae	Elateroides	Elateroides dermestoides	OTU_3034;size=7	KU912931	Hylecoetus_dermestoides	0.974	Hylecoetus_dermestoides_voucher_ZFMK-TIS-2504573_cytochrome_oxidase_subunit_1_(COI)_gene,_partial_cds;_mitochondrial	10	5	0	0	0	0	0	0	0	0	0	5	0	0	0	0	0	0	0	0	0	0	0	0	0	0	0	0	0	0	0	0	0	0	0	0
PSFOR472-13	BOLD:AAP6166	1	Arthropoda	Insecta	Coleoptera	Melandryidae	Orchesia	Orchesia undulata	OTU_2963;size=10	KU919377	Orchesia_undulata	1	Orchesia_undulata_voucher_ZFMK-TIS-2526742_cytochrome_oxidase_subunit_1_(COI)_gene,_partial_cds;_mitochondrial	27	0	0	0	0	0	0	0	0	0	0	0	0	0	0	0	0	0	0	0	0	0	0	0	0	0	0	0	0	0	0	0	0	0	0	0
GCOL6845-16	BOLD:AAP7314	1	Arthropoda	Insecta	Coleoptera	Melyridae	Axinotarsus	Axinotarsus pulicarius	OTU_1911;size=15	KU917932	Axinotarsus_pulicarius	1	Axinotarsus_pulicarius_voucher_ZFMK-TIS-18698_cytochrome_oxidase_subunit_1_(COI)_gene,_partial_cds;_mitochondrial	38	0	0	0	0	0	0	0	0	0	0	0	0	0	0	0	0	0	0	0	0	0	0	0	0	0	2	0	0	0	0	0	0	0	0	0
GCOL11265-16	BOLD:ABY3101	1	Arthropoda	Insecta	Coleoptera	Melyridae	Axinotarsus	Axinotarsus ruficollis	OTU_1841;size=16	KU915370	Axinotarsus_ruficollis	1	Axinotarsus_ruficollis_voucher_ZFMK-TIS-2529299_cytochrome_oxidase_subunit_1_(COI)_gene,_partial_cds;_mitochondrial	38	0	0	0	0	0	0	0	0	0	0	0	0	0	0	0	0	0	0	0	0	0	0	0	0	0	0	0	0	0	0	0	0	0	0	0
GCOL5804-16	BOLD:AAO1144	1	Arthropoda	Insecta	Coleoptera	Melyridae	Dasytes	Dasytes cyaneus	OTU_2546;size=7	KU912944	Dasytes_cyaneus	1	Dasytes_cyaneus_voucher_ZFMK-TIS-2504326_cytochrome_oxidase_subunit_1_(COI)_gene,_partial_cds;_mitochondrial	17	0	9	0	0	0	0	0	0	0	0	0	0	0	0	0	0	0	0	0	0	0	0	0	0	0	0	0	0	0	0	0	0	0	0	0
GBCOU861-13	BOLD:AAO4702	1	Arthropoda	Insecta	Coleoptera	Melyridae	Dasytes	Dasytes plumbeus	OTU_1261;size=49	KM447395	Dasytes_plumbeus	1	Dasytes_plumbeus_voucher_GBOL02099_cytochrome_oxidase_subunit_1_(COI)_gene,_partial_cds;_mitochondrial	122	0	0	0	0	0	0	0	0	0	0	0	0	9	6	11	0	0	0	0	0	0	0	27	0	0	0	0	0	0	0	0	0	0	0	0
GBMIX009-14	0	0.994	Arthropoda	Insecta	Coleoptera	Melyridae	Dolichosoma	0	OTU_1034;size=135	JN302247	Eudorylas_sp.	0.936	Eudorylas_sp._JSDIQ515-10_voucher_BIOUG<CAN>:10JSROW-1515_cytochrome_oxidase_subunit_1_(COI)_gene,_partial_cds;_mitochondrial	298	0	0	0	0	0	0	0	0	0	0	0	0	0	0	0	0	0	0	0	0	0	0	0	0	0	0	0	0	0	0	0	0	0	0	0
GCOL5418-16	BOLD:AAO0716	1	Arthropoda	Insecta	Coleoptera	Melyridae	Malachius	Malachius bipustulatus	OTU_919;size=87	KU916507	Malachius_bipustulatus	1	Malachius_bipustulatus_voucher_ZFMK-TIS-5751_cytochrome_oxidase_subunit_1_(COI)_gene,_partial_cds;_mitochondrial	234	0	145	0	0	0	10	0	0	0	0	0	0	0	0	0	0	0	0	0	0	0	0	0	0	0	0	0	0	0	0	0	0	0	0	13
FBCOB079-10	BOLD:ACG2749	1	Arthropoda	Insecta	Coleoptera	Mordellidae	Mordella	Mordella brachyura	OTU_702;size=161	KU911742	Mordella_holomelaena	0.997	Mordella_holomelaena_voucher_ZFMK-TIS-2533756_cytochrome_oxidase_subunit_1_(COI)_gene,_partial_cds;_mitochondrial	402	0	0	0	0	0	0	0	0	0	0	0	0	0	0	0	0	0	0	0	0	0	0	0	0	0	0	0	0	0	0	0	0	0	5	0
COLFE132-12	BOLD:ACE2081	0.9903	Arthropoda	Insecta	Coleoptera	Mordellidae	Mordellistena	Mordellistena humeralis	OTU_14212;size=2	KU907863	Mordellistena_humeralis	0.99	Mordellistena_humeralis_voucher_ZFMK-TIS-2508856_cytochrome_oxidase_subunit_1_(COI)_gene,_partial_cds;_mitochondrial	9	0	0	0	0	0	0	0	0	0	0	0	0	0	0	0	0	0	0	0	0	0	0	0	0	0	0	0	0	0	0	0	0	0	0	0
GCOL7071-16	BOLD:ABW9458	0.997	Arthropoda	Insecta	Coleoptera	Mordellidae	Mordellistena	Mordellistena neuwaldeggiana	OTU_1792;size=32	KU918527	Mordellistena_neuwaldeggiana	0.997	Mordellistena_neuwaldeggiana_voucher_ZFMK-TIS-2530548_cytochrome_oxidase_subunit_1_(COI)_gene,_partial_cds;_mitochondrial	80	0	0	0	0	0	0	0	0	0	0	0	0	0	0	0	0	0	0	0	0	0	0	0	0	0	0	0	0	0	0	0	0	0	0	0
GMGMA1548-14	BOLD:ACG8927	1	Arthropoda	Insecta	Coleoptera	Mordellidae	Mordellistena	Mordellistena parvuloides	OTU_13103;size=4	KM443045	Mordellistena_parvuloides	0.981	Mordellistena_parvuloides_voucher_GBOL_Col_FK_8717_cytochrome_oxidase_subunit_1_(COI)_gene,_partial_cds;_mitochondrial_>gi_743169401_gb_KM449332.1__Mordellistena_parvuloides_voucher_GBOL_Col_FK_4169_cytochrome_oxidase_subunit_1_(COI)_gene,_partial_cds;_mitochondrial	12	0	0	0	0	0	0	0	0	0	0	0	0	0	0	0	0	0	0	0	0	0	0	0	0	0	0	0	0	0	0	0	0	0	0	0
GBCOU3596-13	BOLD:ACG8927	1	Arthropoda	Insecta	Coleoptera	Mordellidae	Mordellistena	Mordellistena parvuloides	OTU_5363;size=3	KM452485	Mordellistena_parvuloides	1	Mordellistena_parvuloides_voucher_GBOL_Col_FK_8821_cytochrome_oxidase_subunit_1_(COI)_gene,_partial_cds;_mitochondrial	4	0	0	0	0	0	0	0	0	0	0	0	0	0	0	0	0	0	0	0	0	0	0	0	0	0	0	0	0	0	0	0	0	0	0	0
GMGMA1174-14	BOLD:ABX9869	1	Arthropoda	Insecta	Coleoptera	Mordellidae	Mordellistena	Mordellistena pumila	OTU_2439;size=23	KM442654	Mordellistena_pumila	0.984	Mordellistena_pumila_voucher_GBOL_01297_cytochrome_oxidase_subunit_1_(COI)_gene,_partial_cds;_mitochondrial	66	0	0	0	0	0	0	0	0	0	0	0	0	38	3	4	0	0	0	0	0	0	0	0	0	0	0	0	0	0	0	0	0	0	0	0
GCOL6151-16	BOLD:AAX4356	1	Arthropoda	Insecta	Coleoptera	Mordellidae	Mordellistena	Mordellistena variegata	OTU_3967;size=4	KU918921	Mordellistena_variegata	1	Mordellistena_variegata_voucher_ZFMK-TIS-2505630_cytochrome_oxidase_subunit_1_(COI)_gene,_partial_cds;_mitochondrial	6	0	0	0	0	0	0	0	0	0	0	0	0	0	2	0	0	0	0	0	0	0	0	0	0	0	0	0	0	0	0	0	0	0	0	0
GCOL6327-16	BOLD:AAN9776	1	Arthropoda	Insecta	Coleoptera	Mordellidae	Mordellochroa	Mordellochroa abdominalis	OTU_1282;size=31	KU914542	Mordellochroa_abdominalis	1	Mordellochroa_abdominalis_voucher_ZFMK-TIS-2524249_cytochrome_oxidase_subunit_1_(COI)_gene,_partial_cds;_mitochondrial	89	0	0	0	0	0	0	0	0	0	0	0	39	0	0	0	0	0	0	0	0	0	0	0	0	0	0	0	0	0	0	0	0	0	0	0
GCOL7746-16	BOLD:AAO4468	1	Arthropoda	Insecta	Coleoptera	Mordellidae	Tomoxia	Tomoxia bucephala	OTU_2569;size=7	KU918666	Tomoxia_bucephala	1	Tomoxia_bucephala_voucher_ZFMK-TIS-2511776_cytochrome_oxidase_subunit_1_(COI)_gene,_partial_cds;_mitochondrial	20	0	0	0	10	0	0	0	0	0	0	0	0	0	0	0	0	0	0	0	0	0	0	0	0	0	0	0	0	0	0	0	0	0	0	0
PSFOR1039-14		1	Arthropoda	Insecta	Coleoptera	Mycetophagidae	Mycetophagus	Mycetophagus_decempunctatus	OTU_1819;size=24	KU915297	Exochomus_quadripustulatus	1	Exochomus_quadripustulatus_voucher_ZFMK-TIS-2517907_cytochrome_oxidase_subunit_1_(COI)_gene,_partial_cds;_mitochondrial	32	0	0	0	0	0	0	0	0	0	0	0	0	0	0	0	3	0	0	0	0	0	0	0	0	0	0	0	0	0	0	0	0	0	0	0
LEFIJ1834-13	BOLD:ACF5199	1	Arthropoda	Insecta	Coleoptera	Nitidulidae	Brassicogethes	Brassicogethes aeneus	OTU_1335;size=35	KU918253	Brassicogethes_aeneus	1	Brassicogethes_aeneus_voucher_ZFMK-TIS-11281_cytochrome_oxidase_subunit_1_(COI)_gene,_partial_cds;_mitochondrial	99	0	0	67	0	0	0	0	0	0	0	0	0	0	0	10	0	0	0	0	0	0	0	0	0	0	0	0	0	0	0	0	0	0	0	0
GCOL5841-16	BOLD:AAR5361	1	Arthropoda	Insecta	Coleoptera	Nitidulidae	Cychramus	Cychramus luteus	OTU_2662;size=14	KU916564	Cychramus_luteus	1	Cychramus_luteus_voucher_ZFMK-TIS-2504555_cytochrome_oxidase_subunit_1_(COI)_gene,_partial_cds;_mitochondrial	33	0	0	0	0	0	0	0	0	0	0	0	0	0	0	0	0	0	0	0	0	0	0	0	0	0	0	0	0	0	0	0	0	27	0	0
GCOL6170-16	BOLD:AAN0657	1	Arthropoda	Insecta	Coleoptera	Nitidulidae	Epuraea	Epuraea melanocephala	OTU_14644;size=2	KU915352	Epuraea_melanocephala	1	Epuraea_melanocephala_voucher_ZFMK-TIS-5498_cytochrome_oxidase_subunit_1_(COI)_gene,_partial_cds;_mitochondrial	5	0	0	0	0	0	0	0	0	0	0	0	0	0	0	0	0	0	0	0	0	0	0	0	0	0	0	0	0	0	0	0	0	0	0	0
FBCOC936-10	BOLD:AAQ0244	0.994	Arthropoda	Insecta	Coleoptera	Nitidulidae	Lamiogethes	Lamiogethes morosus	OTU_13883;size=2	KM440216	Lamiogethes_morosus	0.988	Lamiogethes_morosus_voucher_GBOL_Col_FK_3636_cytochrome_oxidase_subunit_1_(COI)_gene,_partial_cds;_mitochondrial	4	0	0	0	0	0	0	0	0	0	0	0	0	0	0	0	0	0	0	0	0	0	0	0	0	0	0	0	0	0	0	0	0	0	0	0
GBCOL136-12	BOLD:AAN3161	1	Arthropoda	Insecta	Coleoptera	Nitidulidae	Lamiogethes	Lamiogethes sulcatus	OTU_4475;size=3	KM445774	Lamiogethes_sulcatus	1	Lamiogethes_sulcatus_voucher_GBOL_Col_FK_2321_cytochrome_oxidase_subunit_1_(COI)_gene,_partial_cds;_mitochondrial_>gi_743164330_gb_KM447738.1__Lamiogethes_sulcatus_voucher_BFB_Col_FK_9273_cytochrome_oxidase_subunit_1_(COI)_gene,_partial_cds;_mitochondrial	10	0	0	0	0	0	0	0	0	0	0	7	0	0	3	0	0	0	0	0	0	0	0	0	0	0	0	0	0	0	0	0	0	0	0	0
GCOL7231-16	BOLD:ABX1288	1	Arthropoda	Insecta	Coleoptera	Oedemeridae	Oedemera	Oedemera femorata	OTU_350;size=303	KU916579	Oedemera_femorata	1	Oedemera_femorata_voucher_ZFMK-TIS-2529869_cytochrome_oxidase_subunit_1_(COI)_gene,_partial_cds;_mitochondrial	652	0	0	0	0	0	9	0	0	0	0	0	0	0	0	0	0	0	0	0	0	0	0	0	409	0	0	0	0	0	0	0	0	0	0	0
GCOL5422-16	BOLD:AAO0911	1	Arthropoda	Insecta	Coleoptera	Oedemeridae	Oedemera	Oedemera lurida	OTU_1065;size=49	KU917930	Oedemera_lurida	1	Oedemera_lurida_voucher_ZFMK-TIS-2526463_cytochrome_oxidase_subunit_1_(COI)_gene,_partial_cds;_mitochondrial	133	0	0	0	0	5	15	0	0	0	0	0	0	0	0	0	0	0	0	0	0	0	0	0	0	3	0	0	12	0	0	0	0	0	0	0
GCOL392-16	BOLD:AAW9785	1	Arthropoda	Insecta	Coleoptera	Oedemeridae	Oedemera	Oedemera podagrariae	OTU_160;size=1257	KU914473	Oedemera_podagrariae	1	Oedemera_podagrariae_voucher_ZFMK-TIS-8039_cytochrome_oxidase_subunit_1_(COI)_gene,_partial_cds;_mitochondrial	2448	0	0	0	0	0	0	0	0	0	0	0	0	0	0	9	0	0	0	0	0	0	0	0	2213	0	4	0	0	0	0	0	0	0	0	0
GCOL9155-16	BOLD:AAO0913	1	Arthropoda	Insecta	Coleoptera	Oedemeridae	Oedemera	Oedemera virescens	OTU_3664;size=4	KU916433	Oedemera_virescens	1	Oedemera_virescens_voucher_ZFMK-TIS-10307_cytochrome_oxidase_subunit_1_(COI)_gene,_partial_cds;_mitochondrial	3	0	0	0	0	0	0	0	0	0	0	0	0	0	0	0	0	0	0	0	0	0	0	0	0	0	0	0	0	0	0	0	0	0	0	0
GBCOU2723-13	BOLD:AAO3226	1	Arthropoda	Insecta	Coleoptera	Omalisidae	Omalisus	Omalisus fontisbellaquaei	OTU_410;size=366	KU919160	Omalisus_fontisbellaquei	0.997	Omalisus_fontisbellaquei_voucher_ZFMK-TIS-2504319_cytochrome_oxidase_subunit_1_(COI)_gene,_partial_cds;_mitochondrial	846	0	0	0	0	15	0	0	0	0	0	0	0	0	0	0	0	0	0	0	0	0	0	0	0	0	0	0	0	0	0	0	0	0	0	0
GCOL11216-16	BOLD:ACG3426	1	Arthropoda	Insecta	Coleoptera	Phalacridae	Olibrus	Olibrus affinis	OTU_5091;size=8	KU916329	Olibrus_affinis	1	Olibrus_affinis_voucher_ZFMK-TIS-2529231_cytochrome_oxidase_subunit_1_(COI)_gene,_partial_cds;_mitochondrial	12	0	0	0	0	0	0	0	0	0	0	0	0	0	0	0	0	0	0	0	0	0	0	0	0	0	0	0	0	0	0	0	0	0	0	0
GCOL4212-16	BOLD:AAP6061	0.997	Arthropoda	Insecta	Coleoptera	Ptinidae	Ptinus	Ptinus rufipes	OTU_5207;size=5	KU918907	Ptinus_rufipes	0.997	Ptinus_rufipes_voucher_ZFMK-TIS-2526309_cytochrome_oxidase_subunit_1_(COI)_gene,_partial_cds;_mitochondrial	7	0	0	0	0	0	0	0	0	0	0	0	0	0	0	0	0	0	0	0	0	0	0	0	0	0	0	0	0	0	0	0	0	0	0	0
GCOL1206-16	BOLD:AAH8433	1	Arthropoda	Insecta	Coleoptera	Scarabaeidae	Phyllopertha	Phyllopertha horticola	OTU_3253;size=5	KU918274	Phyllopertha_horticola	1	Phyllopertha_horticola_voucher_ZFMK-TIS-9133_cytochrome_oxidase_subunit_1_(COI)_gene,_partial_cds;_mitochondrial	22	0	0	0	0	0	0	0	0	0	0	0	0	0	0	0	0	0	0	0	0	0	0	7	0	0	0	0	0	0	0	0	0	0	0	0
ZMBN466-17	BOLD:ABV9412	1	Arthropoda	Insecta	Coleoptera	Scarabaeidae	Serica	Serica brunnea	OTU_224;size=1187	KU915790	Serica_brunnea	1	Serica_brunnea_voucher_ZFMK-TIS-2512105_cytochrome_oxidase_subunit_1_(COI)_gene,_partial_cds;_mitochondrial	2581	0	0	0	0	263	0	0	0	0	0	0	0	0	0	21	177	19	0	0	0	0	0	0	0	0	5	1110	0	0	0	0	0	0	0	0
GCOL7879-16	BOLD:ABV9412	1	Arthropoda	Insecta	Coleoptera	Scarabaeidae	Serica	Serica brunnea	OTU_1583;size=36	KU910638	Serica_brunnea	1	Serica_brunnea_voucher_ZFMK-TIS-2512001_cytochrome_oxidase_subunit_1_(COI)_gene,_partial_cds;_mitochondrial	92	0	0	0	0	0	0	0	0	0	0	0	0	0	0	0	6	0	0	0	0	0	0	0	0	0	0	60	0	0	0	0	0	0	0	0
GCOL8014-16	BOLD:AAO4341	1	Arthropoda	Insecta	Coleoptera	Scirtidae	Prionocyphon	Prionocyphon serricornis	OTU_3374;size=8	KU918898	Prionocyphon_serricornis	1	Prionocyphon_serricornis_voucher_ZFMK-TIS-2501013_cytochrome_oxidase_subunit_1_(COI)_gene,_partial_cds;_mitochondrial	24	0	0	0	0	0	0	0	0	0	0	0	0	0	0	0	0	0	0	0	0	0	0	0	0	0	0	0	0	0	0	0	0	0	0	0
GCOL5818-16	BOLD:AAO1257	1	Arthropoda	Insecta	Coleoptera	Scraptiidae	Anaspis	Anaspis flava	OTU_1834;size=42	KU915903	Anaspis_flava	1	Anaspis_flava_voucher_ZFMK-TIS-2504522_cytochrome_oxidase_subunit_1_(COI)_gene,_partial_cds;_mitochondrial	107	0	0	0	0	0	0	0	0	0	0	0	0	0	0	0	0	0	0	0	0	0	0	0	0	0	0	0	0	0	0	0	0	0	0	0
GCOL403-16	BOLD:AAN9299	1	Arthropoda	Insecta	Coleoptera	Scraptiidae	Anaspis	Anaspis frontalis	OTU_1025;size=85	KU917383	Anaspis_frontalis	1	Anaspis_frontalis_voucher_ZFMK-TIS-17329_cytochrome_oxidase_subunit_1_(COI)_gene,_partial_cds;_mitochondrial	226	0	0	0	0	0	0	0	0	0	0	0	63	57	0	0	0	0	0	0	0	0	0	0	0	0	0	0	0	0	0	0	0	0	0	0
GENHP098-11	BOLD:AAN9298	1	Arthropoda	Insecta	Coleoptera	Scraptiidae	Anaspis	Anaspis maculata	OTU_3363;size=5	KU918953	Anaspis_maculata	1	Anaspis_maculata_voucher_ZFMK-TIS-2524073_cytochrome_oxidase_subunit_1_(COI)_gene,_partial_cds;_mitochondrial	27	0	0	0	0	0	0	0	0	0	0	0	0	0	0	0	0	0	0	0	0	0	0	0	0	0	0	0	0	0	0	0	0	0	0	0
GCOL8700-16	BOLD:ACG2760	1	Arthropoda	Insecta	Coleoptera	Scraptiidae	Anaspis	Anaspis ruficollis	OTU_771;size=76	KU917393	Anaspis_ruficollis	1	Anaspis_ruficollis_voucher_ZFMK-TIS-2515795_cytochrome_oxidase_subunit_1_(COI)_gene,_partial_cds;_mitochondrial	192	0	6	0	0	0	0	0	0	0	0	0	43	9	0	5	0	0	0	0	0	0	0	0	0	0	0	0	0	0	0	0	0	0	0	0
GCOL5749-16	BOLD:AAN3436	1	Arthropoda	Insecta	Coleoptera	Scraptiidae	Anaspis	Anaspis rufilabris	OTU_1026;size=47	KU918724	Anaspis_rufilabris	1	Anaspis_rufilabris_voucher_ZFMK-TIS-8067_cytochrome_oxidase_subunit_1_(COI)_gene,_partial_cds;_mitochondrial	101	0	0	0	0	0	0	0	0	0	0	0	28	0	0	0	0	0	0	0	0	0	0	0	0	0	0	0	0	0	0	0	0	0	0	0
GCOL5750-16	BOLD:AAN9300	1	Arthropoda	Insecta	Coleoptera	Scraptiidae	Anaspis	Anaspis thoracica	OTU_1949;size=23	KU918576	Anaspis_thoracica	1	Anaspis_thoracica_voucher_ZFMK-TIS-21280_cytochrome_oxidase_subunit_1_(COI)_gene,_partial_cds;_mitochondrial	41	0	7	12	0	0	0	0	0	0	0	0	0	0	0	0	0	0	0	0	0	0	0	0	0	0	0	0	0	0	0	0	0	0	0	0
GCOL2322-16	BOLD:AAG3728	1	Arthropoda	Insecta	Coleoptera	Silphidae	Nicrophorus	Nicrophorus vespillo	OTU_140;size=1257	KU910756	Nicrophorus_vespillo	1	Nicrophorus_vespillo_voucher_ZFMK-TIS-14140_cytochrome_oxidase_subunit_1_(COI)_gene,_partial_cds;_mitochondrial	2318	0	0	0	0	0	0	0	0	0	0	0	0	248	0	0	0	0	19	175	1874	0	0	0	0	0	2	0	0	0	0	0	0	0	0	0
UAMIC1835-14	BOLD:AAF3432	1	Arthropoda	Insecta	Coleoptera	Silphidae	Nicrophorus	Nicrophorus vespilloides	OTU_106;size=2394	KU919136	Nicrophorus_vespilloides	1	Nicrophorus_vespilloides_voucher_ZFMK-TIS-1260_cytochrome_oxidase_subunit_1_(COI)_gene,_partial_cds;_mitochondrial	4736	0	0	0	0	0	0	0	0	0	0	0	520	606	98	72	225	139	26	289	2408	0	0	0	0	0	0	0	0	0	0	0	0	15	0	0
GBCOD778-13	BOLD:AAF3432	0.994	Arthropoda	Insecta	Coleoptera	Silphidae	Nicrophorus	Nicrophorus vespilloides	OTU_9899;size=2	KJ962466	Nicrophorus_vespilloides	0.994	Nicrophorus_vespilloides_voucher_ZMUO<FIN>:001435_cytochrome_oxidase_subunit_1_(COI)_gene,_partial_cds;_mitochondrial_>gi_743153572_gb_KM444251.1__Nicrophorus_vespilloides_voucher_GBOL_Col_FK_5718_cytochrome_oxidase_subunit_1_(COI)_gene,_partial_cds;_mitochondrial	77	0	0	0	0	0	0	0	0	0	0	0	14	0	0	0	0	0	11	52	0	0	0	0	0	0	0	0	0	0	0	0	0	0	0	0
SSROC4964-15	BOLD:ACL4508	0.9912	Arthropoda	Insecta	Coleoptera	Staphylinidae	0	0	OTU_16308;size=2	MG060265	Staphylinidae_sp.	0.99	Staphylinidae_sp._BARS_2016_2_164_cytochrome_oxidase_subunit_1_(COI)_gene,_partial_cds;_mitochondrial_>gi_1345531228_gb_MG062187.1__Staphylinidae_sp._BARS_2016_2_153_cytochrome_oxidase_subunit_1_(COI)_gene,_partial_cds;_mitochondrial	7	0	0	0	0	0	0	0	0	0	0	0	0	0	0	0	0	0	0	0	0	0	0	0	0	0	0	0	0	0	0	0	0	0	0	0
GCOL9908-16	BOLD:AAJ2457	1	Arthropoda	Insecta	Coleoptera	Staphylinidae	Aleochara	Aleochara bipustulata	OTU_909;size=62	KU916321	Aleochara_bipustulata	1	Aleochara_bipustulata_voucher_ZFMK-TIS-2522535_cytochrome_oxidase_subunit_1_(COI)_gene,_partial_cds;_mitochondrial	144	0	0	0	0	0	0	0	0	0	0	0	0	0	0	0	49	19	0	0	0	0	0	0	0	0	0	0	0	0	0	0	0	0	0	0
JSCOL337-11	BOLD:AAJ2741	1	Arthropoda	Insecta	Coleoptera	Staphylinidae	Aleochara	Aleochara curtula	OTU_1269;size=38	KU909749	Aleochara_curtula	1	Aleochara_curtula_voucher_ZFMK-TIS-2537939_cytochrome_oxidase_subunit_1_(COI)_gene,_partial_cds;_mitochondrial	72	0	0	0	0	0	0	0	0	0	0	0	0	0	0	0	0	0	0	0	0	0	0	0	0	0	0	0	0	0	0	0	0	0	0	0
GCOL2911-16	BOLD:AAJ3392	1	Arthropoda	Insecta	Coleoptera	Staphylinidae	Aleochara	Aleochara sparsa	OTU_5239;size=3	KU909060	Aleochara_sp.arsa	1	Aleochara_sparsa_voucher_ZFMK-TIS-16219_cytochrome_oxidase_subunit_1_(COI)_gene,_partial_cds;_mitochondrial	5	0	0	0	0	0	0	0	0	0	0	0	0	0	0	0	0	0	0	0	0	0	0	0	0	0	0	0	0	0	0	0	0	0	0	0
GCOL3104-16	BOLD:ABU6164	1	Arthropoda	Insecta	Coleoptera	Staphylinidae	Aloconota	Aloconota gregaria	OTU_4017;size=9	KU918903	Aloconota_gregaria	1	Aloconota_gregaria_voucher_ZFMK-TIS-16525_cytochrome_oxidase_subunit_1_(COI)_gene,_partial_cds;_mitochondrial	36	0	0	0	0	0	0	0	0	0	0	0	0	0	0	0	0	0	0	0	0	0	0	0	0	0	0	0	0	0	0	0	0	0	0	0
GBCOE257-13	BOLD:ABA5313	1	Arthropoda	Insecta	Coleoptera	Staphylinidae	Amischa	Amischa analis	OTU_2015;size=14	KM439894	Amischa_analis	1	Amischa_analis_voucher_BFB_Col_FK_13232_cytochrome_oxidase_subunit_1_(COI)_gene,_partial_cds;_mitochondrial_>gi_743145640_gb_KM441722.1__Amischa_analis_voucher_BFB_Col_FK_11715_cytochrome_oxidase_subunit_1_(COI)_gene,_partial_cds;_mitochondrial_>gi_743164796_gb_KM447892.1__Amischa_analis_voucher_GBOL_Col_FK_7572_cytochrome_oxidase_subunit_1_(COI)_gene,_partial_cds;_mitochondrial_>gi_743171644_gb_…	39	0	0	0	0	0	0	0	0	0	0	0	0	0	0	0	0	0	0	0	0	0	0	0	0	0	0	0	0	0	0	0	0	0	0	0
GCOL9511-16	BOLD:ABA6362	1	Arthropoda	Insecta	Coleoptera	Staphylinidae	Amischa	Amischa decipiens	OTU_1782;size=60	KU913492	Amischa_decipiens	1	Amischa_decipiens_voucher_ZFMK-TIS-2521352_cytochrome_oxidase_subunit_1_(COI)_gene,_partial_cds;_mitochondrial	137	0	0	0	0	0	0	0	0	0	0	0	0	0	0	0	0	0	0	0	0	0	0	0	0	0	0	0	0	0	0	0	0	0	0	0
FBCOP166-13	BOLD:ACO5926	0.997	Arthropoda	Insecta	Coleoptera	Staphylinidae	Amischa	Amischa forcipata	OTU_1105;size=39	KM441826	Amischa_forcipata	0.997	Amischa_forcipata_voucher_BFB_Col_FK_10165_cytochrome_oxidase_subunit_1_(COI)_gene,_partial_cds;_mitochondrial	87	0	0	0	0	0	0	0	0	0	0	0	0	0	0	0	38	0	0	0	0	0	0	0	0	0	0	0	0	0	0	0	0	0	0	0
GCOL9716-16	BOLD:AAN4152	1	Arthropoda	Insecta	Coleoptera	Staphylinidae	Anotylus	Anotylus rugosus	OTU_6583;size=2	KU918378	Anotylus_rugosus	1	Anotylus_rugosus_voucher_ZFMK-TIS-2519633_cytochrome_oxidase_subunit_1_(COI)_gene,_partial_cds;_mitochondrial	2	0	0	0	0	0	0	0	0	0	0	0	0	0	0	0	0	0	0	0	0	0	0	0	0	0	0	0	0	0	0	0	0	0	0	0
COLFD086-12	BOLD:AAO0987	1	Arthropoda	Insecta	Coleoptera	Staphylinidae	Atheta	Atheta crassicornis	OTU_1581;size=22	KJ961787	Atheta_crassicornis	1	Atheta_crassicornis_voucher_ZMUO<FIN>:003981_cytochrome_oxidase_subunit_1_(COI)_gene,_partial_cds;_mitochondrial_>gi_695092197_gb_KJ966773.1__Atheta_crassicornis_voucher_ZMUO<FIN>:001062_cytochrome_oxidase_subunit_1_(COI)_gene,_partial_cds;_mitochondrial	67	0	0	54	0	0	0	0	0	0	0	0	0	0	0	0	0	0	0	0	0	0	0	0	0	0	0	0	0	0	0	0	0	0	0	0
GBCOF517-13	BOLD:AAO3818	1	Arthropoda	Insecta	Coleoptera	Staphylinidae	Atheta	Atheta laticollis	OTU_4320;size=3	KM448957	Atheta_laticollis	1	Atheta_laticollis_voucher_GBOL_Col_FK_0762_cytochrome_oxidase_subunit_1_(COI)_gene,_partial_cds;_mitochondrial	2	0	0	0	0	0	0	0	0	0	0	0	0	0	0	0	0	0	0	0	0	0	0	0	0	0	0	0	0	0	0	0	0	0	0	0
FBCOA531-10	BOLD:AAO0731	0.997	Arthropoda	Insecta	Coleoptera	Staphylinidae	Bolitobius	Bolitobius castaneus	OTU_4052;size=8	KU919404	Bolitobius_castaneus	0.99	Bolitobius_castaneus_voucher_ZFMK-TIS-2543730_cytochrome_oxidase_subunit_1_(COI)_gene,_partial_cds;_mitochondrial	21	0	0	0	0	0	0	0	0	0	0	0	0	0	0	0	0	0	0	0	0	0	0	0	0	0	0	0	0	0	0	0	0	0	0	0
COLFE661-13		1	Arthropoda	Insecta	Coleoptera	Staphylinidae	Bolitobius	Bolitobius_cingulatus	OTU_1629;size=17	KJ963331	Bolitobius_cingulatus	1	Bolitobius_cingulatus_voucher_ZMUO<FIN>:005506_cytochrome_oxidase_subunit_1_(COI)_gene,_partial_cds;_mitochondrial	42	0	0	0	0	0	0	0	0	0	0	11	0	0	0	0	0	0	0	0	0	0	0	0	0	0	0	0	0	0	0	0	0	0	0	0
SMTPB9366-13	BOLD:ABW7167	1	Arthropoda	Insecta	Coleoptera	Staphylinidae	Gabrius	Gabrius appendiculatus	OTU_5254;size=5	KU914540	Gabrius_appendiculatus	1	Gabrius_appendiculatus_voucher_ZFMK-TIS-2503962_cytochrome_oxidase_subunit_1_(COI)_gene,_partial_cds;_mitochondrial	4	0	0	0	0	0	0	0	0	0	0	0	0	0	0	0	0	0	0	0	0	0	0	0	0	0	0	0	0	0	0	0	0	0	0	0
GCOL9938-16	BOLD:AAY4066	1	Arthropoda	Insecta	Coleoptera	Staphylinidae	Gabrius	Gabrius coxalus	OTU_10154;size=10	KU914242	Gabrius_breviventer	1	Gabrius_breviventer_voucher_ZFMK-TIS-2530801_cytochrome_oxidase_subunit_1_(COI)_gene,_partial_cds;_mitochondrial	23	0	0	0	0	0	0	0	0	0	0	0	0	0	0	0	0	0	0	0	0	0	0	0	0	0	0	0	0	0	0	0	0	0	0	0
GCOL13491-16	BOLD:AAO0292	1	Arthropoda	Insecta	Coleoptera	Staphylinidae	Gyrophaena	Gyrophaena gentilis	OTU_3973;size=4	KU906834	Gyrophaena_gentilis	1	Gyrophaena_gentilis_voucher_ZFMK-TIS-2556328_cytochrome_oxidase_subunit_1_(COI)_gene,_partial_cds;_mitochondrial	4	0	0	0	0	0	0	0	0	0	0	0	0	0	0	0	0	0	0	0	0	0	0	0	0	0	0	0	0	0	0	0	0	0	0	0
FBCOC938-10	0	0.984	Arthropoda	Insecta	Coleoptera	Staphylinidae	Hydrosmecta	Hydrosmecta subtilissima	OTU_3935;size=4	MF458798	Polypedilum_cultellatum	0.994	Polypedilum_cultellatum_isolate_T_P53_cytochrome_oxidase_subunit_1_(COI)_gene,_partial_cds;_mitochondrial	6	0	0	0	0	0	0	0	0	0	0	0	0	0	0	0	0	0	0	0	0	0	0	0	0	0	0	0	0	0	0	0	0	0	0	0
GCOL5524-16	BOLD:AAX5588	1	Arthropoda	Insecta	Coleoptera	Staphylinidae	Lesteva	Lesteva longoelytrata	OTU_427;size=208	KU916993	Lesteva_longoelytrata	1	Lesteva_longoelytrata_voucher_ZFMK-TIS-2524050_cytochrome_oxidase_subunit_1_(COI)_gene,_partial_cds;_mitochondrial	487	0	0	0	0	0	0	0	0	0	0	78	102	0	0	0	0	0	0	0	0	0	0	0	0	0	0	0	0	0	0	0	0	0	0	0
GCOL12901-16	BOLD:ACA7840	1	Arthropoda	Insecta	Coleoptera	Staphylinidae	Lordithon	Lordithon exoletus	OTU_3980;size=6	KU915478	Lordithon_exoletus	1	Lordithon_exoletus_voucher_ZFMK-TIS-2537743_cytochrome_oxidase_subunit_1_(COI)_gene,_partial_cds;_mitochondrial	6	0	0	0	0	0	0	0	0	0	0	0	0	0	0	0	0	0	0	0	0	0	0	0	0	0	0	0	0	0	0	0	0	0	0	0
GCOL3015-16	BOLD:AAO1349	1	Arthropoda	Insecta	Coleoptera	Staphylinidae	Lordithon	Lordithon lunulatus	OTU_1247;size=35	KU919431	Lordithon_lunulatus	1	Lordithon_lunulatus_voucher_ZFMK-TIS-930_cytochrome_oxidase_subunit_1_(COI)_gene,_partial_cds;_mitochondrial	100	0	0	0	0	0	0	0	0	0	0	0	0	0	3	6	15	4	0	0	0	0	0	0	0	0	0	0	0	0	0	0	0	0	0	0
GCOL8474-16	BOLD:ACZ1500	1	Arthropoda	Insecta	Coleoptera	Staphylinidae	Mycetoporus	Mycetoporus lepidus	OTU_15347;size=4	KU906839	Mycetoporus_lepidus	1	Mycetoporus_lepidus_voucher_ZFMK-TIS-2515380_cytochrome_oxidase_subunit_1_(COI)_gene,_partial_cds;_mitochondrial	8	0	0	0	0	0	0	0	0	0	0	0	0	0	0	0	0	0	0	0	0	0	0	0	0	0	0	0	0	0	0	0	0	0	0	0
GBCOL772-12	BOLD:ACC4810	0.997	Arthropoda	Insecta	Coleoptera	Staphylinidae	Ontholestes	Ontholestes haroldi	OTU_5807;size=4	KM445085	Ontholestes_haroldi	0.997	Ontholestes_haroldi_voucher_GBOL_Col_FK_3337_cytochrome_oxidase_subunit_1_(COI)_gene,_partial_cds;_mitochondrial	21	0	14	0	0	0	0	0	0	0	0	0	0	0	0	0	0	0	0	7	0	0	0	0	0	0	0	0	0	0	0	0	0	0	0	0
GCOL2401-16	BOLD:AAP6128	1	Arthropoda	Insecta	Coleoptera	Staphylinidae	Ontholestes	Ontholestes murinus	OTU_2339;size=9	KU913258	Ontholestes_murinus	1	Ontholestes_murinus_voucher_ZFMK-TIS-14338_cytochrome_oxidase_subunit_1_(COI)_gene,_partial_cds;_mitochondrial	21	0	0	0	0	0	0	0	0	0	0	0	0	0	0	0	0	0	0	0	0	0	0	0	0	0	0	0	0	0	0	0	0	0	0	0
GCOL1502-16	BOLD:ABW4590	0.994	Arthropoda	Insecta	Coleoptera	Staphylinidae	Oxyporus	Oxyporus rufus	OTU_1009;size=108	KU915441	Oxyporus_rufus	0.994	Oxyporus_rufus_voucher_ZFMK-TIS-8230_cytochrome_oxidase_subunit_1_(COI)_gene,_partial_cds;_mitochondrial	262	0	0	0	0	0	0	0	0	0	0	0	0	0	0	0	0	0	0	0	0	0	0	0	0	0	182	0	80	0	0	0	0	0	0	0
FBCOC159-10	BOLD:AAX1873	1	Arthropoda	Insecta	Coleoptera	Staphylinidae	Paederus	Paederus schoenherri	OTU_4100;size=12	KM439197	Paederus_schoenherri	1	Paederus_schoenherri_voucher_GBOL_Col_FK_7309_cytochrome_oxidase_subunit_1_(COI)_gene,_partial_cds;_mitochondrial	22	0	0	0	0	0	0	0	0	0	0	0	0	0	0	0	0	0	0	0	0	0	0	0	0	0	0	0	0	0	0	0	0	0	0	0
GCOL7838-16	BOLD:ABW4272	1	Arthropoda	Insecta	Coleoptera	Staphylinidae	Philonthus	Philonthus addendus	OTU_568;size=122	KU910630	Philonthus_addendus	1	Philonthus_addendus_voucher_ZFMK-TIS-2500887_cytochrome_oxidase_subunit_1_(COI)_gene,_partial_cds;_mitochondrial	287	0	0	0	0	0	0	0	0	0	0	0	0	0	0	0	0	230	0	0	0	0	0	0	0	0	0	0	0	0	0	0	0	0	0	0
GCOL7290-16	BOLD:AAR1764	1	Arthropoda	Insecta	Coleoptera	Staphylinidae	Philonthus	Philonthus carbonarius	OTU_2379;size=15	KU919594	Philonthus_carbonarius	1	Philonthus_carbonarius_voucher_ZFMK-TIS-2538052_cytochrome_oxidase_subunit_1_(COI)_gene,_partial_cds;_mitochondrial	32	0	0	0	0	0	0	0	0	0	0	0	0	0	0	0	0	0	0	0	0	0	0	0	0	0	0	0	0	0	0	0	0	0	0	0
GCOL9824-16	BOLD:AAL5087	1	Arthropoda	Insecta	Coleoptera	Staphylinidae	Philonthus	Philonthus cognatus	OTU_364;size=350	KU919561	Philonthus_cognatus	1	Philonthus_cognatus_voucher_ZFMK-TIS-2522343_cytochrome_oxidase_subunit_1_(COI)_gene,_partial_cds;_mitochondrial	799	0	0	0	0	0	0	0	0	0	0	0	0	0	0	0	0	134	20	228	0	0	0	0	0	0	0	0	62	22	0	0	0	0	0	0
SSWLB2339-13	BOLD:AAN6185	1	Arthropoda	Insecta	Coleoptera	Staphylinidae	Philonthus	Philonthus concinnus	OTU_1443;size=30	KU918216	Philonthus_concinnus	1	Philonthus_concinnus_voucher_ZFMK-TIS-2538050_cytochrome_oxidase_subunit_1_(COI)_gene,_partial_cds;_mitochondrial	80	0	0	0	0	0	0	0	0	0	0	0	0	0	0	0	0	0	0	0	0	0	0	0	0	0	0	0	0	0	0	0	0	0	0	0
GCOL6098-16	BOLD:ACG2086	1	Arthropoda	Insecta	Coleoptera	Staphylinidae	Philonthus	Philonthus coruscus	OTU_15152;size=2	KU915049	Philonthus_corruscus	1	Philonthus_corruscus_voucher_ZFMK-TIS-16405_cytochrome_oxidase_subunit_1_(COI)_gene,_partial_cds;_mitochondrial	3	0	0	0	0	0	0	0	0	0	0	0	0	0	0	0	0	0	0	0	0	0	0	0	0	0	0	0	0	0	0	0	0	0	0	0
COLFE971-13	BOLD:ABV1529	0.997	Arthropoda	Insecta	Coleoptera	Staphylinidae	Philonthus	Philonthus debilis	OTU_1791;size=23	KJ964291	Philonthus_debilis	0.997	Philonthus_debilis_voucher_ZMUO<FIN>:006766_cytochrome_oxidase_subunit_1_(COI)_gene,_partial_cds;_mitochondrial_>gi_695087773_gb_KJ964561.1__Philonthus_debilis_voucher_ZMUO<FIN>:002455_cytochrome_oxidase_subunit_1_(COI)_gene,_partial_cds;_mitochondrial	42	0	0	0	0	0	0	0	0	0	0	0	0	0	0	0	0	0	0	0	0	0	0	0	0	0	0	0	0	0	0	0	0	0	0	0
GENHP408-11	BOLD:AAO1405	0.997	Arthropoda	Insecta	Coleoptera	Staphylinidae	Philonthus	Philonthus decorus	OTU_3786;size=4	KM439653	Philonthus_decorus	0.997	Philonthus_decorus_voucher_BFB_Col_FK_8680_cytochrome_oxidase_subunit_1_(COI)_gene,_partial_cds;_mitochondrial_>gi_743141840_gb_KM440467.1__Philonthus_decorus_voucher_BFB_Col_FK_5087_cytochrome_oxidase_subunit_1_(COI)_gene,_partial_cds;_mitochondrial	5	0	0	0	0	0	0	0	0	0	0	0	0	0	0	0	0	0	0	0	0	0	0	0	0	0	0	5	0	0	0	0	0	0	0	0
GCOL2862-16	BOLD:AAO1406	1	Arthropoda	Insecta	Coleoptera	Staphylinidae	Philonthus	Philonthus discoideus	OTU_5457;size=5	KU909625	Philonthus_discoideus	1	Philonthus_discoideus_voucher_ZFMK-TIS-16107_cytochrome_oxidase_subunit_1_(COI)_gene,_partial_cds;_mitochondrial	16	0	0	0	0	0	0	0	0	0	0	0	0	0	0	0	0	0	0	0	0	0	0	0	0	0	0	0	0	0	0	0	0	0	0	0
GCOL2756-16	BOLD:ACX9761	1	Arthropoda	Insecta	Coleoptera	Staphylinidae	Philonthus	Philonthus fimetarius	OTU_471;size=205	KU915095	Philonthus_fimetarius	1	Philonthus_fimetarius_voucher_ZFMK-TIS-2537142_cytochrome_oxidase_subunit_1_(COI)_gene,_partial_cds;_mitochondrial	471	0	0	0	0	0	0	0	0	0	0	0	21	27	0	0	28	306	0	0	0	0	0	0	0	0	0	0	0	0	0	0	0	0	0	0
GCOL12790-16	BOLD:AAN1750	1	Arthropoda	Insecta	Coleoptera	Staphylinidae	Philonthus	Philonthus fimetarius	OTU_840;size=106	KU909428	Philonthus_fimetarius	1	Philonthus_fimetarius_voucher_ZFMK-TIS-2537141_cytochrome_oxidase_subunit_1_(COI)_gene,_partial_cds;_mitochondrial	235	0	0	5	0	0	0	0	0	0	0	9	16	12	2	0	36	24	0	4	0	0	0	0	0	0	0	0	0	0	0	0	0	0	0	0
GCOL9695-16	BOLD:ACG4299	1	Arthropoda	Insecta	Coleoptera	Staphylinidae	Philonthus	Philonthus laminatus	OTU_1635;size=22	KU919356	Philonthus_laminatus	1	Philonthus_laminatus_voucher_ZFMK-TIS-2505556_cytochrome_oxidase_subunit_1_(COI)_gene,_partial_cds;_mitochondrial	49	0	0	0	0	0	0	0	0	0	0	0	0	8	0	0	0	0	0	0	0	0	0	0	0	0	0	0	0	0	0	0	0	0	0	0
GCOL5068-16	BOLD:ABV1536	1	Arthropoda	Insecta	Coleoptera	Staphylinidae	Philonthus	Philonthus sanguinolentus	OTU_3217;size=5	KU917284	Philonthus_sanguinolentus	1	Philonthus_sanguinolentus_voucher_ZFMK-TIS-2500945_cytochrome_oxidase_subunit_1_(COI)_gene,_partial_cds;_mitochondrial	9	0	0	0	0	0	0	0	0	0	0	0	0	0	0	0	9	0	0	0	0	0	0	0	0	0	0	0	0	0	0	0	0	0	0	0
GCOL3009-16	BOLD:AAY1006	1	Arthropoda	Insecta	Coleoptera	Staphylinidae	Philonthus	Philonthus splendens	OTU_2188;size=10	KU913970	Philonthus_sp.lendens	1	Philonthus_splendens_voucher_ZFMK-TIS-16386_cytochrome_oxidase_subunit_1_(COI)_gene,_partial_cds;_mitochondrial	31	0	0	0	0	0	0	0	0	0	0	0	0	0	0	0	0	31	0	0	0	0	0	0	0	0	0	0	0	0	0	0	0	0	0	0
GCOL5589-16	BOLD:ABU7103	1	Arthropoda	Insecta	Coleoptera	Staphylinidae	Philonthus	Philonthus succicola	OTU_3226;size=5	KU919310	Philonthus_succicola	1	Philonthus_succicola_voucher_ZFMK-TIS-2537896_cytochrome_oxidase_subunit_1_(COI)_gene,_partial_cds;_mitochondrial	10	0	0	0	0	0	0	0	0	0	0	0	0	0	0	0	0	5	0	0	0	0	0	0	0	0	0	0	0	0	0	0	0	0	0	0
GCOL12620-16	BOLD:ABX7404	1	Arthropoda	Insecta	Coleoptera	Staphylinidae	Philonthus	Philonthus tenuicornis	OTU_3724;size=13	KU918645	Philonthus_tenuicornis	1	Philonthus_tenuicornis_voucher_ZFMK-TIS-2535717_cytochrome_oxidase_subunit_1_(COI)_gene,_partial_cds;_mitochondrial	24	0	0	0	0	0	0	0	0	0	0	0	0	0	0	0	0	0	0	0	0	0	0	0	0	0	0	0	0	0	0	0	0	0	0	0
JSCOL414-11	BOLD:AAN6145	1	Arthropoda	Insecta	Coleoptera	Staphylinidae	Philonthus	Philonthus varians	OTU_2884;size=6	KU919154	Philonthus_varians	1	Philonthus_varians_voucher_ZFMK-TIS-2537949_cytochrome_oxidase_subunit_1_(COI)_gene,_partial_cds;_mitochondrial	12	0	0	0	0	0	0	0	0	0	0	0	0	0	0	0	0	6	0	0	0	0	0	0	0	0	0	0	0	0	0	0	0	0	0	0
PHJUL2669-11	BOLD:AAO1236	1	Arthropoda	Insecta	Coleoptera	Staphylinidae	Quedius	Quedius cruentus	OTU_1844;size=26	KU919292	Quedius_cruentus	1	Quedius_cruentus_voucher_ZFMK-TIS-2523010_cytochrome_oxidase_subunit_1_(COI)_gene,_partial_cds;_mitochondrial	55	0	0	0	0	0	0	0	0	0	0	0	0	0	0	0	0	0	0	0	0	0	0	0	0	0	0	0	0	0	0	0	0	0	0	0
GMGMF045-14	BOLD:ACR1317	0.997	Arthropoda	Insecta	Coleoptera	Staphylinidae	Quedius	Quedius invreae	OTU_1410;size=54	KU917694	Quedius_invreae	0.997	Quedius_invreae_voucher_ZFMK-TIS-16550_cytochrome_oxidase_subunit_1_(COI)_gene,_partial_cds;_mitochondrial	145	0	0	0	0	0	0	0	0	0	0	0	0	0	0	0	0	0	0	0	45	0	0	0	0	0	0	0	0	0	0	0	0	0	0	0
FBCOG1021-12	BOLD:ACB9476	0.997	Arthropoda	Insecta	Coleoptera	Staphylinidae	Quedius	Quedius levicollis	OTU_1702;size=20	KM445166	Quedius_laevicollis	0.994	Quedius_laevicollis_voucher_BFB_Col_FK_8906_cytochrome_oxidase_subunit_1_(COI)_gene,_partial_cds;_mitochondrial	55	0	0	0	0	0	0	0	0	0	0	0	0	0	0	0	0	0	0	0	0	0	0	0	55	0	0	0	0	0	0	0	0	0	0	0
FBCOE925-12	BOLD:ACC3013	1	Arthropoda	Insecta	Coleoptera	Staphylinidae	Quedius	Quedius mesomelinus	OTU_3734;size=6	KU911974	Quedius_mesomelinus	0.997	Quedius_mesomelinus_voucher_ZFMK-TIS-2517459_cytochrome_oxidase_subunit_1_(COI)_gene,_partial_cds;_mitochondrial	19	0	0	0	0	0	0	0	0	0	0	0	0	6	0	0	0	0	0	0	13	0	0	0	0	0	0	0	0	0	0	0	0	0	0	0
GBCOB516-12	BOLD:AAO0023	0.9954	Arthropoda	Insecta	Coleoptera	Staphylinidae	Scopaeus	Scopaeus laevigatus	OTU_7590;size=2	KU917026	Scopaeus_laevigatus	0.99	Scopaeus_laevigatus_voucher_ZFMK-TIS-2530831_cytochrome_oxidase_subunit_1_(COI)_gene,_partial_cds;_mitochondrial	2	0	0	0	0	0	0	0	0	0	0	0	0	0	0	0	0	0	0	0	0	0	0	0	0	0	0	0	0	0	0	0	0	0	0	0
GCOL2867-16	BOLD:AAM9923	1	Arthropoda	Insecta	Coleoptera	Staphylinidae	Tachinus	Tachinus laticollis	OTU_9621;size=2	KU918747	Tachinus_laticollis	1	Tachinus_laticollis_voucher_ZFMK-TIS-16022_cytochrome_oxidase_subunit_1_(COI)_gene,_partial_cds;_mitochondrial	10	0	0	0	0	0	0	0	0	0	0	0	0	0	0	0	0	8	0	0	0	0	0	0	0	0	0	0	0	0	0	0	0	0	0	0
GCOL2860-16	BOLD:AAM9922	1	Arthropoda	Insecta	Coleoptera	Staphylinidae	Tachinus	Tachinus signatus	OTU_693;size=125	KU910171	Tachinus_signatus	1	Tachinus_signatus_voucher_ZFMK-TIS-16103_cytochrome_oxidase_subunit_1_(COI)_gene,_partial_cds;_mitochondrial	332	0	0	0	0	0	0	0	0	87	0	0	0	0	0	5	4	6	0	0	0	0	0	0	0	0	0	0	0	0	0	0	0	0	0	0
COLFD221-12	BOLD:ABX2912	1	Arthropoda	Insecta	Coleoptera	Staphylinidae	Tachyporus	Tachyporus chrysomelinus	OTU_13422;size=6	KJ965729	Tachyporus_chrysomelinus	1	Tachyporus_chrysomelinus_voucher_ZMUO<FIN>:004116_cytochrome_oxidase_subunit_1_(COI)_gene,_partial_cds;_mitochondrial	7	0	0	0	0	0	0	0	0	0	0	0	0	0	0	0	0	0	0	0	0	0	0	0	0	0	0	0	0	0	0	0	0	0	0	0
MAMTL449-12	BOLD:ABZ8841	1	Arthropoda	Insecta	Coleoptera	Staphylinidae	Tachyporus	Tachyporus hypnorum	OTU_2749;size=13	KU916438	Tachyporus_hypnorum	1	Tachyporus_hypnorum_voucher_ZFMK-TIS-2532967_cytochrome_oxidase_subunit_1_(COI)_gene,_partial_cds;_mitochondrial	28	0	0	0	0	0	0	0	0	0	0	0	0	0	0	0	0	0	0	0	0	0	0	0	0	0	0	0	0	0	0	0	0	0	0	0
GCOL8042-16	BOLD:AAM9619	1	Arthropoda	Insecta	Coleoptera	Staphylinidae	Tachyporus	Tachyporus nitidulus	OTU_17730;size=2	KU917837	Tachyporus_nitidulus	1	Tachyporus_nitidulus_voucher_ZFMK-TIS-2512313_cytochrome_oxidase_subunit_1_(COI)_gene,_partial_cds;_mitochondrial	3	0	0	0	0	0	0	0	0	0	0	0	0	0	0	0	0	0	0	0	0	0	0	0	0	0	0	0	0	0	0	0	0	0	0	0
FBCOB788-10	BOLD:AAO4368	1	Arthropoda	Insecta	Coleoptera	Staphylinidae	Tachyporus	Tachyporus pusillus	OTU_2358;size=11	KJ962073	Tachyporus_pusillus	1	Tachyporus_pusillus_voucher_ZMUO<FIN>:001588_cytochrome_oxidase_subunit_1_(COI)_gene,_partial_cds;_mitochondrial	32	0	0	0	0	0	0	0	0	0	0	0	0	0	0	0	0	0	0	0	0	0	0	0	0	0	0	0	0	0	0	0	0	0	0	0
GCOL9211-16	BOLD:AAN9951	1	Arthropoda	Insecta	Coleoptera	Staphylinidae	Tachyporus	Tachyporus solutus	OTU_3036;size=7	KU916037	Tachyporus_solutus	1	Tachyporus_solutus_voucher_ZFMK-TIS-2519453_cytochrome_oxidase_subunit_1_(COI)_gene,_partial_cds;_mitochondrial	16	16	0	0	0	0	0	0	0	0	0	0	0	0	0	0	0	0	0	0	0	0	0	0	0	0	0	0	0	0	0	0	0	0	0	0
GCOL9672-16	BOLD:ABX7618	1	Arthropoda	Insecta	Coleoptera	Staphylinidae	Xantholinus	Xantholinus longiventris	OTU_2201;size=12	KU916369	Xantholinus_longiventris	1	Xantholinus_longiventris_voucher_ZFMK-TIS-2521970_cytochrome_oxidase_subunit_1_(COI)_gene,_partial_cds;_mitochondrial	28	0	0	0	0	0	0	0	0	0	0	0	0	0	0	0	0	0	0	0	0	0	0	0	0	0	0	0	0	8	0	0	0	0	0	0
GCOL391-16	BOLD:AAO1203	1	Arthropoda	Insecta	Coleoptera	Tenebrionidae	Lagria	Lagria atripes	OTU_1593;size=26	KU918993	Lagria_atripes	1	Lagria_atripes_voucher_ZFMK-TIS-8506_cytochrome_oxidase_subunit_1_(COI)_gene,_partial_cds;_mitochondrial	62	0	0	0	0	0	0	0	0	0	0	0	0	56	3	0	3	0	0	0	0	0	0	0	0	0	0	0	0	0	0	0	0	0	0	0
GCOL1757-16	BOLD:AAP8224	1	Arthropoda	Insecta	Coleoptera	Tenebrionidae	Lagria	Lagria hirta	OTU_756;size=96	KU917958	Lagria_hirta	1	Lagria_hirta_voucher_ZFMK-TIS-10253_cytochrome_oxidase_subunit_1_(COI)_gene,_partial_cds;_mitochondrial	216	0	0	0	0	0	0	0	0	0	0	0	0	0	0	0	0	0	0	0	0	0	0	0	0	0	0	108	0	0	0	0	0	0	0	0
GMGML1049-14	BOLD:ABA0559	0.994	Arthropoda	Insecta	Coleoptera	Tenebrionidae	Lagria	Lagria hirta	OTU_16140;size=2	KU913555	Lagria_hirta	0.994	Lagria_hirta_voucher_ZFMK-TIS-2513458_cytochrome_oxidase_subunit_1_(COI)_gene,_partial_cds;_mitochondrial	6	0	0	0	0	0	0	0	0	0	0	0	0	0	0	0	0	0	0	0	0	0	0	0	0	0	0	0	0	0	0	0	0	0	0	0
FBCOC064-10	BOLD:AAO4413	1	Arthropoda	Insecta	Coleoptera	Tenebrionidae	Stenomax	Stenomax aeneus	OTU_1499;size=42	KM447993	Stenomax_aeneus	1	Stenomax_aeneus_voucher_GBOL_Col_FK_6432_cytochrome_oxidase_subunit_1_(COI)_gene,_partial_cds;_mitochondrial	113	0	0	0	0	0	0	0	0	0	0	25	5	0	0	0	0	0	0	0	0	0	0	0	0	0	0	12	0	0	0	71	0	0	0	0
GBCOL120-12	BOLD:AAZ4368	1	Arthropoda	Insecta	Coleoptera	Throscidae	Aulonothroscus	Aulonothroscus brevicollis	OTU_4479;size=3	KM447447	Aulonothroscus_brevicollis	1	Aulonothroscus_brevicollis_voucher_GBOL_Col_FK_2259_cytochrome_oxidase_subunit_1_(COI)_gene,_partial_cds;_mitochondrial	9	0	0	0	0	0	0	0	0	0	0	5	0	0	0	0	0	0	0	0	0	0	0	0	0	0	0	0	0	0	0	0	0	0	0	0
GMGMH1163-14	BOLD:AAZ4368	0.9835	Arthropoda	Insecta	Coleoptera	Throscidae	Aulonothroscus	Aulonothroscus brevicollis	OTU_14132;size=2	KM449752	Aulonothroscus_brevicollis	0.978	Aulonothroscus_brevicollis_voucher_BFB_Col_FK_5288_cytochrome_oxidase_subunit_1_(COI)_gene,_partial_cds;_mitochondrial	2	0	0	0	0	0	0	0	0	0	0	0	0	0	0	0	0	0	0	0	0	0	0	0	0	0	0	0	0	0	0	0	0	0	0	0
MBIOH571-13	BOLD:ABW4548	1	Arthropoda	Insecta	Coleoptera	Throscidae	Trixagus	Trixagus carinifrons	OTU_1779;size=23	KU912724	Trixagus_carinifrons	1	Trixagus_carinifrons_voucher_ZFMK-TIS-8070_cytochrome_oxidase_subunit_1_(COI)_gene,_partial_cds;_mitochondrial	43	0	0	0	0	0	0	0	0	0	0	0	0	0	0	0	0	0	0	0	0	0	0	0	0	0	0	0	0	0	0	0	0	0	0	0
GCOL7234-16	BOLD:AAJ9656	1	Arthropoda	Insecta	Coleoptera	Throscidae	Trixagus	Trixagus dermestoides	OTU_3355;size=5	KU917600	Trixagus_dermestoides	1	Trixagus_dermestoides_voucher_ZFMK-TIS-2533730_cytochrome_oxidase_subunit_1_(COI)_gene,_partial_cds;_mitochondrial	11	0	0	0	0	0	0	0	0	0	0	0	0	0	0	0	0	0	0	0	0	0	0	0	0	0	0	0	0	0	0	0	0	0	0	0
GCOL12607-16	BOLD:AAO0503	1	Arthropoda	Insecta	Coleoptera	Throscidae	Trixagus	Trixagus leseigneuri	OTU_3884;size=6	KU911567	Trixagus_leseigneuri	1	Trixagus_leseigneuri_voucher_ZFMK-TIS-2535695_cytochrome_oxidase_subunit_1_(COI)_gene,_partial_cds;_mitochondrial	25	0	0	0	0	0	0	0	0	0	0	0	0	0	0	0	0	0	0	0	0	0	0	0	0	0	0	0	0	0	0	0	0	0	0	0
HPPPL480-13	BOLD:ACC5051	1	Arthropoda	Insecta	Coleoptera	Throscidae	Trixagus	Trixagus meybohmi	OTU_911;size=61	KU919064	Trixagus_meybohmi	1	Trixagus_meybohmi_voucher_ZFMK-TIS-2505233_cytochrome_oxidase_subunit_1_(COI)_gene,_partial_cds;_mitochondrial	133	0	0	0	0	0	0	0	0	0	0	0	0	0	0	4	0	0	0	7	7	0	0	0	0	0	0	0	0	0	0	0	0	0	0	0
NOORT132-13	BOLD:ACB5499	1	Arthropoda	Insecta	Dermaptera	Forficulidae	Chelidura	Chelidura guentheri	OTU_245;size=1080	HM861978	Onychogonia_sp.	0.855	Onychogonia_sp._JWDCC856-10_voucher_BIOUG<CAN>:09PROBE-JW0856_cytochrome_oxidase_subunit_1_(COI)_gene,_partial_cds;_mitochondrial	2338	0	0	0	0	0	0	0	0	0	0	90	45	0	0	0	0	0	2	19	0	0	0	0	0	0	0	137	0	0	0	35	0	0	0	0
JSBIC086-15	BOLD:AAG9897	0.9903	Arthropoda	Insecta	Dermaptera	Forficulidae	Forficula	Forficula auricularia-A	OTU_7065;size=244	KJ165030	Forficula_aff	0.985	Forficula_aff._auricularia_A_JRD-2014_voucher_BIOUG03034-H04_cytochrome_oxidase_subunit_1_(COI)_gene,_partial_cds;_mitochondrial	3372	0	0	14	4	94	131	213	0	0	78	0	0	0	7	44	28	118	13	203	158	0	0	81	20	0	114	206	89	19	3	0	0	0	55	163
GMGMJ482-14	BOLD:AAG9897	1	Arthropoda	Insecta	Dermaptera	Forficulidae	Forficula	Forficula auricularia-A	OTU_12;size=14367	MG374372	Forficula_aff	0.997	Forficula_aff._auricularia_A_BOLD-2014_voucher_BIOUG24448-G12_cytochrome_oxidase_subunit_1_(COI)_gene,_partial_cds;_mitochondrial	20120	0	0	57	60	63	55	209	0	0	6	0	0	0	12	95	206	1418	5	44	374	0	0	97	193	315	1572	1535	539	233	211	0	0	88	539	916
PHJUL2681-11		0.9934	Arthropoda	Insecta	Dermaptera	Forficulidae	Forficula	Forficula_auricularia-A	OTU_10944;size=4	KJ165030	Forficula_aff	0.982	Forficula_aff._auricularia_A_JRD-2014_voucher_BIOUG03034-H04_cytochrome_oxidase_subunit_1_(COI)_gene,_partial_cds;_mitochondrial	2	0	0	0	0	0	0	0	0	0	0	0	0	0	0	0	0	0	0	0	0	0	0	0	0	0	0	0	0	0	0	0	0	0	0	0
GBMIN53025-17		0.997	Arthropoda	Insecta	Dermaptera	Forficulidae	Forficula	Forficula_sp._MAN-2016	OTU_144;size=1198	MG168886	Triarthria_setipennis	0.997	Triarthria_setipennis_voucher_BIOUG01544-C10_cytochrome_oxidase_subunit_1_(COI)_gene,_partial_cds;_mitochondrial	2305	11	208	65	0	0	0	0	0	0	0	124	96	18	10	20	0	9	0	0	9	0	0	0	0	0	0	0	0	0	5	0	10	3	79	20
GMGRG4864-13	0	1	Arthropoda	Insecta	Diptera	0	0	0	OTU_1677;size=133	KU746512	Sarcophaga_variegata	0.984	Sarcophaga_variegata_voucher_ZMUC00022944_cytochrome_c_oxidase_subunit_I_(COI)_gene,_partial_cds;_mitochondrial	595	0	0	0	0	13	0	0	0	6	20	0	0	0	0	0	4	19	3	23	13	0	0	0	14	3	0	0	93	228	15	33	16	0	0	10
NPBGL1472-15	0	0.975	Arthropoda	Insecta	Diptera	0	0	0	OTU_579;size=260	KF297858	Bicellaria_nigra	0.927	Bicellaria_nigra_voucher_FinEmp21_cytochrome_oxidase_subunit_1_(COI)_gene,_partial_cds;_mitochondrial	538	0	8	0	0	0	0	0	0	0	0	0	263	21	0	0	0	0	0	0	0	0	0	0	0	0	0	0	0	0	0	0	0	0	0	0
GMGRA1032-13		1	Arthropoda	Insecta	Diptera	0	0	0	OTU_1124;size=171	KR445507	Rhamphomyia_sp.	0.939	Rhamphomyia_sp._BOLD:AAF9802_voucher_BIOUG03058-A12_cytochrome_oxidase_subunit_1_(COI)_gene,_partial_cds;_mitochondrial	445	4	0	0	0	0	0	0	0	0	0	132	48	0	0	0	0	0	0	0	0	0	0	0	0	0	0	0	0	0	0	0	0	0	0	0
GMGRG4864-13		0.9891	Arthropoda	Insecta	Diptera	0	0	0	OTU_11256;size=6	KU746512	Sarcophaga_variegata	0.978	Sarcophaga_variegata_voucher_ZMUC00022944_cytochrome_c_oxidase_subunit_I_(COI)_gene,_partial_cds;_mitochondrial	90	0	0	0	0	0	0	0	0	0	5	0	0	0	0	0	0	0	0	6	7	0	0	0	0	0	0	5	15	20	0	0	0	0	0	10
GMGRG4864-13		0.9891	Arthropoda	Insecta	Diptera	0	0	0	OTU_11263;size=4	KU746611	Sarcophaga_carnaria	0.974	Sarcophaga_carnaria_voucher_GUID017_cytochrome_c_oxidase_subunit_I_(COI)_gene,_partial_cds;_mitochondrial	8	0	0	0	0	0	0	0	0	0	0	0	0	0	0	0	0	0	0	0	0	0	0	0	0	0	0	0	0	8	0	0	0	0	0	0
GMGRF2157-13		0.9946	Arthropoda	Insecta	Diptera	0	0	0	OTU_12449;size=2	EU367591	Phytomyza_ranunculi	0.974	Phytomyza_ranunculi_cytochrome_oxidase_subunit_I_(COI)_gene,_partial_cds;_mitochondrial	6	0	0	0	0	0	0	0	0	0	0	0	0	0	0	0	0	0	0	0	0	0	0	0	0	0	0	0	0	0	0	0	0	0	0	0
GMGRE3081-13		0.9774	Arthropoda	Insecta	Diptera	0	0	0	OTU_14434;size=2	KY322810	Morellia_sp.	0.939	Morellia_sp._DIPH00005_cytochrome_oxidase_subunit_1_(COI)_gene,_partial_cds;_mitochondrial	4	0	0	0	0	0	0	0	0	0	0	0	0	0	0	0	0	0	0	0	0	0	0	0	0	0	0	0	0	0	0	0	0	0	0	0
GMGRE2996-13		1	Arthropoda	Insecta	Diptera	0	0	0	OTU_16048;size=2	MG120660	Botanophila_fugax	0.955	Botanophila_fugax_voucher_BIOUG23189-B02_cytochrome_oxidase_subunit_1_(COI)_gene,_partial_cds;_mitochondrial	2	0	0	0	0	0	0	0	0	0	0	0	0	0	0	0	0	0	0	0	0	0	0	0	0	0	0	0	0	0	0	0	0	0	0	0
GBMWB1289-15	BOLD:ACU8343	0.9903	Arthropoda	Insecta	Diptera	0	0	0	OTU_1866;size=19	KR587928	Limosininae_sp.	0.923	Limosininae_sp._BOLD-2016_voucher_BIOUG04565-F05_cytochrome_oxidase_subunit_1_(COI)_gene,_partial_cds;_mitochondrial_>gi_1060619780_gb_KR595847.1__Limosininae_sp._BOLD-2016_voucher_BIOUG04565-A11_cytochrome_oxidase_subunit_1_(COI)_gene,_partial_cds;_mitochondrial	41	0	0	30	0	0	0	0	0	0	0	0	0	0	0	0	0	0	0	0	0	0	0	0	0	0	0	0	0	0	0	0	0	0	0	0
FIDIP160-11	BOLD:ABU6370	0.9935	Arthropoda	Insecta	Diptera	0	0	0	OTU_14151;size=2	JF873634	Trichopsomyia_apisaon	0.92	Trichopsomyia_apisaon_voucher_BIOUG<CAN>:10JSROW-1018_cytochrome_oxidase_subunit_1_(COI)_gene,_partial_cds;_mitochondrial_>gi_1039322683_gb_KR515101.1__Trichopsomyia_apisaon_voucher_08OEC-009_cytochrome_oxidase_subunit_1_(COI)_gene,_partial_cds;_mitochondrial	10	0	0	0	0	0	0	0	0	0	0	0	0	0	0	0	0	0	0	0	0	0	0	0	0	0	0	0	0	0	0	0	0	0	0	0
TRDCE288-15	BOLD:ACS1169	0.9895	Arthropoda	Insecta	Diptera	0	0	0	OTU_17151;size=2	KT278242	Palpomyia_flavipes	0.994	Palpomyia_flavipes_voucher_7CK_cytochrome_oxidase_subunit_1_(COI)_gene,_partial_cds;_mitochondrial	3	0	0	0	0	0	0	0	0	0	0	0	0	0	0	0	0	0	0	0	0	0	0	0	0	0	0	0	0	0	0	0	0	0	0	0
GBMTM723-15	BOLD:AAZ0314	1	Arthropoda	Insecta	Diptera	0	0	0	OTU_2722;size=18	KR262683	Toxonevra_saltuum	0.923	Toxonevra_saltuum_voucher_YSUW08100158_cytochrome_oxidase_subunit_1_(COX1)_gene,_partial_cds;_mitochondrial	83	0	0	0	0	0	0	0	0	0	0	0	0	0	0	0	0	0	0	0	0	0	0	0	0	0	0	0	0	0	0	0	6	0	0	0
AMTPD1812-15	BOLD:AAN6240	1	Arthropoda	Insecta	Diptera	Acartophthalmidae	Acartophthalmus	Acartophthalmus nigrinus	OTU_2506;size=14	KT782264	Acartophthalmus_nigrinus	1	Acartophthalmus_nigrinus_voucher_FinAcal24_cytochrome_oxidase_subunit_1_(COI)_gene,_partial_cds;_mitochondrial_>gi_1031501287_gb_KT782266.1__Acartophthalmus_nigrinus_voucher_FinAcal27_cytochrome_oxidase_subunit_1_(COI)_gene,_partial_cds;_mitochondrial	21	0	0	0	0	0	0	0	0	0	0	0	0	0	0	0	0	0	0	0	0	0	0	0	0	0	0	0	0	0	0	0	0	0	0	0
MAMTM181-13	BOLD:ACG1047	0.9968	Arthropoda	Insecta	Diptera	Agromyzidae	0	0	OTU_5459;size=3	KY832727	Agromyzidae_sp.	0.997	Agromyzidae_sp._BIOUG04907-B01_cytochrome_oxidase_subunit_1_(COI)_gene,_partial_cds;_mitochondrial	15	0	0	0	0	0	0	0	0	0	0	0	0	0	0	0	0	0	0	0	0	0	0	0	0	0	0	0	0	0	0	0	0	0	0	0
CNEIB429-12	BOLD:ACA8490	0.9806	Arthropoda	Insecta	Diptera	Agromyzidae	0	0	OTU_4008;size=4	KM855075	Agromyzidae_sp.	0.981	Agromyzidae_sp._BOLD:ACA8490_voucher_BIOUG03153-H09_cytochrome_oxidase_subunit_1_(COI)_gene,_partial_cds;_mitochondrial	13	0	0	0	0	0	0	0	0	0	0	0	0	0	0	0	0	0	0	0	0	0	0	0	0	0	0	0	0	0	0	0	0	0	0	0
CNGSD011-15	BOLD:ACG2549	0.9913	Arthropoda	Insecta	Diptera	Agromyzidae	Agromyza	Agromyza albipennis	OTU_15193;size=2	KM863393	Agromyzidae_sp.	0.987	Agromyzidae_sp._BOLD:ACG2549_voucher_BIOUG06765-G01_cytochrome_oxidase_subunit_1_(COI)_gene,_partial_cds;_mitochondrial_>gi_936243442_gb_KM868245.1__Agromyzidae_sp._BOLD:ACG2549_voucher_BIOUG06744-B09_cytochrome_oxidase_subunit_1_(COI)_gene,_partial_cds;_mitochondrial_>gi_943409649_gb_KM858365.1__Agromyzidae_sp._BOLD:ACG2549_voucher_BIOUG06763-G08_cytochrome_oxidase_subunit_1_(COI)_gene,_partial_…	6	0	0	0	0	0	0	0	0	0	0	0	0	0	0	0	0	0	0	0	0	0	0	0	0	0	0	0	0	0	0	0	0	0	0	0
AMTPE1871-15	BOLD:AAG4745	1	Arthropoda	Insecta	Diptera	Agromyzidae	Agromyza	Agromyza albipennis	OTU_1113;size=58	MG119251	Agromyza_albipennis	0.971	Agromyza_albipennis_voucher_BIOUG01410-B04_cytochrome_oxidase_subunit_1_(COI)_gene,_partial_cds;_mitochondrial	165	0	0	22	0	0	0	0	3	0	0	0	0	0	0	0	3	0	0	0	3	0	0	0	0	0	0	0	0	0	0	0	0	0	0	0
GBMTB691-15	BOLD:ACM2314	1	Arthropoda	Insecta	Diptera	Agromyzidae	Agromyza	Agromyza ambigua	OTU_3282;size=5	KR690193	Agromyzidae_sp.	0.923	Agromyzidae_sp._BOLD-2016_voucher_BIOUG07176-H11_cytochrome_oxidase_subunit_1_(COI)_gene,_partial_cds;_mitochondrial	22	0	0	0	0	0	0	0	0	0	0	0	0	0	0	0	0	0	0	0	0	0	0	0	0	0	0	0	0	0	0	0	0	3	0	0
GBMTB1689-15	BOLD:ACQ8553	1	Arthropoda	Insecta	Diptera	Agromyzidae	Agromyza	Agromyza bromi	OTU_3405;size=5	KR690193	Agromyzidae_sp.	0.92	Agromyzidae_sp._BOLD-2016_voucher_BIOUG07176-H11_cytochrome_oxidase_subunit_1_(COI)_gene,_partial_cds;_mitochondrial	13	0	0	0	0	0	0	0	0	0	0	0	0	0	0	0	0	0	0	0	0	0	0	0	0	0	0	0	0	0	0	0	0	0	0	0
GBDP15403-14	BOLD:AAJ7105	1	Arthropoda	Insecta	Diptera	Agromyzidae	Agromyza	Agromyza frontella	OTU_5067;size=3	KM869145	Agromyza_frontella	1	Agromyza_frontella_voucher_BIOUG06462-E04_cytochrome_oxidase_subunit_1_(COI)_gene,_partial_cds;_mitochondrial_>gi_1051085847_gb_KR769779.1__Agromyza_frontella_voucher_BIOUG08682-G05_cytochrome_oxidase_subunit_1_(COI)_gene,_partial_cds;_mitochondrial_>gi_1060902207_gb_KR634921.1__Agromyza_frontella_voucher_52-2-359_cytochrome_oxidase_subunit_1_(COI)_gene,_partial_cds;_mitochondrial	5	0	0	0	0	0	0	0	0	0	0	0	0	0	0	0	0	0	0	0	0	0	0	0	0	0	0	0	0	0	0	0	0	0	0	0
GMGMD789-14	BOLD:ACE2180	1	Arthropoda	Insecta	Diptera	Agromyzidae	Agromyza	Agromyza mobilis	OTU_940;size=79	KR521668	Agromyza_mobilis	0.997	Agromyza_mobilis_voucher_BIOUG14057-E12_cytochrome_oxidase_subunit_1_(COI)_gene,_partial_cds;_mitochondrial	231	0	0	19	0	0	0	0	0	0	0	0	0	0	5	5	10	7	0	0	0	0	0	0	0	0	0	12	0	0	0	0	0	0	0	0
GMGME045-14	BOLD:ACR4473	1	Arthropoda	Insecta	Diptera	Agromyzidae	Agromyza	Agromyza nana	OTU_1986;size=14	KP697188	Leucophenga_sp.	0.9	Leucophenga_sp._5_HWC-2015_voucher_DIP126089_cytochrome_oxidase_subunit_1_(COI)_gene,_partial_cds;_mitochondrial	20	0	0	0	0	0	0	0	0	0	0	0	0	0	0	0	0	0	0	0	0	0	0	0	0	0	0	0	0	0	0	0	0	0	0	0
SSEIB10299-13	BOLD:ACD3364	0.9959	Arthropoda	Insecta	Diptera	Agromyzidae	Agromyza	Agromyza nigripes	OTU_430;size=328	KM869100	Agromyza_nigripes	0.99	Agromyza_nigripes_voucher_BIOUG06762-A04_cytochrome_oxidase_subunit_1_(COI)_gene,_partial_cds;_mitochondrial	734	0	0	161	0	0	0	0	0	0	0	0	0	0	3	8	7	6	0	9	0	0	0	0	0	0	0	0	0	0	0	0	0	0	0	0
GMNWG229-14	BOLD:ACD3364	1	Arthropoda	Insecta	Diptera	Agromyzidae	Agromyza	Agromyza nigripes	OTU_2226;size=13	KM861738	Agromyza_nigripes	0.984	Agromyza_nigripes_voucher_BIOUG06762-F09_cytochrome_oxidase_subunit_1_(COI)_gene,_partial_cds;_mitochondrial	27	0	0	0	0	0	0	0	0	0	0	0	0	0	0	3	0	0	0	0	0	0	0	0	0	0	0	0	0	0	0	0	0	0	0	0
FIDIP1971-12	BOLD:AAJ7051	1	Arthropoda	Insecta	Diptera	Agromyzidae	Agromyza	Agromyza pseudoreptans	OTU_1762;size=18	EF104651	Agromyza_pseudoreptans	1	Agromyza_pseudoreptans_cytochrome_oxidase_subunit_I_(COI)_gene,_partial_cds;_mitochondrial	55	0	0	0	0	0	0	0	0	0	0	0	0	14	0	0	0	0	0	0	0	0	0	0	0	0	0	0	0	0	0	0	0	0	0	0
GMGMB1038-14	BOLD:ACQ9099	1	Arthropoda	Insecta	Diptera	Agromyzidae	Agromyza	Agromyza sp. BOLD:ACQ9099	OTU_1435;size=22	MG119251	Agromyza_albipennis	0.927	Agromyza_albipennis_voucher_BIOUG01410-B04_cytochrome_oxidase_subunit_1_(COI)_gene,_partial_cds;_mitochondrial	83	0	0	0	0	0	0	0	0	0	0	0	0	0	0	0	18	0	0	0	0	0	0	0	0	0	0	0	0	0	0	0	0	0	0	0
GBMWB2579-15	BOLD:ACQ9630	1	Arthropoda	Insecta	Diptera	Agromyzidae	Agromyza	Agromyza sp. BOLD:ACQ9630	OTU_3229;size=7	KM640131	Agromyzidae_sp.	0.939	Agromyzidae_sp._BOLD:ACG3967_voucher_BIOUG05470-C11_cytochrome_oxidase_subunit_1_(COI)_gene,_partial_cds;_mitochondrial	18	0	0	0	0	0	0	0	0	0	0	0	0	0	0	0	0	5	0	0	0	0	0	0	0	0	0	0	0	0	0	0	0	0	0	0
SMTPR3318-16	BOLD:AAR3672	0.9886	Arthropoda	Insecta	Diptera	Agromyzidae	Amauromyza	Amauromyza flavifrons	OTU_12905;size=2	MG115459	Amauromyza_flavifrons	0.987	Amauromyza_flavifrons_voucher_BIOUG01406-G05_cytochrome_oxidase_subunit_1_(COI)_gene,_partial_cds;_mitochondrial	8	0	0	0	0	0	0	0	0	0	0	0	0	0	0	0	0	0	0	0	0	0	0	0	0	0	0	0	0	0	0	0	0	0	0	0
JSDIR507-11	BOLD:ABA0752	1	Arthropoda	Insecta	Diptera	Agromyzidae	Amauromyza	Amauromyza karli	OTU_11739;size=4	KR658431	Amauromyza_karli	1	Amauromyza_karli_voucher_BIOUG00870-E05_cytochrome_oxidase_subunit_1_(COI)_gene,_partial_cds;_mitochondrial	6	0	0	0	0	0	0	0	0	0	0	0	0	0	0	0	0	0	0	0	0	0	0	0	0	0	0	0	0	0	0	0	0	0	3	0
AMTPE1828-15	BOLD:AAR3671	1	Arthropoda	Insecta	Diptera	Agromyzidae	Amauromyza	Amauromyza monfalconensis	OTU_4283;size=7	EF104670	Amauromyza_monfalconensis	0.99	Amauromyza_monfalconensis_cytochrome_oxidase_subunit_I_(COI)_gene,_partial_cds;_mitochondrial	56	0	0	0	0	21	0	0	0	0	0	0	0	0	0	0	0	0	0	0	0	0	0	0	0	0	0	0	0	0	0	0	0	0	0	0
GMBUC967-14	BOLD:ACR4628	1	Arthropoda	Insecta	Diptera	Agromyzidae	Calycomyza	Calycomyza humeralis	OTU_16339;size=2	KR666193	Agromyzidae_sp.	0.968	Agromyzidae_sp._BOLD-2016_voucher_BIOUG00978-C11_cytochrome_oxidase_subunit_1_(COI)_gene,_partial_cds;_mitochondrial	3	0	0	0	0	0	0	0	0	0	0	0	0	0	0	0	0	0	0	0	0	0	0	0	0	0	0	0	0	0	0	0	0	0	0	0
HPPPB103-13	BOLD:AAG4780	1	Arthropoda	Insecta	Diptera	Agromyzidae	Cerodontha	Cerodontha biseta	OTU_1671;size=34	MG115579	Cerodontha_biseta	0.99	Cerodontha_biseta_voucher_BIOUG01460-E04_cytochrome_oxidase_subunit_1_(COI)_gene,_partial_cds;_mitochondrial	91	0	0	50	0	0	0	0	0	0	0	0	0	0	0	0	0	0	0	0	0	0	0	0	0	0	0	0	0	0	0	0	0	0	4	0
GMBUC1109-14	BOLD:ABA1017	1	Arthropoda	Insecta	Diptera	Agromyzidae	Cerodontha	Cerodontha denticornis	OTU_13679;size=2	JF878517	Hydrophorus_manicatus	0.883	Hydrophorus_manicatus_voucher_BIOUG<CAN>:10PROBE-07990_cytochrome_oxidase_subunit_1_(COI)_gene,_partial_cds;_mitochondrial_>gi_331191881_gb_JF878518.1__Hydrophorus_manicatus_voucher_BIOUG<CAN>:10PROBE-07991_cytochrome_oxidase_subunit_1_(COI)_gene,_partial_cds;_mitochondrial_>gi_331191883_gb_JF878519.1__Hydrophorus_manicatus_voucher_BIOUG<CAN>:10PROBE-07992_cytochrome_oxidase_subunit_1_(COI)_gene,…	10	0	0	0	0	0	0	0	0	0	0	0	0	0	0	0	0	0	0	0	0	0	0	0	0	0	0	0	0	0	0	0	0	0	0	0
GMGMI737-14	BOLD:AAW4406	1	Arthropoda	Insecta	Diptera	Agromyzidae	Cerodontha	Cerodontha flavocingulata	OTU_12845;size=2	KR670694	Cerodontha_flavocingulata	1	Cerodontha_flavocingulata_voucher_BIOUG07393-E10_cytochrome_oxidase_subunit_1_(COI)_gene,_partial_cds;_mitochondrial	4	0	0	0	0	0	0	0	0	0	0	0	0	0	0	0	0	0	0	0	0	0	0	0	0	0	0	0	0	0	0	0	0	0	0	0
GBMTB025-15	BOLD:ACF7184	0.994	Arthropoda	Insecta	Diptera	Agromyzidae	Cerodontha	Cerodontha muscina	OTU_1873;size=39	MG113544	Cerodontha_muscina	0.932	Cerodontha_muscina_voucher_BIOUG01410-D08_cytochrome_oxidase_subunit_1_(COI)_gene,_partial_cds;_mitochondrial	96	0	0	34	0	0	0	0	0	0	0	0	0	0	0	0	3	0	0	0	0	0	0	0	0	0	0	0	0	0	0	0	0	0	0	0
GMGMN388-14	BOLD:ACF7184	0.997	Arthropoda	Insecta	Diptera	Agromyzidae	Cerodontha	Cerodontha muscina	OTU_3490;size=6	MG113544	Cerodontha_muscina	0.942	Cerodontha_muscina_voucher_BIOUG01410-D08_cytochrome_oxidase_subunit_1_(COI)_gene,_partial_cds;_mitochondrial	12	0	0	9	0	0	0	0	0	0	0	0	0	0	0	0	0	0	0	0	0	0	0	0	0	0	0	0	0	0	0	0	0	0	0	0
GBMTB025-15	BOLD:ACF7184	0.9918	Arthropoda	Insecta	Diptera	Agromyzidae	Cerodontha	Cerodontha muscina	OTU_9761;size=2	MG113544	Cerodontha_muscina	0.936	Cerodontha_muscina_voucher_BIOUG01410-D08_cytochrome_oxidase_subunit_1_(COI)_gene,_partial_cds;_mitochondrial	25	0	0	7	0	0	0	0	0	0	0	0	0	0	0	0	0	0	0	0	0	0	0	0	0	0	0	0	0	0	0	0	0	0	0	0
GMBUG1833-14	BOLD:ACF7184	0.9899	Arthropoda	Insecta	Diptera	Agromyzidae	Cerodontha	Cerodontha muscina	OTU_6155;size=2	MG113544	Cerodontha_muscina	0.936	Cerodontha_muscina_voucher_BIOUG01410-D08_cytochrome_oxidase_subunit_1_(COI)_gene,_partial_cds;_mitochondrial	14	0	0	14	0	0	0	0	0	0	0	0	0	0	0	0	0	0	0	0	0	0	0	0	0	0	0	0	0	0	0	0	0	0	0	0
TTMDI1251-10	BOLD:AAM6329	1	Arthropoda	Insecta	Diptera	Agromyzidae	Cerodontha	Cerodontha sp.	OTU_1536;size=25	KR777312	Cerodontha_sp.	1	Cerodontha_sp._BOLD-2016_voucher_BIOUG08374-B10_cytochrome_oxidase_subunit_1_(COI)_gene,_partial_cds;_mitochondrial_>gi_1053241816_gb_KR647000.1__Cerodontha_sp._BOLD-2016_voucher_BIOUG07196-C02_cytochrome_oxidase_subunit_1_(COI)_gene,_partial_cds;_mitochondrial	57	0	0	31	0	0	0	0	0	0	0	0	0	0	0	0	0	0	0	0	0	0	0	0	0	0	0	0	0	0	0	0	0	0	4	0
AMTPE1836-15	BOLD:ACX2461	1	Arthropoda	Insecta	Diptera	Agromyzidae	Cerodontha	Cerodontha sp. BOLD:ACX2461	OTU_14167;size=2	MF634621	Agromyzidae_sp.	0.974	Agromyzidae_sp._BIOUG26776-G04_cytochrome_oxidase_subunit_1_(COI)_gene,_partial_cds;_mitochondrial	2	0	0	0	0	0	0	0	0	0	0	0	0	0	0	0	0	0	0	0	0	0	0	0	0	0	0	0	0	0	0	0	0	0	0	0
AMTPE1775-15	BOLD:ACX2671	0.9712	Arthropoda	Insecta	Diptera	Agromyzidae	Cerodontha	Cerodontha sp. BOLD:ACX2671	OTU_1487;size=31	KM869614	Agromyzidae_sp.	0.933	Agromyzidae_sp._BOLD:ACC8351_voucher_BIOUG03572-E05_cytochrome_oxidase_subunit_1_(COI)_gene,_partial_cds;_mitochondrial	75	0	0	33	0	0	0	0	0	0	0	0	0	0	0	0	0	0	0	0	0	0	0	0	0	0	0	0	0	0	0	0	0	0	0	0
GBMTB2519-15	BOLD:AAR9798	1	Arthropoda	Insecta	Diptera	Agromyzidae	Chromatomyia	Chromatomyia milii	OTU_2565;size=21	EU367524	Chromatomyia_milii	0.997	Chromatomyia_milii_cytochrome_oxidase_subunit_I_(COI)_gene,_partial_cds;_mitochondrial	54	0	0	15	0	0	0	0	0	0	0	0	0	0	0	0	3	0	0	0	0	0	0	0	0	0	0	0	0	0	0	0	0	0	3	0
GMFID401-12	BOLD:ACC1238	1	Arthropoda	Insecta	Diptera	Agromyzidae	Chromatomyia	Chromatomyia sp. BOLD:ACC1238	OTU_1652;size=23	KM863980	Chromatomyia_sp.	0.958	Chromatomyia_sp._BOLD:ACI5038_voucher_BIOUG06632-D11_cytochrome_oxidase_subunit_1_(COI)_gene,_partial_cds;_mitochondrial	53	0	0	0	0	0	0	0	0	0	0	0	0	0	0	0	3	0	0	0	0	0	0	0	0	0	0	0	0	0	0	0	0	0	0	0
GMGMB175-14	BOLD:ACD8752	1	Arthropoda	Insecta	Diptera	Agromyzidae	Liriomyza	Liriomyza amoena	OTU_2236;size=17	KY845433	Liriomyza_sp.	0.914	Liriomyza_sp._BIOUG02549-G01_cytochrome_oxidase_subunit_1_(COI)_gene,_partial_cds;_mitochondrial	43	0	0	0	0	0	0	0	0	0	0	0	0	0	0	0	0	0	0	0	0	0	0	0	0	0	0	0	0	0	0	0	0	0	0	0
GMGRD189-13	BOLD:ACD2707	1	Arthropoda	Insecta	Diptera	Agromyzidae	Liriomyza	Liriomyza bryoniae	OTU_13696;size=2	AB721338	Liriomyza_bryoniae	0.994	Liriomyza_bryoniae_mitochondrial_COI_gene_for_cytochrome_oxidase_subunit_I,_partial_cds,_isolate:_Lb_131	6	0	0	0	0	0	0	0	0	0	0	0	0	0	0	0	0	0	0	0	0	0	0	0	0	0	0	0	0	0	0	0	0	0	0	0
GMNWG1685-14	BOLD:ACB3285	1	Arthropoda	Insecta	Diptera	Agromyzidae	Liriomyza	Liriomyza flaveola	OTU_2038;size=35	KM855130	Agromyzidae_sp.	0.949	Agromyzidae_sp._BOLD:AAU9505_voucher_BIOUG04140-D12_cytochrome_oxidase_subunit_1_(COI)_gene,_partial_cds;_mitochondrial	83	0	0	0	0	0	0	0	0	0	0	0	0	0	0	3	4	6	0	0	0	0	0	0	0	0	0	0	0	0	0	0	0	4	0	0
DIFIA607-12	BOLD:ACD3086	1	Arthropoda	Insecta	Diptera	Agromyzidae	Liriomyza	Liriomyza ptarmicae	OTU_797;size=119	KM855415	Liriomyza_ptarmicae	0.997	Liriomyza_ptarmicae_voucher_BIOUG06765-A07_cytochrome_oxidase_subunit_1_(COI)_gene,_partial_cds;_mitochondrial	324	0	0	24	0	10	0	0	0	0	0	0	0	0	0	10	3	0	0	0	0	0	0	0	0	0	0	0	0	0	0	0	0	0	0	0
MAMTE091-12	BOLD:ABX0204	0.9968	Arthropoda	Insecta	Diptera	Agromyzidae	Liriomyza	Liriomyza pusio	OTU_2364;size=13	KY842509	Agromyzidae_sp.	0.997	Agromyzidae_sp._BIOUG02208-H07_cytochrome_oxidase_subunit_1_(COI)_gene,_partial_cds;_mitochondrial	31	0	0	0	0	0	0	0	0	0	0	0	0	0	0	0	0	0	0	0	0	0	0	0	0	0	0	0	0	0	0	0	0	0	0	0
MAMTH303-12	BOLD:ABX2155	1	Arthropoda	Insecta	Diptera	Agromyzidae	Liriomyza	Liriomyza sp.	OTU_2935;size=18	KY835857	Liriomyza_sp.	1	Liriomyza_sp._BIOUG02437-H08_cytochrome_oxidase_subunit_1_(COI)_gene,_partial_cds;_mitochondrial	43	0	0	0	0	0	0	0	0	0	0	0	0	0	0	0	0	0	0	0	0	0	0	0	0	0	0	0	0	0	0	0	0	0	0	0
GMGRE1581-13	BOLD:ACE0334	1	Arthropoda	Insecta	Diptera	Agromyzidae	Liriomyza	Liriomyza sp. BOLD:ACE0334	OTU_3353;size=5	LT795097	Liriomyza_eupatorii	1	Liriomyza_eupatorii_mitochondrial_partial_COI_gene_for_cytochrome_oxidase_subunit_1	7	0	0	0	0	0	0	0	0	0	0	0	0	0	0	0	0	0	0	0	0	0	0	0	0	0	0	0	0	0	0	0	0	0	0	0
GBMTM1009-15	BOLD:ACI4786	1	Arthropoda	Insecta	Diptera	Agromyzidae	Liriomyza	Liriomyza sp. BOLD:ACI4786	OTU_11626;size=2	KM854006	Liriomyza_sylvatica	0.892	Liriomyza_sylvatica_voucher_BIOUG06725-C10_cytochrome_oxidase_subunit_1_(COI)_gene,_partial_cds;_mitochondrial	5	0	0	0	0	0	0	0	0	0	0	0	0	0	0	0	0	0	0	0	0	0	0	0	0	0	0	0	0	0	0	0	0	5	0	0
GMBUE396-14	BOLD:ACN2619	1	Arthropoda	Insecta	Diptera	Agromyzidae	Liriomyza	Liriomyza sp. BOLD:ACN2619	OTU_17033;size=2	GU673003	Liriomyza_helianthi	0.93	Liriomyza_helianthi_voucher_BIOUG<CAN>:PROBE-TW0408_cytochrome_oxidase_subunit_1_(COI)_gene,_partial_cds;_mitochondrial	18	0	0	0	0	0	0	0	0	0	0	0	0	0	0	0	0	0	0	0	0	0	0	0	0	0	0	0	0	0	0	0	0	0	0	0
GBMWB1193-15	BOLD:ACO7776	0.997	Arthropoda	Insecta	Diptera	Agromyzidae	Liriomyza	Liriomyza sp. BOLD:ACO7776	OTU_14502;size=2	KM855117	Calycomyza_sp.	0.907	Calycomyza_sp._BOLD:ACI2860_voucher_BIOUG06263-D06_cytochrome_oxidase_subunit_1_(COI)_gene,_partial_cds;_mitochondrial	2	0	0	0	0	0	0	0	0	0	0	0	0	0	0	0	0	0	0	0	0	0	0	0	0	0	0	0	0	0	0	0	0	0	0	0
GMBUF1621-14	BOLD:ACP3057	1	Arthropoda	Insecta	Diptera	Agromyzidae	Liriomyza	Liriomyza sp. BOLD:ACP3057	OTU_2491;size=17	KM634507	Agromyzidae_sp.	0.952	Agromyzidae_sp._BOLD:ABW5431_voucher_BIOUG05012-C11_cytochrome_oxidase_subunit_1_(COI)_gene,_partial_cds;_mitochondrial	44	0	0	0	0	0	0	0	0	0	0	0	0	0	0	0	0	0	0	0	0	0	0	0	0	0	0	0	0	0	0	0	0	0	0	0
GMGMA1576-14	BOLD:ACQ9155	0.9932	Arthropoda	Insecta	Diptera	Agromyzidae	Liriomyza	Liriomyza sp. BOLD:ACQ9155	OTU_15188;size=4	KM643644	Liriomyza_sp.	0.939	Liriomyza_sp._BOLD:ACF9370_voucher_BIOUG05008-A10_cytochrome_oxidase_subunit_1_(COI)_gene,_partial_cds;_mitochondrial	9	0	0	0	0	0	0	0	0	0	0	0	0	0	0	0	0	0	0	0	0	0	0	0	0	0	0	0	0	0	0	0	0	0	0	0
GMGMC480-14	BOLD:ACR0844	1	Arthropoda	Insecta	Diptera	Agromyzidae	Liriomyza	Liriomyza sp. BOLD:ACR0844	OTU_3209;size=8	KY832533	Agromyzidae_sp.	0.987	Agromyzidae_sp._BIOUG02446-A09_cytochrome_oxidase_subunit_1_(COI)_gene,_partial_cds;_mitochondrial	24	0	0	0	0	0	0	0	0	0	0	0	0	0	0	0	3	0	0	0	0	0	0	0	0	0	0	0	0	0	0	0	0	0	0	0
GMGMA087-14	BOLD:ACX4144	0.996	Arthropoda	Insecta	Diptera	Agromyzidae	Liriomyza	Liriomyza sp. BOLD:ACX4144	OTU_3966;size=12	KR672503	Agromyzidae_sp.	0.971	Agromyzidae_sp._BOLD-2016_voucher_10JSROW-0720_cytochrome_oxidase_subunit_1_(COI)_gene,_partial_cds;_mitochondrial	41	0	0	0	0	0	0	0	0	0	0	0	0	0	0	0	0	0	0	0	0	0	0	0	0	0	0	0	0	0	0	0	0	0	0	0
GBMTM288-15	BOLD:ACD8684	0.9961	Arthropoda	Insecta	Diptera	Agromyzidae	Liriomyza	Liriomyza strigata	OTU_9097;size=4	KM858531	Liriomyza_sp.	0.965	Liriomyza_sp._BOLD:ACC3186_voucher_BIOUG03628-C02_cytochrome_oxidase_subunit_1_(COI)_gene,_partial_cds;_mitochondrial	14	0	0	0	0	0	0	0	0	0	0	0	0	5	0	0	0	0	0	0	0	0	0	0	0	0	0	0	0	0	0	0	0	0	0	0
GMGML829-14	BOLD:ACB3109	1	Arthropoda	Insecta	Diptera	Agromyzidae	Liriomyza	Liriomyza taraxaci	OTU_2764;size=22	KM634507	Agromyzidae_sp.	0.961	Agromyzidae_sp._BOLD:ABW5431_voucher_BIOUG05012-C11_cytochrome_oxidase_subunit_1_(COI)_gene,_partial_cds;_mitochondrial	75	0	0	11	0	0	0	0	0	0	0	0	0	0	0	0	0	0	0	0	0	0	0	0	0	0	0	0	0	0	0	0	0	0	0	0
RRMFE1910-15	BOLD:ADI7148	0.9784	Arthropoda	Insecta	Diptera	Agromyzidae	Melanagromyza	0	OTU_8518;size=6	KM859909	Melanagromyza_sp.	0.955	Melanagromyza_sp._BOLD:ACC8056_voucher_BIOUG04395-E06_cytochrome_oxidase_subunit_1_(COI)_gene,_partial_cds;_mitochondrial	22	0	0	0	0	0	0	0	0	0	0	0	10	0	0	0	0	0	0	0	0	0	0	0	0	0	0	0	0	0	0	0	0	0	0	0
GMGMJ1040-14	BOLD:ACM3071	0.9919	Arthropoda	Insecta	Diptera	Agromyzidae	Melanagromyza	Melanagromyza aenea	OTU_16725;size=4	KR636834	Melanagromyza_sp.	0.907	Melanagromyza_sp._BOLD-2016_voucher_BIOUG07128-F12_cytochrome_oxidase_subunit_1_(COI)_gene,_partial_cds;_mitochondrial	169	0	0	8	0	0	0	0	0	0	0	0	25	0	0	0	0	0	0	0	0	0	0	0	0	0	0	0	0	0	0	0	5	0	0	0
GMGMM1529-14	BOLD:ACO9040	1	Arthropoda	Insecta	Diptera	Agromyzidae	Melanagromyza	Melanagromyza pubescens	OTU_3323;size=16	HQ548252	Lespesia_sp.	0.871	Lespesia_sp._Janzen12_cytochrome_oxidase_subunit_1_(COI)_gene,_partial_cds;_mitochondrial	43	0	0	0	0	0	0	0	0	0	0	0	0	0	0	0	0	0	0	0	0	0	0	0	0	0	0	0	0	0	0	0	0	0	0	0
GBMTB577-15	BOLD:ACP6151	1	Arthropoda	Insecta	Diptera	Agromyzidae	Melanagromyza	Melanagromyza sp. BOLD:ACP6151	OTU_6047;size=6	KM864853	Agromyzidae_sp.	0.913	Agromyzidae_sp._BOLD:ACB0090_voucher_BIOUG03278-C08_cytochrome_oxidase_subunit_1_(COI)_gene,_partial_cds;_mitochondrial	22	0	0	13	0	0	0	0	0	0	0	0	0	0	0	0	0	0	0	0	0	0	0	0	0	0	0	0	0	0	0	0	0	0	0	0
GMGMD1295-14	BOLD:ACR0566	1	Arthropoda	Insecta	Diptera	Agromyzidae	Melanagromyza	Melanagromyza sp. BOLD:ACR0566	OTU_13661;size=2	MH844146	Anopheles_nr	0.879	Anopheles_nr._costai_G1_MAMS-2018_voucher_AC202_7_cytochrome_oxidase_subunit_I_(COI)_gene,_partial_cds;_mitochondrial	3	0	0	0	0	0	0	0	0	0	0	0	0	0	0	0	0	0	0	0	0	0	0	0	0	0	0	0	0	0	0	0	0	0	0	0
GMGMM1163-14	BOLD:ACR2088	1	Arthropoda	Insecta	Diptera	Agromyzidae	Melanagromyza	Melanagromyza sp. BOLD:ACR2088	OTU_752;size=317	MF640538	Agromyzidae_sp.	0.913	Agromyzidae_sp._BIOUG20691-G12_cytochrome_oxidase_subunit_1_(COI)_gene,_partial_cds;_mitochondrial	730	0	0	39	0	0	0	0	0	0	0	0	33	5	0	0	6	15	0	0	0	0	0	0	0	0	0	30	0	0	0	0	4	0	0	0
AMTPE1840-15	BOLD:ACP3891	0.9891	Arthropoda	Insecta	Diptera	Agromyzidae	Metopomyza	Metopomyza sp. BOLD:ACP3891	OTU_3376;size=7	EF104707	Metopomyza_flavonotata	0.917	Metopomyza_flavonotata_cytochrome_oxidase_subunit_I_(COI)_gene,_partial_cds;_mitochondrial	9	0	0	0	0	0	0	0	0	0	0	0	0	0	0	0	0	0	0	0	0	0	0	0	0	0	0	0	0	0	0	0	0	0	0	0
AMTPE1951-15	BOLD:AAG7017	1	Arthropoda	Insecta	Diptera	Agromyzidae	Metopomyza	Metopomyza xanthaspis	OTU_978;size=87	KY845398	Liriomyza_sp.	0.907	Liriomyza_sp._BIOUG02445-A01_cytochrome_oxidase_subunit_1_(COI)_gene,_partial_cds;_mitochondrial	232	0	0	7	0	0	0	0	0	0	0	0	0	0	0	0	21	0	0	0	0	0	0	0	0	0	0	0	0	0	0	0	0	0	0	0
CNMIF188-14	BOLD:AAP2990	1	Arthropoda	Insecta	Diptera	Agromyzidae	Napomyza	Napomyza cichorii	OTU_3286;size=5	KR661362	Napomyza_cichorii	0.997	Napomyza_cichorii_voucher_BIOUG00819-G11_cytochrome_oxidase_subunit_1_(COI)_gene,_partial_cds;_mitochondrial	14	0	0	0	0	0	0	0	0	0	0	0	0	0	0	0	0	0	0	0	0	0	0	0	0	0	0	0	0	0	0	0	0	0	0	0
GBMTB1389-15	BOLD:ACK1658	1	Arthropoda	Insecta	Diptera	Agromyzidae	Napomyza	Napomyza sp. BOLD:ACK1658	OTU_2846;size=6	KM855364	Agromyzidae_sp.	0.939	Agromyzidae_sp._BOLD:ACC6511_voucher_BIOUG04395-D07_cytochrome_oxidase_subunit_1_(COI)_gene,_partial_cds;_mitochondrial	16	0	0	0	0	0	0	0	0	0	0	0	12	0	0	0	0	0	0	0	0	0	0	0	0	0	0	0	0	0	0	0	0	0	0	0
GMGMJ1051-14	BOLD:ACR1468	1	Arthropoda	Insecta	Diptera	Agromyzidae	Napomyza	Napomyza sp. BOLD:ACR1468	OTU_3337;size=7	EF104710	Napomyza_lateralis	0.968	Napomyza_lateralis_cytochrome_oxidase_subunit_I_(COI)_gene,_partial_cds;_mitochondrial	22	0	0	0	0	0	0	0	0	0	0	0	0	0	0	0	0	0	0	0	0	0	0	0	0	0	0	0	0	0	0	0	0	0	0	0
FIDIP2606-12	BOLD:ACD8805	1	Arthropoda	Insecta	Diptera	Agromyzidae	Ophiomyia	Ophiomyia cunctata	OTU_3199;size=13	KY846797	Agromyzidae_sp.	0.981	Agromyzidae_sp._BIOUG02441-A12_cytochrome_oxidase_subunit_1_(COI)_gene,_partial_cds;_mitochondrial	12	0	0	0	0	0	0	0	0	0	0	0	0	0	0	0	0	0	0	0	0	0	0	0	0	0	0	0	0	0	0	0	0	0	0	0
GENHP531-11	BOLD:AAK5607	1	Arthropoda	Insecta	Diptera	Agromyzidae	Ophiomyia	Ophiomyia nasuta	OTU_903;size=62	KT117773	Ophiomyia_nasuta	0.974	Ophiomyia_nasuta_voucher_BIOUG01360-A06_cytochrome_oxidase_subunit_1_(COI)_gene,_partial_cds;_mitochondrial	130	0	0	0	0	0	0	0	0	0	0	0	0	0	0	4	0	0	0	0	0	0	0	0	0	0	0	0	0	0	0	0	0	0	0	0
DIPUQ945-10	BOLD:AAK5607	0.9806	Arthropoda	Insecta	Diptera	Agromyzidae	Ophiomyia	Ophiomyia nasuta	OTU_13740;size=2	KT117773	Ophiomyia_nasuta	0.978	Ophiomyia_nasuta_voucher_BIOUG01360-A06_cytochrome_oxidase_subunit_1_(COI)_gene,_partial_cds;_mitochondrial	4	0	0	0	0	0	0	0	0	0	0	0	0	0	0	0	0	0	0	0	0	0	0	0	0	0	0	0	0	0	0	0	0	0	0	0
GMGMN456-14	BOLD:ABA1016	1	Arthropoda	Insecta	Diptera	Agromyzidae	Ophiomyia	Ophiomyia orbiculata	OTU_2075;size=18	KR666193	Agromyzidae_sp.	0.916	Agromyzidae_sp._BOLD-2016_voucher_BIOUG00978-C11_cytochrome_oxidase_subunit_1_(COI)_gene,_partial_cds;_mitochondrial	43	0	0	0	0	0	0	0	0	0	0	0	0	0	0	0	3	0	0	0	0	0	0	0	0	0	0	0	0	0	0	0	0	0	0	0
GMCHC162-14	BOLD:ACN4131	1	Arthropoda	Insecta	Diptera	Agromyzidae	Ophiomyia	Ophiomyia sp. BOLD:ACN4131	OTU_4564;size=8	MG119254	Agromyzidae_sp.	0.945	Agromyzidae_sp._BIOUG01423-D04_cytochrome_oxidase_subunit_1_(COI)_gene,_partial_cds;_mitochondrial	22	0	0	0	0	0	0	0	0	0	0	0	0	0	0	0	0	0	0	0	0	0	0	0	0	0	0	0	0	0	0	0	0	0	0	0
GMBUB1059-14	BOLD:ACP4138	1	Arthropoda	Insecta	Diptera	Agromyzidae	Ophiomyia	Ophiomyia sp. BOLD:ACP4138	OTU_3510;size=22	KM866318	Ophiomyia_sp.	0.978	Ophiomyia_sp._BOLD:AAG6898_voucher_BIOUG03612-D11_cytochrome_oxidase_subunit_1_(COI)_gene,_partial_cds;_mitochondrial_>gi_943412787_gb_KM859934.1__Ophiomyia_sp._BOLD:AAG6898_voucher_BIOUG04172-E10_cytochrome_oxidase_subunit_1_(COI)_gene,_partial_cds;_mitochondrial_>gi_943415509_gb_KM861296.1__Ophiomyia_sp._BOLD:AAG6898_voucher_BIOUG03529-A01_cytochrome_oxidase_subunit_1_(COI)_gene,_partial_cds;_m…	185	0	0	71	0	0	0	0	0	4	0	0	0	0	0	0	6	0	0	0	0	0	0	0	0	0	0	0	0	0	0	0	0	0	0	0
GBMTB1579-15	BOLD:ACP4139	0.991	Arthropoda	Insecta	Diptera	Agromyzidae	Ophiomyia	Ophiomyia sp. BOLD:ACP4139	OTU_13668;size=2	KM866318	Ophiomyia_sp.	0.983	Ophiomyia_sp._BOLD:AAG6898_voucher_BIOUG03612-D11_cytochrome_oxidase_subunit_1_(COI)_gene,_partial_cds;_mitochondrial_>gi_943412787_gb_KM859934.1__Ophiomyia_sp._BOLD:AAG6898_voucher_BIOUG04172-E10_cytochrome_oxidase_subunit_1_(COI)_gene,_partial_cds;_mitochondrial_>gi_943415509_gb_KM861296.1__Ophiomyia_sp._BOLD:AAG6898_voucher_BIOUG03529-A01_cytochrome_oxidase_subunit_1_(COI)_gene,_partial_cds;_m…	8	0	0	0	0	0	0	0	0	0	0	0	0	0	0	0	0	0	0	0	0	0	0	0	0	0	0	0	0	0	0	0	0	0	0	0
GBMTB1579-15	BOLD:ACP4139	0.981	Arthropoda	Insecta	Diptera	Agromyzidae	Ophiomyia	Ophiomyia sp. BOLD:ACP4139	OTU_16038;size=2	KM866318	Ophiomyia_sp.	0.968	Ophiomyia_sp._BOLD:AAG6898_voucher_BIOUG03612-D11_cytochrome_oxidase_subunit_1_(COI)_gene,_partial_cds;_mitochondrial_>gi_943412787_gb_KM859934.1__Ophiomyia_sp._BOLD:AAG6898_voucher_BIOUG04172-E10_cytochrome_oxidase_subunit_1_(COI)_gene,_partial_cds;_mitochondrial_>gi_943415509_gb_KM861296.1__Ophiomyia_sp._BOLD:AAG6898_voucher_BIOUG03529-A01_cytochrome_oxidase_subunit_1_(COI)_gene,_partial_cds;_m…	3	0	0	0	0	0	0	0	0	0	0	0	0	0	0	0	0	0	0	0	0	0	0	0	0	0	0	0	0	0	0	0	0	0	0	0
GMBUG1889-14	BOLD:ACP5104	1	Arthropoda	Insecta	Diptera	Agromyzidae	Ophiomyia	Ophiomyia sp. BOLD:ACP5104	OTU_2687;size=9	KM630214	Agromyzidae_sp.	0.91	Agromyzidae_sp._BOLD:ACG6356_voucher_BIOUG05012-G11_cytochrome_oxidase_subunit_1_(COI)_gene,_partial_cds;_mitochondrial	39	0	0	0	0	0	0	0	0	0	0	0	0	0	0	0	0	0	0	0	0	0	0	0	0	0	0	0	0	0	0	0	0	0	0	0
GMGMI572-14	BOLD:ACP6201	1	Arthropoda	Insecta	Diptera	Agromyzidae	Ophiomyia	Ophiomyia sp. BOLD:ACP6201	OTU_587;size=124	KR753758	Smittia_sp.	0.906	Smittia_sp._14ES_voucher_BIOUG01525-H11_cytochrome_oxidase_subunit_1_(COI)_gene,_partial_cds;_mitochondrial	274	0	0	74	0	0	0	0	0	0	0	0	5	0	0	13	0	0	0	7	0	0	0	0	0	0	0	0	0	0	0	0	0	0	0	0
GMGMB1045-14	BOLD:ACQ9789	1	Arthropoda	Insecta	Diptera	Agromyzidae	Ophiomyia	Ophiomyia sp. BOLD:ACQ9789	OTU_2350;size=16	KM863832	Agromyzidae_sp.	0.923	Agromyzidae_sp._BOLD:AAV4838_voucher_BIOUG05173-F01_cytochrome_oxidase_subunit_1_(COI)_gene,_partial_cds;_mitochondrial	52	0	0	0	0	0	0	0	0	0	0	0	0	0	0	0	0	0	0	0	0	0	0	0	0	0	0	0	0	0	0	0	0	0	0	0
GMGMM860-14	BOLD:ACR3764	1	Arthropoda	Insecta	Diptera	Agromyzidae	Ophiomyia	Ophiomyia sp. BOLD:ACR3764	OTU_1598;size=22	MF637605	Agromyzidae_sp.	0.926	Agromyzidae_sp._BIOUG23387-C05_cytochrome_oxidase_subunit_1_(COI)_gene,_partial_cds;_mitochondrial	68	0	0	0	0	0	0	0	0	0	0	0	0	0	0	0	5	0	0	0	0	0	0	0	0	0	0	0	0	0	0	0	0	0	0	0
GMGMB1126-14	BOLD:ACR4290	1	Arthropoda	Insecta	Diptera	Agromyzidae	Ophiomyia	Ophiomyia sp. BOLD:ACR4290	OTU_340;size=455	KM866318	Ophiomyia_sp.	0.987	Ophiomyia_sp._BOLD:AAG6898_voucher_BIOUG03612-D11_cytochrome_oxidase_subunit_1_(COI)_gene,_partial_cds;_mitochondrial_>gi_943412787_gb_KM859934.1__Ophiomyia_sp._BOLD:AAG6898_voucher_BIOUG04172-E10_cytochrome_oxidase_subunit_1_(COI)_gene,_partial_cds;_mitochondrial_>gi_943415509_gb_KM861296.1__Ophiomyia_sp._BOLD:AAG6898_voucher_BIOUG03529-A01_cytochrome_oxidase_subunit_1_(COI)_gene,_partial_cds;_m…	869	0	0	35	0	0	0	0	0	0	0	0	0	0	3	6	89	21	0	10	32	0	0	0	0	0	0	0	0	0	0	0	0	0	0	0
GMGMB1126-14	BOLD:ACR4290	0.973	Arthropoda	Insecta	Diptera	Agromyzidae	Ophiomyia	Ophiomyia sp. BOLD:ACR4290	OTU_14811;size=2	KM866318	Ophiomyia_sp.	0.959	Ophiomyia_sp._BOLD:AAG6898_voucher_BIOUG03612-D11_cytochrome_oxidase_subunit_1_(COI)_gene,_partial_cds;_mitochondrial_>gi_943412787_gb_KM859934.1__Ophiomyia_sp._BOLD:AAG6898_voucher_BIOUG04172-E10_cytochrome_oxidase_subunit_1_(COI)_gene,_partial_cds;_mitochondrial_>gi_943415509_gb_KM861296.1__Ophiomyia_sp._BOLD:AAG6898_voucher_BIOUG03529-A01_cytochrome_oxidase_subunit_1_(COI)_gene,_partial_cds;_m…	3	0	0	0	0	0	0	0	0	0	0	0	0	0	0	0	0	0	0	0	0	0	0	0	0	0	0	0	0	0	0	0	0	0	0	0
AMTPE1798-15	BOLD:ACX2851	0.997	Arthropoda	Insecta	Diptera	Agromyzidae	Ophiomyia	Ophiomyia_sp._BOLD:ACX2851	OTU_2682;size=9	KR658782	Phytomyza_n	0.906	Phytomyza_n._sp._2_voucher_BIOUG01885-F12_cytochrome_oxidase_subunit_1_(COI)_gene,_partial_cds;_mitochondrial_>gi_1053114423_gb_KR660576.1__Phytomyza_n._sp._2_voucher_BIOUG07349-E02_cytochrome_oxidase_subunit_1_(COI)_gene,_partial_cds;_mitochondrial	21	0	0	0	0	0	0	0	0	0	0	0	0	0	0	0	0	0	0	0	0	0	0	0	0	0	0	0	0	0	0	0	0	0	0	0
GMGMA1583-14	BOLD:ACQ8695	1	Arthropoda	Insecta	Diptera	Agromyzidae	Phytobia	Phytobia sp. BOLD:ACQ8695	OTU_2715;size=11	KR637414	Phytobia_sp.	0.926	Phytobia_sp._BOLD-2016_voucher_BIOUG07153-B05_cytochrome_oxidase_subunit_1_(COI)_gene,_partial_cds;_mitochondrial	29	0	0	0	0	0	0	0	0	0	0	0	0	0	0	0	0	0	0	0	0	0	0	0	0	0	0	0	0	0	0	0	0	0	0	0
GMGME1023-14	BOLD:ACR3736	1	Arthropoda	Insecta	Diptera	Agromyzidae	Phytoliriomyza	Phytoliriomyza sp. BOLD:ACR3736	OTU_18413;size=4	KY842524	Phytomyza_thalictrella	0.92	Phytomyza_thalictrella_voucher_BIOUG02544-B09_cytochrome_oxidase_subunit_1_(COI)_gene,_partial_cds;_mitochondrial	13	0	0	0	0	0	0	0	0	0	0	0	0	0	0	0	0	0	0	0	0	0	0	0	0	0	0	0	0	0	0	0	0	0	0	0
GBMTB182-15	BOLD:ACD8657	1	Arthropoda	Insecta	Diptera	Agromyzidae	Phytomyza	Phytomyza agromyzina	OTU_14714;size=4	KM865166	Agromyzidae_sp.	0.952	Agromyzidae_sp._BOLD:AAG4785_voucher_BIOUG04685-H05_cytochrome_oxidase_subunit_1_(COI)_gene,_partial_cds;_mitochondrial_>gi_943400989_gb_KM854034.1__Agromyzidae_sp._BOLD:AAG4785_voucher_BIOUG05857-H04_cytochrome_oxidase_subunit_1_(COI)_gene,_partial_cds;_mitochondrial_>gi_943408917_gb_KM857999.1__Agromyzidae_sp._BOLD:AAG4785_voucher_BIOUG04679-F04_cytochrome_oxidase_subunit_1_(COI)_gene,_partial_…	13	0	0	0	0	0	0	0	0	0	0	0	0	0	0	0	0	0	0	0	0	0	0	0	0	0	0	0	0	0	0	0	0	0	0	0
DIFIA620-12	BOLD:AAM6330	1	Arthropoda	Insecta	Diptera	Agromyzidae	Phytomyza	Phytomyza continua	OTU_3960;size=6	HQ582111	Phytomyza_continua	0.997	Phytomyza_continua_voucher_BIOUG<CAN>:08TTML-2109_cytochrome_oxidase_subunit_1_(COI)_gene,_partial_cds;_mitochondrial_>gi_342789249_gb_JN302406.1__Phytomyza_continua_voucher_BIOUG<CAN>:10JSROW-1691_cytochrome_oxidase_subunit_1_(COI)_gene,_partial_cds;_mitochondrial_>gi_1053122451_gb_KR664590.1__Phytomyza_continua_voucher_BIOUG00825-D09_cytochrome_oxidase_subunit_1_(COI)_gene,_partial_cds;_mitocho…	19	0	0	0	0	0	0	0	0	0	0	0	0	0	0	0	0	0	0	0	0	0	0	0	0	0	0	0	0	0	0	0	0	0	0	0
GBMIN53076-17	BOLD:AAL4268	1	Arthropoda	Insecta	Diptera	Agromyzidae	Phytomyza	Phytomyza crassiseta	OTU_1776;size=26	LT795092	Phytomyza_crassiseta	1	Phytomyza_crassiseta_mitochondrial_partial_COI_gene_for_cytochrome_oxidase_subunit_1	52	0	0	0	0	0	0	0	0	0	0	0	0	0	0	0	0	0	0	0	0	0	0	0	0	0	0	0	0	0	0	0	0	0	0	0
GBDP4406-08	BOLD:AAY3903	1	Arthropoda	Insecta	Diptera	Agromyzidae	Phytomyza	Phytomyza fallaciosa	OTU_5008;size=5	EU367595	Phytomyza_fallaciosa	1	Phytomyza_fallaciosa_cytochrome_oxidase_subunit_I_(COI)_gene,_partial_cds;_mitochondrial	26	0	0	0	0	0	0	0	0	0	0	0	0	0	0	0	0	0	0	0	0	0	0	0	0	0	0	0	0	0	0	0	0	0	0	0
GMGSB421-12	BOLD:AAH9408	0.9964	Arthropoda	Insecta	Diptera	Agromyzidae	Phytomyza	Phytomyza plantaginis	OTU_2937;size=13	JN290914	Diptera_sp.	0.994	Diptera_sp._BOLD:AAH9408_voucher_BIOUG<CAN>:10BBCDIP-1540_cytochrome_oxidase_subunit_1_(COI)_gene,_partial_cds;_mitochondrial	26	0	0	0	0	0	0	0	0	0	0	0	0	0	0	0	0	0	0	0	0	0	0	0	0	0	0	0	0	0	0	0	0	0	0	0
GBMTB020-15	BOLD:AAY3895	1	Arthropoda	Insecta	Diptera	Agromyzidae	Phytomyza	Phytomyza ranunculi	OTU_2052;size=23	EU367591	Phytomyza_ranunculi	0.997	Phytomyza_ranunculi_cytochrome_oxidase_subunit_I_(COI)_gene,_partial_cds;_mitochondrial	58	0	0	0	0	0	0	0	0	0	0	9	0	0	0	0	0	0	0	0	0	0	0	0	0	0	0	0	0	0	0	0	0	0	0	0
GBMIX598-14	BOLD:ACL2003	0.9904	Arthropoda	Insecta	Diptera	Agromyzidae	Phytomyza	Phytomyza ranunculi	OTU_4520;size=5	MG116609	Phytomyzinae_sp.	0.939	Phytomyzinae_sp._BIOUG01403-D01_cytochrome_oxidase_subunit_1_(COI)_gene,_partial_cds;_mitochondrial	19	0	0	0	0	0	0	0	0	0	0	5	0	0	0	0	0	0	0	0	0	0	0	0	0	0	0	0	0	0	0	0	0	0	0	0
GBMTB1252-15	BOLD:ACL2003	0.9921	Arthropoda	Insecta	Diptera	Agromyzidae	Phytomyza	Phytomyza ranunculi	OTU_15809;size=2	MG120287	Phytomyza_sp.	0.923	Phytomyza_sp._BIOUG25618-E06_cytochrome_oxidase_subunit_1_(COI)_gene,_partial_cds;_mitochondrial	9	0	0	0	0	0	0	0	0	0	0	0	0	0	0	0	0	0	0	0	0	0	0	0	0	0	0	0	0	0	0	0	0	0	0	0
GBDP4463-08	BOLD:AAY3925	1	Arthropoda	Insecta	Diptera	Agromyzidae	Phytomyza	Phytomyza ranunculivora	OTU_3939;size=4	EU367538	Phytomyza_ranunculivora	1	Phytomyza_ranunculivora_cytochrome_oxidase_subunit_I_(COI)_gene,_partial_cds;_mitochondrial	8	0	0	0	0	0	0	0	0	0	0	0	0	0	0	0	0	0	0	0	0	0	0	0	0	0	0	0	0	0	0	0	0	0	0	0
GBDP6566-09	BOLD:AAF5484	1	Arthropoda	Insecta	Diptera	Agromyzidae	Phytomyza	Phytomyza rufipes	OTU_5280;size=3	EF494670	Phytomyza_rufipes	0.997	Phytomyza_rufipes_isolate_Pruf-1_cytochrome_oxidase_subunit_I_(COI)_gene,_partial_cds;_mitochondrial_>gi_144687086_gb_EF494671.1__Phytomyza_rufipes_isolate_Pruf-2_cytochrome_oxidase_subunit_I_(COI)_gene,_partial_cds;_mitochondrial	3	0	0	0	0	0	0	0	0	0	0	0	0	0	0	0	0	0	0	0	0	0	0	0	0	0	0	0	0	0	0	0	0	0	0	0
AMTPE1920-15	BOLD:ACD3309	1	Arthropoda	Insecta	Diptera	Agromyzidae	Phytomyza	Phytomyza sp. BOLD:ACD3309	OTU_5142;size=3	EU367545	Phytomyza_nr	0.932	Phytomyza_nr._nigrinervis_cytochrome_oxidase_subunit_I_(COI)_gene,_partial_cds;_mitochondrial	7	0	0	0	0	0	0	0	0	0	0	0	0	0	0	0	0	0	0	0	0	0	0	0	0	0	0	0	0	0	0	0	0	0	0	0
GMGMH686-14	BOLD:ACG5827	1	Arthropoda	Insecta	Diptera	Agromyzidae	Phytomyza	Phytomyza sp. BOLD:ACG5827	OTU_3903;size=8	KM869729	Phytomyza_sp.	0.996	Phytomyza_sp._BOLD:ACG5827_voucher_BIOUG05993-A05_cytochrome_oxidase_subunit_1_(COI)_gene,_partial_cds;_mitochondrial	10	0	0	0	0	0	0	0	0	0	0	0	0	0	0	0	0	0	0	0	0	0	0	0	0	0	0	0	0	0	0	0	0	0	0	0
GMGMB235-14	BOLD:ACQ9522	1	Arthropoda	Insecta	Diptera	Agromyzidae	Phytomyza	Phytomyza sp. BOLD:ACQ9522	OTU_15883;size=2	KM869855	Phytomyza_sp.	0.936	Phytomyza_sp._BOLD:ACD0532_voucher_BIOUG04204-C03_cytochrome_oxidase_subunit_1_(COI)_gene,_partial_cds;_mitochondrial	12	0	0	0	0	0	0	0	0	0	0	0	0	0	0	0	0	0	0	0	0	0	0	0	0	0	0	0	0	0	0	0	0	0	0	0
AMTPE1801-15	BOLD:ACR0535	0.994	Arthropoda	Insecta	Diptera	Agromyzidae	Phytomyza	Phytomyza sp. BOLD:ACR0535	OTU_15771;size=4	EU367606	Phytomyza_lyalli	0.911	Phytomyza_lyalli_cytochrome_oxidase_subunit_I_(COI)_gene,_partial_cds;_mitochondrial	12	0	0	0	0	0	0	0	0	0	0	0	0	0	0	0	0	0	0	0	0	0	0	0	0	0	0	0	0	0	0	0	0	0	0	0
GMGMI1598-14	BOLD:ACR3542	1	Arthropoda	Insecta	Diptera	Agromyzidae	Phytomyza	Phytomyza sp. BOLD:ACR3542	OTU_2927;size=6	EU367573	Phytomyza_nr	0.927	Phytomyza_nr._calthivora_cytochrome_oxidase_subunit_I_(COI)_gene,_partial_cds;_mitochondrial	13	0	0	0	0	0	0	0	0	0	0	0	0	0	0	0	0	0	0	0	0	0	0	0	0	0	0	0	0	0	0	0	0	0	0	0
AMTPE1766-15	BOLD:ACX3028	0.9772	Arthropoda	Insecta	Diptera	Agromyzidae	Phytomyza	Phytomyza sp. BOLD:ACX3028	OTU_2036;size=13	KR686782	Agromyzidae_sp.	0.936	Agromyzidae_sp._BOLD-2016_voucher_BIOUG08063-D05_cytochrome_oxidase_subunit_1_(COI)_gene,_partial_cds;_mitochondrial	23	0	0	7	0	0	0	0	0	0	0	0	0	0	0	0	0	0	0	0	0	0	0	0	0	0	0	0	0	0	0	0	0	0	0	0
FIDIP1073-12	BOLD:ACB4751	1	Arthropoda	Insecta	Diptera	Agromyzidae	Phytomyza	Phytomyza wahlgreni	OTU_952;size=76	KR686782	Agromyzidae_sp.	0.971	Agromyzidae_sp._BOLD-2016_voucher_BIOUG08063-D05_cytochrome_oxidase_subunit_1_(COI)_gene,_partial_cds;_mitochondrial	200	0	17	6	0	0	0	0	0	0	0	0	0	6	0	0	0	0	0	0	0	0	0	0	0	0	0	0	0	0	0	0	0	0	0	0
GBDP4399-08	BOLD:AAY3924	0.9968	Arthropoda	Insecta	Diptera	Agromyzidae	Phytomyza	Phytomyza_lappae	OTU_2705;size=14	EU367602	Phytomyza_lappae	0.997	Phytomyza_lappae_cytochrome_oxidase_subunit_I_(COI)_gene,_partial_cds;_mitochondrial	28	0	0	0	0	0	0	0	0	0	0	0	0	0	0	0	0	0	0	0	0	0	0	0	0	0	0	0	0	0	0	0	0	0	0	0
FIDIP1151-12	BOLD:ABA1020	1	Arthropoda	Insecta	Diptera	Agromyzidae	Pseudonapomyza	Pseudonapomyza atra	OTU_2640;size=48	KY830891	Pseudonapomyza_atra	0.994	Pseudonapomyza_atra_voucher_BIOUG02545-D11_cytochrome_oxidase_subunit_1_(COI)_gene,_partial_cds;_mitochondrial	141	0	0	0	0	0	0	0	0	0	0	0	0	0	0	0	0	0	0	0	0	0	0	0	0	0	0	0	0	0	0	0	0	0	0	0
AMTPD518-15	BOLD:ACV0778	0.9892	Arthropoda	Insecta	Diptera	Anisopodidae	Mycetobia	Mycetobia obscura	OTU_14213;size=4	JN302179	Mycetobia_sp.	0.91	Mycetobia_sp._JSDIQ441-10_voucher_BIOUG<CAN>:10JSROW-1441_cytochrome_oxidase_subunit_1_(COI)_gene,_partial_cds;_mitochondrial	15	0	0	0	0	0	0	0	0	0	0	0	0	0	0	0	0	0	0	0	0	0	0	0	0	0	0	0	0	0	0	0	0	0	0	0
GMGRD359-13	BOLD:ACG4281	0.9773	Arthropoda	Insecta	Diptera	Anisopodidae	Mycetobia	Mycetobia sp.	OTU_15072;size=2	KR967531	Epiphragma_fasciapenne	0.914	Epiphragma_fasciapenne_voucher_BIOUG01686-C01_cytochrome_oxidase_subunit_1_(COI)_gene,_partial_cds;_mitochondrial	2	0	0	0	0	0	0	0	0	0	0	0	0	0	0	0	0	0	0	0	0	0	0	0	0	0	0	0	0	0	0	0	0	0	0	0
GMGRF406-13	BOLD:ACG4281	1	Arthropoda	Insecta	Diptera	Anisopodidae	Mycetobia	Mycetobia sp. BOLD:ACG4281	OTU_5196;size=3	JN384388	Anopheles_farauti	0.909	Anopheles_farauti_isolate_32f-2_cytochrome_c_oxidase_subunit_I_(COXI)_gene,_partial_cds;_mitochondrial	7	0	0	0	0	0	0	0	0	0	0	0	0	0	0	0	0	0	0	0	0	0	0	0	0	0	0	0	0	0	0	0	0	0	0	0
DIPNO039-09	BOLD:AAG1996	1	Arthropoda	Insecta	Diptera	Anisopodidae	Sylvicola	Sylvicola cinctus	OTU_2707;size=27	MG112439	Sylvicola_sp.	0.997	Sylvicola_sp._BIOUG01402-D02_cytochrome_oxidase_subunit_1_(COI)_gene,_partial_cds;_mitochondrial	67	0	0	0	0	0	0	0	0	0	0	21	0	0	0	4	0	0	0	0	0	0	0	0	0	0	0	0	0	0	0	0	0	0	0	0
GMNWC017-14	BOLD:AAG1996	1	Arthropoda	Insecta	Diptera	Anisopodidae	Sylvicola	Sylvicola cinctus	OTU_1963;size=34	KM245077	Sylvicola_cinctus	0.994	Sylvicola_cinctus_strain_386-1_cytochrome_c_oxidase_subunit_I_(COI)_gene,_partial_cds;_mitochondrial	91	0	0	0	0	0	0	0	0	0	0	40	0	0	0	0	0	0	0	0	0	0	0	0	0	0	0	0	0	0	0	0	0	0	0	0
AMTPD3751-15	BOLD:ABU8906	1	Arthropoda	Insecta	Diptera	Anisopodidae	Sylvicola	Sylvicola fuscatus	OTU_8690;size=4	KU873163	Anisopodidae_sp.	0.955	Anisopodidae_sp._UAM_Ento_230764_cytochrome_oxidase_subunit_1_(COI)_gene,_partial_cds;_mitochondrial	9	0	0	0	0	0	0	0	0	0	0	0	0	0	0	0	0	0	0	0	0	0	0	0	0	0	0	0	0	0	0	0	0	0	0	0
TTMDJ175-10	BOLD:AAL7534	1	Arthropoda	Insecta	Diptera	Anisopodidae	Sylvicola	Sylvicola punctatus	OTU_113;size=1610	MG119005	Sylvicola_sp.	1	Sylvicola_sp._BIOUG01392-G05_cytochrome_oxidase_subunit_1_(COI)_gene,_partial_cds;_mitochondrial	3099	335	36	0	0	0	0	16	2	0	0	623	136	7	0	0	16	7	0	0	0	0	0	0	0	0	0	0	0	0	0	0	0	0	0	0
CNGBJ1153-14	0	0.9836	Arthropoda	Insecta	Diptera	Anthomyiidae	0	0	OTU_1131;size=45	JF869437	Lasiomma_sp.	0.974	Lasiomma_sp._BBDCQ089-10_voucher_BIOUG<CAN>:10BBCDIP-2804_cytochrome_oxidase_subunit_1_(COI)_gene,_partial_cds;_mitochondrial	116	0	0	0	0	0	0	0	0	0	0	65	0	0	0	0	0	0	0	0	0	0	0	0	0	0	0	0	0	0	0	0	0	0	0	0
DIPUS655-10	BOLD:AAN5496	0.9902	Arthropoda	Insecta	Diptera	Anthomyiidae	0	0	OTU_1160;size=43	KP412997	Botanophila_lobata	1	Botanophila_lobata_isolate_VM14_cytochrome_oxidase_subunit_I_(COI)_gene,_partial_cds;_mitochondrial	114	0	0	0	0	0	0	0	0	0	0	0	0	0	0	0	0	0	0	0	0	0	0	0	0	0	0	0	0	0	0	0	0	0	0	0
GMGMM1135-14	BOLD:ACM5431	1	Arthropoda	Insecta	Diptera	Anthomyiidae	Anthomyia	Anthomyia bazini	OTU_1203;size=89	HM376084	Egle_inermis	0.936	Egle_inermis_voucher_BIOUG<CAN>:09PROBE-01334_cytochrome_oxidase_subunit_1_(COI)_gene,_partial_cds;_mitochondrial_>gi_311781059_gb_HQ569523.1__Egle_inermis_voucher_BIOUG<CAN>:07PROBE-JW0372_cytochrome_oxidase_subunit_1_(COI)_gene,_partial_cds;_mitochondrial_>gi_332122378_gb_JF874477.1__Egle_inermis_voucher_BIOUG<CAN>:10PROBE-08988_cytochrome_oxidase_subunit_1_(COI)_gene,_partial_cds;_mitochondria…	260	0	0	18	0	0	0	0	0	0	0	0	0	0	2	0	0	0	0	0	0	0	0	0	0	0	0	26	0	0	0	0	0	0	0	0
CDFD027-12	BOLD:ABX9294	0.9903	Arthropoda	Insecta	Diptera	Anthomyiidae	Anthomyia	Anthomyia imbrida	OTU_1909;size=33	JX438022	Anthomyia_imbrida	0.99	Anthomyia_imbrida_cytochrome_oxidase_subunit_1_(COI)_gene,_partial_cds;_mitochondrial	82	0	0	0	0	0	0	0	0	0	0	0	0	0	0	0	0	7	0	0	0	0	30	0	0	0	0	0	0	0	0	0	6	0	0	0
GMGML1417-14	BOLD:ACE4539	0.9801	Arthropoda	Insecta	Diptera	Anthomyiidae	Anthomyia	Anthomyia liturata	OTU_8090;size=6	KR655478	Scathophagidae_sp.	0.958	Scathophagidae_sp._BOLD-2016_voucher_10PROBE-10067_cytochrome_oxidase_subunit_1_(COI)_gene,_partial_cds;_mitochondrial_>gi_1053118889_gb_KR662809.1__Scathophagidae_sp._BOLD-2016_voucher_10PROBE-16321_cytochrome_oxidase_subunit_1_(COI)_gene,_partial_cds;_mitochondrial	9	0	0	0	0	0	0	0	0	0	0	0	9	0	0	0	0	0	0	0	0	0	0	0	0	0	0	0	0	0	0	0	0	0	0	0
GBMTM1228-15	BOLD:ACE4539	0.997	Arthropoda	Insecta	Diptera	Anthomyiidae	Anthomyia	Anthomyia liturata	OTU_2886;size=173	KM865740	Anthomyiidae_sp.	0.978	Anthomyiidae_sp._BOLD:AAG2488_voucher_BIOUG03142-H10_cytochrome_oxidase_subunit_1_(COI)_gene,_partial_cds;_mitochondrial_>gi_943404215_gb_KM855647.1__Anthomyiidae_sp._BOLD:AAG2488_voucher_BIOUG03414-A05_cytochrome_oxidase_subunit_1_(COI)_gene,_partial_cds;_mitochondrial	1435	0	0	0	0	23	0	0	0	0	0	27	93	20	6	14	26	18	3	14	12	0	22	0	0	0	0	0	51	0	0	0	0	0	0	92
GBMWB1620-15	BOLD:ACE4540	1	Arthropoda	Insecta	Diptera	Anthomyiidae	Anthomyia	Anthomyia liturata	OTU_259;size=866	KM865740	Anthomyiidae_sp.	0.984	Anthomyiidae_sp._BOLD:AAG2488_voucher_BIOUG03142-H10_cytochrome_oxidase_subunit_1_(COI)_gene,_partial_cds;_mitochondrial_>gi_943404215_gb_KM855647.1__Anthomyiidae_sp._BOLD:AAG2488_voucher_BIOUG03414-A05_cytochrome_oxidase_subunit_1_(COI)_gene,_partial_cds;_mitochondrial	998	0	0	16	0	52	125	0	0	10	0	0	8	0	7	25	48	24	0	0	0	0	0	0	0	0	0	0	0	0	0	0	0	0	0	4
FBAMY194-14	BOLD:ABW4566	1	Arthropoda	Insecta	Diptera	Anthomyiidae	Anthomyia	Anthomyia monilis	OTU_10079;size=2	MG673652	Lasiomma_picipes	0.955	Lasiomma_picipes_voucher_NIBIO_15GJ-37_cytochrome_oxidase_subunit_1_(COI)_gene,_partial_cds;_mitochondrial	9	0	0	0	0	0	0	0	0	0	0	0	0	0	0	0	0	0	0	0	9	0	0	0	0	0	0	0	0	0	0	0	0	0	0	0
GMGMH087-14	BOLD:ADH9310	1	Arthropoda	Insecta	Diptera	Anthomyiidae	Anthomyia	Anthomyia procellaris	OTU_47;size=4787	MG116630	Anthomyia_sp.	1	Anthomyia_sp._BIOUG01544-C05_cytochrome_oxidase_subunit_1_(COI)_gene,_partial_cds;_mitochondrial	8382	0	149	706	0	16	0	0	2	0	5	95	237	19	6	30	52	58	3	40	6	5	170	184	87	162	314	0	0	290	7	0	0	3	0	17
GMNWG321-14	BOLD:ADH9310	0.985	Arthropoda	Insecta	Diptera	Anthomyiidae	Anthomyia	Anthomyia procellaris	OTU_16327;size=2	MG118517	Anthomyia_sp.	0.984	Anthomyia_sp._BARS_2016_24_207_cytochrome_oxidase_subunit_1_(COI)_gene,_partial_cds;_mitochondrial	21	0	0	0	0	0	0	0	0	0	0	0	0	0	0	0	0	0	0	0	0	0	0	0	0	0	0	0	0	5	0	0	0	0	0	0
GMGRF2819-13	BOLD:ACB4442	1	Arthropoda	Insecta	Diptera	Anthomyiidae	Botanophila	Botanophila biciliaris	OTU_216;size=1134	MG673719	Botanophila_biciliaris	1	Botanophila_biciliaris_voucher_NIBIO_16AA-07_cytochrome_oxidase_subunit_1_(COI)_gene,_partial_cds;_mitochondrial	2318	0	0	0	0	15	0	198	0	4	6	0	0	0	0	0	0	0	0	7	0	0	7	0	0	0	0	0	0	0	0	0	0	0	0	0
GBDP17503-15	BOLD:AAG2462	1	Arthropoda	Insecta	Diptera	Anthomyiidae	Botanophila	Botanophila fugax	OTU_7;size=16853	MG120660	Botanophila_fugax	1	Botanophila_fugax_voucher_BIOUG23189-B02_cytochrome_oxidase_subunit_1_(COI)_gene,_partial_cds;_mitochondrial	27690	729	852	584	29	919	9	0	2	13	142	1328	691	96	34	356	153	35	3	46	76	660	532	4	310	159	20	226	125	0	0	145	122	151	463	90
GMGRD2850-13	BOLD:AAG2462	0.9815	Arthropoda	Insecta	Diptera	Anthomyiidae	Botanophila	Botanophila fugax	OTU_7946;size=2	MG120660	Botanophila_fugax	0.968	Botanophila_fugax_voucher_BIOUG23189-B02_cytochrome_oxidase_subunit_1_(COI)_gene,_partial_cds;_mitochondrial	229	40	11	0	0	0	0	0	0	0	0	44	8	0	0	0	0	0	0	0	0	8	0	0	0	0	0	0	0	0	0	7	0	0	0	0
HEMAY595-12	BOLD:AAG2462	1	Arthropoda	Insecta	Diptera	Anthomyiidae	Botanophila	Botanophila fugax	OTU_11492;size=2	MG673769	Botanophila_fugax	0.978	Botanophila_fugax_voucher_NIBIO_16OV-02_cytochrome_oxidase_subunit_1_(COI)_gene,_partial_cds;_mitochondrial	115	0	27	0	0	6	0	0	0	0	0	0	0	0	0	0	0	0	0	0	0	0	44	0	0	0	0	0	0	0	0	0	4	0	0	0
SSWLC316-13	BOLD:AAG2462	1	Arthropoda	Insecta	Diptera	Anthomyiidae	Botanophila	Botanophila fugax	OTU_16876;size=2	MG673769	Botanophila_fugax	0.974	Botanophila_fugax_voucher_NIBIO_16OV-02_cytochrome_oxidase_subunit_1_(COI)_gene,_partial_cds;_mitochondrial	101	8	6	0	0	0	0	0	0	0	0	5	7	0	0	0	0	0	0	0	0	0	0	0	0	0	0	0	0	0	0	0	0	0	0	0
SSWLA4951-13	BOLD:AAG2462	0.9839	Arthropoda	Insecta	Diptera	Anthomyiidae	Botanophila	Botanophila fugax	OTU_15611;size=2	MG120660	Botanophila_fugax	0.978	Botanophila_fugax_voucher_BIOUG23189-B02_cytochrome_oxidase_subunit_1_(COI)_gene,_partial_cds;_mitochondrial	95	0	5	0	0	0	0	0	0	0	0	0	0	0	0	0	0	0	0	0	0	0	0	0	0	0	0	0	0	0	0	0	0	0	0	0
GMGRE1500-13	BOLD:AAG2462	0.9813	Arthropoda	Insecta	Diptera	Anthomyiidae	Botanophila	Botanophila fugax	OTU_15784;size=2	MG120660	Botanophila_fugax	0.968	Botanophila_fugax_voucher_BIOUG23189-B02_cytochrome_oxidase_subunit_1_(COI)_gene,_partial_cds;_mitochondrial	63	0	0	0	0	0	0	0	0	0	0	0	0	0	0	0	0	0	0	0	0	8	8	0	7	0	2	0	0	0	0	0	0	0	0	0
GMGRE3054-13	BOLD:AAG2462	0.9896	Arthropoda	Insecta	Diptera	Anthomyiidae	Botanophila	Botanophila fugax	OTU_6845;size=4	MG120660	Botanophila_fugax	0.974	Botanophila_fugax_voucher_BIOUG23189-B02_cytochrome_oxidase_subunit_1_(COI)_gene,_partial_cds;_mitochondrial	38	0	0	0	0	0	0	0	0	0	0	0	0	0	0	0	0	0	0	0	0	6	0	0	0	0	0	0	0	0	0	0	0	0	0	0
GMGRA1781-13	BOLD:AAG2462	0.9853	Arthropoda	Insecta	Diptera	Anthomyiidae	Botanophila	Botanophila fugax	OTU_12438;size=2	MG295678	Scathophaga_sp.	0.958	Scathophaga_sp._BIOUG01475-B11_cytochrome_oxidase_subunit_1_(COI)_gene,_partial_cds;_mitochondrial	14	0	0	0	0	0	0	0	0	0	0	0	0	0	0	0	0	0	0	0	0	0	0	0	0	0	0	0	0	0	0	0	0	0	0	0
GBDP17503-15	BOLD:AAG2462	0.9741	Arthropoda	Insecta	Diptera	Anthomyiidae	Botanophila	Botanophila fugax	OTU_16896;size=2	MG120660	Botanophila_fugax	0.974	Botanophila_fugax_voucher_BIOUG23189-B02_cytochrome_oxidase_subunit_1_(COI)_gene,_partial_cds;_mitochondrial	2	0	0	0	0	0	0	0	0	0	0	0	0	0	0	0	0	0	0	0	0	0	0	0	0	0	0	0	0	0	0	0	0	0	0	0
GMGRE3054-13	BOLD:AAG2462	0.9896	Arthropoda	Insecta	Diptera	Anthomyiidae	Botanophila	Botanophila fugax	OTU_8108;size=2	MG116106	Paregle_audacula	0.955	Paregle_audacula_voucher_BIOUG01402-C03_cytochrome_oxidase_subunit_1_(COI)_gene,_partial_cds;_mitochondrial	2	0	0	0	0	0	0	0	0	0	0	0	0	0	0	0	0	0	0	0	0	0	0	0	0	0	0	0	0	0	0	0	0	0	0	0
GMBUA027-14	BOLD:ACM6508	0.9959	Arthropoda	Insecta	Diptera	Anthomyiidae	Botanophila	Botanophila laterella	OTU_15624;size=2	KP412996	Botanophila_laterella	0.977	Botanophila_laterella_isolate_VM13_cytochrome_oxidase_subunit_I_(COI)_gene,_partial_cds;_mitochondrial	10	0	0	0	0	0	0	0	0	0	0	0	0	0	0	0	0	0	0	0	0	0	0	0	0	0	0	0	0	0	0	4	0	0	0	0
FBAMY273-14	BOLD:AAG2468	1	Arthropoda	Insecta	Diptera	Anthomyiidae	Botanophila	Botanophila striolata	OTU_120;size=1787	KP413001	Botanophila_striolata	0.994	Botanophila_striolata_isolate_VM18_cytochrome_oxidase_subunit_I_(COI)_gene,_partial_cds;_mitochondrial	3333	75	39	302	98	96	110	0	10	10	0	59	60	0	29	63	8	23	2	20	24	40	0	0	0	0	0	0	3	0	0	0	4	0	0	0
CNGMH882-14	BOLD:AAG2468	0.996	Arthropoda	Insecta	Diptera	Anthomyiidae	Botanophila	Botanophila striolata	OTU_5661;size=2	KM856330	Botanophila_sericea	0.978	Botanophila_sericea_voucher_BIOUG04342-D12_cytochrome_oxidase_subunit_1_(COI)_gene,_partial_cds;_mitochondrial	18	3	0	0	0	0	0	0	0	0	0	5	0	0	0	0	0	0	0	0	0	0	0	0	0	0	0	0	0	0	0	0	0	0	0	0
CNGMH668-14	BOLD:AAG2468	0.9902	Arthropoda	Insecta	Diptera	Anthomyiidae	Botanophila	Botanophila striolata	OTU_12410;size=2	KU874463	Botanophila_hucketti	0.974	Botanophila_hucketti_voucher_UAM:Ento:87964_cytochrome_oxidase_subunit_1_(COI)_gene,_partial_cds;_mitochondrial_>gi_1160413431_gb_KU874464.1__Botanophila_hucketti_voucher_UAM:Ento:87016_cytochrome_oxidase_subunit_1_(COI)_gene,_partial_cds;_mitochondrial_>gi_1370681356_gb_MF632889.1__Botanophila_hucketti_voucher_BIOUG27486-G01_cytochrome_oxidase_subunit_1_(COI)_gene,_partial_cds;_mitochondrial	17	0	0	0	0	0	0	0	0	0	0	5	0	0	0	0	0	0	0	0	0	0	0	0	0	0	0	0	0	0	0	0	0	0	0	0
TTDBW627-09	BOLD:AAG2468	0.9741	Arthropoda	Insecta	Diptera	Anthomyiidae	Botanophila	Botanophila striolata	OTU_15548;size=2	KR522555	Botanophila_striolata	0.977	Botanophila_striolata_voucher_08BBDIP-0802_cytochrome_oxidase_subunit_1_(COI)_gene,_partial_cds;_mitochondrial	8	0	0	0	0	0	0	0	0	0	0	0	0	0	0	0	0	0	0	0	0	0	0	0	0	0	0	0	0	0	0	0	0	0	0	0
FIDIP3522-12	BOLD:AAG2468	1	Arthropoda	Insecta	Diptera	Anthomyiidae	Botanophila	Botanophila striolata	OTU_13114;size=2	KR522555	Botanophila_striolata	0.987	Botanophila_striolata_voucher_08BBDIP-0802_cytochrome_oxidase_subunit_1_(COI)_gene,_partial_cds;_mitochondrial	236	0	0	0	0	8	22	0	0	0	0	0	0	0	0	0	0	0	0	0	9	0	0	0	0	0	0	0	3	0	0	0	0	0	0	0
GMNWJ2055-14	BOLD:AAG2468	0.988	Arthropoda	Insecta	Diptera	Anthomyiidae	Botanophila	Botanophila striolata	OTU_13524;size=2	KR522555	Botanophila_striolata	0.99	Botanophila_striolata_voucher_08BBDIP-0802_cytochrome_oxidase_subunit_1_(COI)_gene,_partial_cds;_mitochondrial	100	0	0	0	0	0	14	0	0	0	0	0	0	0	0	0	0	0	0	0	0	0	0	0	0	0	0	0	0	0	0	0	0	0	0	0
GMNWI2719-14	BOLD:AAG2468	0.9896	Arthropoda	Insecta	Diptera	Anthomyiidae	Botanophila	Botanophila striolata	OTU_12575;size=4	KR522555	Botanophila_striolata	0.987	Botanophila_striolata_voucher_08BBDIP-0802_cytochrome_oxidase_subunit_1_(COI)_gene,_partial_cds;_mitochondrial	50	0	0	0	0	0	0	0	0	0	0	0	0	0	0	0	0	0	0	0	0	0	0	0	0	0	0	0	0	0	0	0	0	0	0	0
FIDIP3522-12	BOLD:AAG2468	1	Arthropoda	Insecta	Diptera	Anthomyiidae	Botanophila	Botanophila striolata	OTU_16229;size=2	KR522555	Botanophila_striolata	0.971	Botanophila_striolata_voucher_08BBDIP-0802_cytochrome_oxidase_subunit_1_(COI)_gene,_partial_cds;_mitochondrial	16	0	0	0	0	0	0	0	0	0	0	0	0	0	0	0	0	0	0	0	0	0	0	0	0	0	0	0	0	0	0	0	0	0	0	0
FIDIP3522-12	BOLD:AAG2468	1	Arthropoda	Insecta	Diptera	Anthomyiidae	Botanophila	Botanophila striolata	OTU_13198;size=2	KR522555	Botanophila_striolata	0.974	Botanophila_striolata_voucher_08BBDIP-0802_cytochrome_oxidase_subunit_1_(COI)_gene,_partial_cds;_mitochondrial	9	0	0	0	0	0	0	0	0	0	0	0	0	0	0	0	0	0	0	0	0	0	0	0	0	0	0	0	0	0	0	0	0	0	0	0
GMBUA018-14	BOLD:AAG2468	0.9877	Arthropoda	Insecta	Diptera	Anthomyiidae	Botanophila	Botanophila striolata	OTU_3865;size=6	KP413001	Botanophila_striolata	0.975	Botanophila_striolata_isolate_VM18_cytochrome_oxidase_subunit_I_(COI)_gene,_partial_cds;_mitochondrial	2	0	0	0	0	0	0	0	0	0	0	0	0	0	0	0	0	0	0	0	0	0	0	0	0	0	0	0	0	0	0	0	0	0	0	0
GMNWJ2055-14	BOLD:AAG2468	0.992	Arthropoda	Insecta	Diptera	Anthomyiidae	Botanophila	Botanophila striolata	OTU_9992;size=2	KR522555	Botanophila_striolata	0.978	Botanophila_striolata_voucher_08BBDIP-0802_cytochrome_oxidase_subunit_1_(COI)_gene,_partial_cds;_mitochondrial	2	0	0	0	0	0	0	0	0	0	0	0	0	0	0	0	0	0	0	0	0	0	0	0	0	0	0	0	0	0	0	0	0	0	0	0
GBDP17502-15	BOLD:ACV8968	1	Arthropoda	Insecta	Diptera	Anthomyiidae	Botanophila	Botanophila_dissecta	OTU_399;size=270	KP413004	Botanophila_dissecta	1	Botanophila_dissecta_isolate_127_cytochrome_oxidase_subunit_I_(COI)_gene,_partial_cds;_mitochondrial	628	0	36	0	6	0	0	0	0	0	0	0	5	7	13	0	0	0	0	0	0	0	0	0	0	0	0	0	0	0	0	0	0	0	0	0
GMGRE3054-13	BOLD:AAG2462	0.974	Arthropoda	Insecta	Diptera	Anthomyiidae	Botanophila	Botanophila_fugax	OTU_12567;size=2	MG673769	Botanophila_fugax	0.968	Botanophila_fugax_voucher_NIBIO_16OV-02_cytochrome_oxidase_subunit_1_(COI)_gene,_partial_cds;_mitochondrial	6	0	0	0	0	0	0	0	0	0	0	0	0	0	0	0	0	0	0	0	0	0	0	0	0	0	0	0	0	0	0	0	0	0	0	0
FBAMY262-14		1	Arthropoda	Insecta	Diptera	Anthomyiidae	Botanophila	Botanophila_laterella	OTU_839;size=127	KP412996	Botanophila_laterella	0.994	Botanophila_laterella_isolate_VM13_cytochrome_oxidase_subunit_I_(COI)_gene,_partial_cds;_mitochondrial	311	10	12	0	0	0	0	0	0	0	0	0	7	0	0	0	0	0	0	0	0	0	0	0	0	0	0	0	0	0	0	200	0	0	0	0
GBDP17507-15		1	Arthropoda	Insecta	Diptera	Anthomyiidae	Botanophila	Botanophila_phrenione	OTU_2254;size=19	KP412998	Botanophila_phrenione	1	Botanophila_phrenione_isolate_VM15_cytochrome_oxidase_subunit_I_(COI)_gene,_partial_cds;_mitochondrial	53	0	30	0	0	0	0	0	0	0	0	0	0	0	0	0	0	0	0	0	0	0	0	0	0	0	0	0	0	0	0	0	0	0	0	0
FBDIU284-14		1	Arthropoda	Insecta	Diptera	Anthomyiidae	Botanophila	Botanophila_spinosa	OTU_2146;size=16	KU874467	Botanophila_relativa	0.971	Botanophila_relativa_voucher_UAM:Ento:153635_cytochrome_oxidase_subunit_1_(COI)_gene,_partial_cds;_mitochondrial	41	0	0	0	0	16	0	0	0	0	0	18	0	0	0	0	0	0	0	0	0	0	0	0	0	0	0	0	0	0	0	0	0	0	0	0
GMGRB2088-13	BOLD:ACG3973	1	Arthropoda	Insecta	Diptera	Anthomyiidae	Chirosia	Chirosia similata	OTU_1101;size=37	MG121747	Chirosia_similata	1	Chirosia_similata_voucher_BIOUG21156-D10_cytochrome_oxidase_subunit_1_(COI)_gene,_partial_cds;_mitochondrial	123	0	6	0	0	0	0	0	0	0	0	20	24	0	0	0	0	0	0	0	0	0	0	0	0	0	0	0	0	0	0	0	37	0	0	0
DRYAS12663-15	BOLD:ACU4655	1	Arthropoda	Insecta	Diptera	Anthomyiidae	Delia	0	OTU_1492;size=58	MG673618	Delia_quadripila	0.974	Delia_quadripila_voucher_NIBIO_15GJ-03_cytochrome_oxidase_subunit_1_(COI)_gene,_partial_cds;_mitochondrial	123	0	0	0	0	0	0	0	0	0	0	0	0	0	0	0	0	0	0	0	0	0	0	0	0	0	0	0	0	0	0	0	0	0	0	0
BBDIP284-09	BOLD:ACR4394	1	Arthropoda	Insecta	Diptera	Anthomyiidae	Delia	Delia florilega	OTU_301;size=395	MG118675	Delia_florilega	1	Delia_florilega_voucher_BIOUG01475-B02_cytochrome_oxidase_subunit_1_(COI)_gene,_partial_cds;_mitochondrial	901	0	0	9	3	0	0	0	12	6	0	0	11	0	13	12	27	0	4	0	0	0	0	0	0	0	0	0	0	7	0	0	0	0	8	0
GMGRE3087-13	BOLD:ACR4394	0.9883	Arthropoda	Insecta	Diptera	Anthomyiidae	Delia	Delia florilega	OTU_9393;size=4	MH401826	Lucilia_caesar	0.968	Lucilia_caesar_isolate_ITTVLc3_cytochrome_c_oxidase_subunit_I_(COI)_gene,_partial_cds;_mitochondrial	25	0	0	0	0	0	0	0	0	0	0	0	0	0	0	0	0	0	0	0	0	0	0	0	0	0	0	0	0	0	0	0	0	0	0	0
GMGMH732-14	BOLD:ACD2979	1	Arthropoda	Insecta	Diptera	Anthomyiidae	Delia	Delia frontella	OTU_1260;size=85	JF874476	Delia_sp.	0.962	Delia_sp._JWDCE347-10_voucher_BIOUG<CAN>:10PROBE-08987_cytochrome_oxidase_subunit_1_(COI)_gene,_partial_cds;_mitochondrial_>gi_332122916_gb_JF874746.1__Delia_sp._JWDCE777-10_voucher_BIOUG<CAN>:10PROBE-10082_cytochrome_oxidase_subunit_1_(COI)_gene,_partial_cds;_mitochondrial	215	0	0	0	0	0	0	0	0	0	0	31	30	0	0	0	0	0	0	0	0	0	0	0	0	0	0	0	0	0	0	0	0	0	0	0
GMGRE279-13	BOLD:AAG2511	1	Arthropoda	Insecta	Diptera	Anthomyiidae	Delia	Delia platura	OTU_28;size=9004	MG673920	Delia_platura	1	Delia_platura_voucher_NIBIO_16RE-57_cytochrome_oxidase_subunit_1_(COI)_gene,_partial_cds;_mitochondrial	15697	28	133	101	19	677	108	30	26	8	0	100	335	31	17	85	194	107	6	33	53	65	145	22	939	56	6	103	44	216	14	0	37	0	36	48
CNEIC2893-12	BOLD:AAG2465	1	Arthropoda	Insecta	Diptera	Anthomyiidae	Delia	Delia radicum	OTU_149;size=1026	MG115888	Delia_radicum	1	Delia_radicum_voucher_BIOUG01408-C04_cytochrome_oxidase_subunit_1_(COI)_gene,_partial_cds;_mitochondrial	2034	10	19	0	7	8	29	206	0	0	155	41	22	5	0	0	0	0	0	0	0	370	4	0	0	15	0	0	128	0	0	207	19	0	0	0
FBAMY169-14	BOLD:ACD2883	1	Arthropoda	Insecta	Diptera	Anthomyiidae	Egle	Egle rhinotmeta	OTU_7851;size=4	KU374155	Egle_groenlandica	0.984	Egle_groenlandica_voucher_za2011-30004_cytochrome_oxidase_subunit_1_(COI)_gene,_partial_cds;_mitochondrial	7	0	0	0	0	0	0	0	0	0	0	5	0	0	0	0	0	0	0	0	0	0	0	0	0	0	0	0	0	0	0	0	0	0	0	0
GBDP18402-15	BOLD:ACR4546	1	Arthropoda	Insecta	Diptera	Anthomyiidae	Emmesomyia	Emmesomyia grisea	OTU_18;size=9457	KP412985	Emmesomyia_grisea	1	Emmesomyia_grisea_isolate_VM2_cytochrome_oxidase_subunit_I_(COI)_gene,_partial_cds;_mitochondrial	15228	0	0	391	66	0	0	0	0	13	21	0	0	463	115	165	196	158	5	53	71	0	0	0	391	0	0	370	3	0	0	0	16	311	26	36
GMGML1270-14	BOLD:ACR4546	0.9789	Arthropoda	Insecta	Diptera	Anthomyiidae	Emmesomyia	Emmesomyia grisea	OTU_9510;size=4	KP412985	Emmesomyia_grisea	0.974	Emmesomyia_grisea_isolate_VM2_cytochrome_oxidase_subunit_I_(COI)_gene,_partial_cds;_mitochondrial	2	0	0	0	0	0	0	0	0	0	0	0	0	0	0	0	0	0	0	0	0	0	0	0	0	0	0	0	0	0	0	0	0	0	0	0
GBMWB2486-15	BOLD:ACR4546	0.99	Arthropoda	Insecta	Diptera	Anthomyiidae	Emmesomyia	Emmesomyia grisea	OTU_17824;size=2	KP412985	Emmesomyia_grisea	0.987	Emmesomyia_grisea_isolate_VM2_cytochrome_oxidase_subunit_I_(COI)_gene,_partial_cds;_mitochondrial	7	0	0	0	0	0	0	0	0	0	0	0	0	0	0	0	0	0	0	0	0	0	0	0	0	0	0	0	0	0	0	0	0	0	0	0
GMGME891-14	BOLD:ACM5432	1	Arthropoda	Insecta	Diptera	Anthomyiidae	Emmesomyia	Emmesomyia socia	OTU_540;size=156	KY847478	Emmesomyia_sp.	0.968	Emmesomyia_sp._BIOUG02370-G10_cytochrome_oxidase_subunit_1_(COI)_gene,_partial_cds;_mitochondrial	306	0	0	0	0	0	0	0	0	0	0	0	9	0	0	7	3	10	0	0	0	0	0	0	0	0	0	0	0	0	0	0	0	0	13	0
AMTPF304-16	BOLD:ADB5557	1	Arthropoda	Insecta	Diptera	Anthomyiidae	Eustalomyia	Eustalomyia festiva	OTU_1022;size=105	MG121283	Eustalomyia_festiva	0.987	Eustalomyia_festiva_voucher_BARS_2016_34_147_cytochrome_oxidase_subunit_1_(COI)_gene,_partial_cds;_mitochondrial	232	0	0	0	0	91	0	0	0	0	0	0	0	0	40	20	0	0	0	0	78	0	0	0	0	0	0	0	0	0	0	0	0	0	0	0
GMGRD733-13	BOLD:ACB5383	1	Arthropoda	Insecta	Diptera	Anthomyiidae	Eustalomyia	Eustalomyia hilaris	OTU_333;size=329	MG121427	Eustalomyia_sp.	0.961	Eustalomyia_sp._BIOUG01408-C03_cytochrome_oxidase_subunit_1_(COI)_gene,_partial_cds;_mitochondrial	734	0	0	0	0	0	0	9	0	0	0	0	30	7	0	3	0	5	0	0	15	0	0	585	0	0	0	0	0	0	0	0	0	0	0	0
GBMWB2484-15	BOLD:ACE1348	1	Arthropoda	Insecta	Diptera	Anthomyiidae	Eustalomyia	Eustalomyia histrio	OTU_1314;size=75	HQ577708	Eustalomyia_sp.	0.968	Eustalomyia_sp._PHMAL847-10_voucher_BIOUG<CAN>:10PHMAL-0847_cytochrome_oxidase_subunit_1_(COI)_gene,_partial_cds;_mitochondrial	204	0	0	0	0	0	0	0	0	0	96	0	15	0	0	9	0	0	0	0	0	0	0	0	0	0	0	0	0	0	0	0	0	0	0	0
GMGMB710-14	BOLD:ACR0704	1	Arthropoda	Insecta	Diptera	Anthomyiidae	Eutrichota	Eutrichota praepotens	OTU_541;size=127	MG673769	Botanophila_fugax	0.942	Botanophila_fugax_voucher_NIBIO_16OV-02_cytochrome_oxidase_subunit_1_(COI)_gene,_partial_cds;_mitochondrial	313	0	0	0	0	0	0	0	0	0	0	0	0	0	7	0	21	0	0	16	57	0	0	0	0	0	0	0	0	0	0	0	0	0	0	0
PAMAY159-12	BOLD:AAG2460	1	Arthropoda	Insecta	Diptera	Anthomyiidae	Hydrophoria	Hydrophoria lancifer	OTU_851;size=249	HQ577801	Hydrophoria_lancifer	0.997	Hydrophoria_lancifer_voucher_BIOUG<CAN>:10PHMAL-0943_cytochrome_oxidase_subunit_1_(COI)_gene,_partial_cds;_mitochondrial_>gi_1062349522_gb_KR743549.1__Hydrophoria_lancifer_voucher_BIOUG01500-F08_cytochrome_oxidase_subunit_1_(COI)_gene,_partial_cds;_mitochondrial_>gi_1068032996_gb_KR754758.1__Hydrophoria_lancifer_voucher_BIOUG01500-G10_cytochrome_oxidase_subunit_1_(COI)_gene,_partial_cds;_mitochon…	632	0	0	0	0	56	0	0	0	0	0	0	20	163	10	0	0	0	0	4	0	0	0	0	0	0	0	266	0	0	0	0	0	0	0	0
FBAMY007-14	BOLD:AAG2460	0.997	Arthropoda	Insecta	Diptera	Anthomyiidae	Hydrophoria	Hydrophoria lancifer	OTU_5197;size=7	MG117500	Hydrophoria_lancifer	0.981	Hydrophoria_lancifer_voucher_BIOUG01408-B01_cytochrome_oxidase_subunit_1_(COI)_gene,_partial_cds;_mitochondrial	10	0	0	0	0	0	0	0	0	0	0	0	0	0	0	0	0	0	0	0	0	0	0	0	0	0	0	0	0	0	0	0	0	0	0	0
GMGRA1761-13	BOLD:ACD2354	1	Arthropoda	Insecta	Diptera	Anthomyiidae	Hydrophoria	Hydrophoria ruralis	OTU_781;size=87	MF762882	Zaphne_sp.	0.939	Zaphne_sp._BIOUG22777-E07_cytochrome_oxidase_subunit_1_(COI)_gene,_partial_cds;_mitochondrial	221	0	0	30	0	0	0	0	0	0	0	14	7	19	0	0	0	6	0	8	0	0	0	0	0	0	0	0	0	0	0	0	3	0	0	0
GMGMI385-14	BOLD:ACG4445	1	Arthropoda	Insecta	Diptera	Anthomyiidae	Hydrophoria	Hydrophoria silvicola	OTU_1637;size=19	KY834989	Zaphne_divisa	0.939	Zaphne_divisa_voucher_BIOUG02375-H07_cytochrome_oxidase_subunit_1_(COI)_gene,_partial_cds;_mitochondrial	43	0	0	0	0	0	0	0	0	0	0	9	0	0	0	0	0	0	0	0	0	0	0	0	0	0	0	0	0	0	0	0	0	0	0	0
CNKLB3793-14	BOLD:ACC0417	0.9817	Arthropoda	Insecta	Diptera	Anthomyiidae	Hylemya	0	OTU_2545;size=17	KM863154	Hylemya_sp.	0.978	Hylemya_sp._BOLD:ACC0417_voucher_BIOUG03405-E07_cytochrome_oxidase_subunit_1_(COI)_gene,_partial_cds;_mitochondrial	45	0	22	0	0	0	0	0	0	0	0	16	0	0	0	0	0	0	0	0	0	0	0	0	0	0	0	0	0	0	0	0	0	0	0	0
GMGRA1751-13	BOLD:ACB3443	1	Arthropoda	Insecta	Diptera	Anthomyiidae	Hylemya	Hylemya urbica	OTU_73;size=9350	KM857952	Hylemya_sp.	0.968	Hylemya_sp._BOLD:ABW2407_voucher_BIOUG04289-H06_cytochrome_oxidase_subunit_1_(COI)_gene,_partial_cds;_mitochondrial	18476	0	130	45	535	93	314	243	51	203	0	0	0	44	0	7	17	26	4	39	40	165	30	0	0	36	414	0	386	99	5	0	0	0	0	0
GMGRA1758-13	BOLD:ACB3443	0.9937	Arthropoda	Insecta	Diptera	Anthomyiidae	Hylemya	Hylemya urbica	OTU_13646;size=2	KM857952	Hylemya_sp.	0.952	Hylemya_sp._BOLD:ABW2407_voucher_BIOUG04289-H06_cytochrome_oxidase_subunit_1_(COI)_gene,_partial_cds;_mitochondrial	5	0	0	0	0	0	0	0	0	0	0	0	0	0	0	0	0	0	0	0	0	0	0	0	0	0	0	0	0	0	0	0	0	0	0	0
GMGRA1758-13	BOLD:ACB3443	1	Arthropoda	Insecta	Diptera	Anthomyiidae	Hylemya	Hylemya urbica	OTU_16397;size=2	KU932145	Potamia_littoralis	0.936	Potamia_littoralis_isolate_Hydro_6_cytochrome_oxidase_subunit_I_(COI)_gene,_partial_cds;_mitochondrial	2	0	0	0	0	0	0	0	0	0	0	0	0	0	0	0	0	0	0	0	0	0	0	0	0	0	0	0	0	0	0	0	0	0	0	0
GMGMH586-14	BOLD:ABA6492	1	Arthropoda	Insecta	Diptera	Anthomyiidae	Hylemya	Hylemya vagans	OTU_82;size=2023	JF877255	Botanophila_profuga	0.946	Botanophila_profuga_voucher_BIOUG<CAN>:10PROBE-13455_cytochrome_oxidase_subunit_1_(COI)_gene,_partial_cds;_mitochondrial	3920	0	8	20	0	17	87	604	0	178	121	22	136	47	8	25	206	69	10	86	117	0	0	0	0	0	0	0	0	0	0	0	0	0	0	0
GMGMA332-14	BOLD:ABA6492	0.9808	Arthropoda	Insecta	Diptera	Anthomyiidae	Hylemya	Hylemya vagans	OTU_15058;size=2	KR739122	Anthomyiidae_sp.	0.936	Anthomyiidae_sp._BOLD-2016_voucher_BIOUG01432-B10_cytochrome_oxidase_subunit_1_(COI)_gene,_partial_cds;_mitochondrial	2	0	0	0	0	0	0	0	0	0	0	0	0	0	0	0	0	0	0	0	0	0	0	0	0	0	0	0	0	0	0	0	0	0	0	0
DRYAS18983-15	BOLD:ACD2813	0.992	Arthropoda	Insecta	Diptera	Anthomyiidae	Hylemya	Hylemya variata	OTU_12646;size=6	JF873483	Eutrichota_pilimana	0.942	Eutrichota_pilimana_voucher_BIOUG<CAN>:10JSROW-0576_cytochrome_oxidase_subunit_1_(COI)_gene,_partial_cds;_mitochondrial	26	0	0	0	0	0	0	0	0	4	0	0	0	0	0	0	0	0	0	0	0	0	0	0	0	0	0	0	0	0	0	0	0	0	0	0
GBMWB2037-15	BOLD:ACD2813	1	Arthropoda	Insecta	Diptera	Anthomyiidae	Hylemya	Hylemya variata	OTU_88;size=3858	JF873236	Eutrichota_pilimana	0.949	Eutrichota_pilimana_voucher_BIOUG<CAN>:10JSROW-0322_cytochrome_oxidase_subunit_1_(COI)_gene,_partial_cds;_mitochondrial	7717	408	365	285	0	125	42	0	27	602	0	188	259	102	18	70	74	38	2	27	0	0	0	0	0	102	0	0	0	0	0	0	3	0	0	0
GBMWB2037-15	BOLD:ACD2813	0.98	Arthropoda	Insecta	Diptera	Anthomyiidae	Hylemya	Hylemya variata	OTU_12719;size=2	KR653510	Botanophila_profuga	0.939	Botanophila_profuga_voucher_10PROBE-16248_cytochrome_oxidase_subunit_1_(COI)_gene,_partial_cds;_mitochondrial	3	0	0	0	0	0	0	0	0	0	0	0	0	0	0	0	0	0	0	0	0	0	0	0	0	0	0	0	0	0	0	0	0	0	0	0
PAMA414-15	BOLD:AAG2463	1	Arthropoda	Insecta	Diptera	Anthomyiidae	Hylemyza	Hylemyza partita	OTU_115;size=1678	KT116609	Hylemyza_partita	0.99	Hylemyza_partita_voucher_BIOUG01124-H03_cytochrome_oxidase_subunit_1_(COI)_gene,_partial_cds;_mitochondrial	3670	0	117	30	0	0	0	0	0	0	0	14	95	0	15	26	25	45	2	26	10	0	0	6	33	8	192	0	6	86	0	0	0	0	88	0
PAMA005-13	BOLD:AAG2463	0.9939	Arthropoda	Insecta	Diptera	Anthomyiidae	Hylemyza	Hylemyza partita	OTU_15282;size=2	KT116609	Hylemyza_partita	0.952	Hylemyza_partita_voucher_BIOUG01124-H03_cytochrome_oxidase_subunit_1_(COI)_gene,_partial_cds;_mitochondrial	3	0	0	0	0	0	0	0	0	0	0	0	0	0	0	0	0	0	0	0	0	0	0	0	0	0	0	0	0	0	0	0	0	0	0	0
CNWAB700-14	BOLD:AAL7520	0.992	Arthropoda	Insecta	Diptera	Anthomyiidae	Lasiomma	0	OTU_544;size=278	HM861591	Lasiomma_sp.	0.99	Lasiomma_sp._JWDCC393-10_voucher_BIOUG<CAN>:09PROBE-JW0393_cytochrome_oxidase_subunit_1_(COI)_gene,_partial_cds;_mitochondrial	670	6	32	0	0	0	0	0	0	0	0	35	0	0	0	0	0	0	0	0	0	0	0	0	0	0	0	0	0	0	0	0	0	0	0	0
CNWAB700-14	BOLD:AAL7520	0.9756	Arthropoda	Insecta	Diptera	Anthomyiidae	Lasiomma	0	OTU_13926;size=2	HM861591	Lasiomma_sp.	0.942	Lasiomma_sp._JWDCC393-10_voucher_BIOUG<CAN>:09PROBE-JW0393_cytochrome_oxidase_subunit_1_(COI)_gene,_partial_cds;_mitochondrial	2	0	0	0	0	0	0	0	0	0	0	0	0	0	0	0	0	0	0	0	0	0	0	0	0	0	0	0	0	0	0	0	0	0	0	0
CNBFN195-15	BOLD:AAG2512	0.9804	Arthropoda	Insecta	Diptera	Anthomyiidae	Lasiomma	Lasiomma atricaudum	OTU_8584;size=2	KR663500	Lasiomma_sp.	0.968	Lasiomma_sp._BOLD-2016_voucher_BIOUG07427-C02_cytochrome_oxidase_subunit_1_(COI)_gene,_partial_cds;_mitochondrial	3	0	0	0	0	0	0	0	0	0	0	0	0	0	0	0	0	0	0	0	0	0	0	0	0	0	0	0	0	0	0	0	0	0	0	0
FBAMY011-14	BOLD:ACR0914	1	Arthropoda	Insecta	Diptera	Anthomyiidae	Lasiomma	Lasiomma latipenne	OTU_745;size=142	KC502057	Anthomyiidae_sp.	0.987	Anthomyiidae_sp._BOLD:AAL7514_voucher_CCDB-08111-D09_cytochrome_oxidase_subunit_1_(COI)_gene,_partial_cds;_mitochondrial	391	0	0	0	0	0	0	0	0	0	0	0	18	0	0	0	0	0	0	0	0	0	272	0	0	0	0	0	0	0	0	0	0	0	0	0
CNWBG876-13	BOLD:ACZ5374	1	Arthropoda	Insecta	Diptera	Anthomyiidae	Lasiomma	Lasiomma picipes	OTU_2186;size=16	MG673652	Lasiomma_picipes	1	Lasiomma_picipes_voucher_NIBIO_15GJ-37_cytochrome_oxidase_subunit_1_(COI)_gene,_partial_cds;_mitochondrial	47	0	0	0	0	0	0	0	0	0	0	0	0	0	0	32	0	0	0	0	0	0	0	0	0	0	0	0	0	0	0	0	0	0	0	0
GBMWB2021-15	BOLD:ABY1114	1	Arthropoda	Insecta	Diptera	Anthomyiidae	Lasiomma	Lasiomma seminitidum	OTU_131;size=2301	KR649633	Lasiomma_seminitidum	0.997	Lasiomma_seminitidum_voucher_BIOUG07126-H06_cytochrome_oxidase_subunit_1_(COI)_gene,_partial_cds;_mitochondrial_>gi_1060901130_gb_KR634383.1__Lasiomma_seminitidum_voucher_BIOUG07149-A01_cytochrome_oxidase_subunit_1_(COI)_gene,_partial_cds;_mitochondrial	4671	53	33	269	0	6	0	0	0	0	0	302	228	90	6	82	42	46	0	0	9	31	0	0	0	0	0	0	0	0	0	0	0	0	0	0
GMGRF3283-13	BOLD:ACI8977	1	Arthropoda	Insecta	Diptera	Anthomyiidae	Lasiomma	Lasiomma strigilatum	OTU_477;size=213	MG673806	Lasiomma_picipes	0.965	Lasiomma_picipes_voucher_NIBIO_16OV-39_cytochrome_oxidase_subunit_1_(COI)_gene,_partial_cds;_mitochondrial	503	0	0	0	0	0	0	0	0	0	0	92	48	0	0	0	4	0	0	0	0	0	0	0	0	0	0	0	0	0	0	0	0	0	0	0
FBDIU256-14		0.998	Arthropoda	Insecta	Diptera	Anthomyiidae	Lasiomma	Lasiomma_japonicum	OTU_828;size=90	KR641109	Lasiomma_sp.	0.971	Lasiomma_sp._BOLD-2016_voucher_BIOUG07149-F03_cytochrome_oxidase_subunit_1_(COI)_gene,_partial_cds;_mitochondrial_>gi_1053252213_gb_KR650202.1__Lasiomma_sp._BOLD-2016_voucher_BIOUG07149-D11_cytochrome_oxidase_subunit_1_(COI)_gene,_partial_cds;_mitochondrial_>gi_1060902647_gb_KR635141.1__Lasiomma_sp._BOLD-2016_voucher_BIOUG07149-D08_cytochrome_oxidase_subunit_1_(COI)_gene,_partial_cds;_mitochondri…	230	6	0	0	0	0	0	0	0	0	0	53	0	0	0	0	0	0	0	0	0	0	0	0	0	0	0	0	0	0	0	0	0	0	0	0
DIFIA339-12	BOLD:ACD2868	0.9967	Arthropoda	Insecta	Diptera	Anthomyiidae	Leucophora	Leucophora obtusa	OTU_539;size=195	MG120694	Anthomyiidae_sp.	0.926	Anthomyiidae_sp._BIOUG01475-D11_cytochrome_oxidase_subunit_1_(COI)_gene,_partial_cds;_mitochondrial	437	0	0	0	0	0	0	0	0	0	0	336	0	0	0	0	0	0	0	0	0	0	0	0	0	0	0	0	0	0	0	0	0	0	0	0
FBAMY139-14		1	Arthropoda	Insecta	Diptera	Anthomyiidae	Leucophora	Leucophora_personata	OTU_1908;size=21	KR683361	Anthomyiidae_sp.	0.93	Anthomyiidae_sp._BOLD-2016_voucher_BIOUG07049-C08_cytochrome_oxidase_subunit_1_(COI)_gene,_partial_cds;_mitochondrial	39	0	0	0	0	0	0	0	0	0	0	0	0	0	0	0	0	0	0	0	0	13	0	0	0	0	0	0	0	0	0	0	0	0	0	0
GMGME030-14	BOLD:ACD3043	1	Arthropoda	Insecta	Diptera	Anthomyiidae	Mycophaga	Mycophaga testacea	OTU_128;size=1020	JF869438	Lasiomma_sp.	0.926	Lasiomma_sp._BBDCQ090-10_voucher_BIOUG<CAN>:10BBCDIP-2805_cytochrome_oxidase_subunit_1_(COI)_gene,_partial_cds;_mitochondrial	1863	0	0	0	0	0	0	0	0	0	0	0	11	6	0	0	11	0	0	0	36	0	0	0	0	0	75	0	0	0	384	0	0	0	226	0
FIFLY108-13	BOLD:ACB1112	1	Arthropoda	Insecta	Diptera	Anthomyiidae	Paradelia	Paradelia brunneonigra	OTU_1281;size=27	KM862084	Paradelia_brunneonigra	0.99	Paradelia_brunneonigra_voucher_BIOUG03572-E09_cytochrome_oxidase_subunit_1_(COI)_gene,_partial_cds;_mitochondrial_>gi_936233736_gb_KM863392.1__Paradelia_brunneonigra_voucher_BIOUG03468-B03_cytochrome_oxidase_subunit_1_(COI)_gene,_partial_cds;_mitochondrial_>gi_936238598_gb_KM865823.1__Paradelia_brunneonigra_voucher_BIOUG03057-G09_cytochrome_oxidase_subunit_1_(COI)_gene,_partial_cds;_mitochondrial…	47	0	0	0	0	0	0	0	0	0	0	0	10	7	0	0	0	0	0	0	0	0	0	0	0	0	0	0	0	0	0	0	0	0	0	0
DARC370-11	BOLD:AAP5045	1	Arthropoda	Insecta	Diptera	Anthomyiidae	Paradelia	Paradelia intersecta	OTU_770;size=87	KU373170	Paradelia_arctica	1	Paradelia_arctica_voucher_za2010-20008_cytochrome_oxidase_subunit_1_(COI)_gene,_partial_cds;_mitochondrial_>gi_984681013_gb_KU373386.1__Paradelia_arctica_voucher_za2010-20006_cytochrome_oxidase_subunit_1_(COI)_gene,_partial_cds;_mitochondrial_>gi_984682323_gb_KU374041.1__Paradelia_arctica_voucher_za2010-20007_cytochrome_oxidase_subunit_1_(COI)_gene,_partial_cds;_mitochondrial_>gi_984682629_gb_KU3…	223	0	0	0	0	0	0	0	0	0	0	69	23	8	3	0	0	0	0	0	0	0	0	0	0	0	0	0	0	0	0	0	0	0	0	0
FBAMY087-14	BOLD:AAN5497	1	Arthropoda	Insecta	Diptera	Anthomyiidae	Pegomya	Pegomya bicolor	OTU_466;size=155	MG118586	Pegomya_sp.	1	Pegomya_sp._BIOUG01459-D05_cytochrome_oxidase_subunit_1_(COI)_gene,_partial_cds;_mitochondrial	382	0	0	0	0	0	0	0	0	0	0	20	0	0	0	17	0	4	0	0	0	0	37	0	0	0	0	0	0	0	0	0	0	0	0	0
TWDIP190-09	BOLD:AAG2479	1	Arthropoda	Insecta	Diptera	Anthomyiidae	Pegomya	Pegomya flavifrons	OTU_836;size=136	MG115942	Pegomya_flavifrons	1	Pegomya_flavifrons_voucher_BIOUG01402-E04_cytochrome_oxidase_subunit_1_(COI)_gene,_partial_cds;_mitochondrial	345	0	0	0	0	0	0	0	0	0	0	0	0	0	0	0	0	0	0	0	0	0	49	0	0	0	0	0	0	0	0	0	0	0	0	0
FBAMY055-14	BOLD:AAG2479	1	Arthropoda	Insecta	Diptera	Anthomyiidae	Pegomya	Pegomya flavifrons	OTU_11891;size=2	MG120342	Pegomya_flavifrons	0.974	Pegomya_flavifrons_voucher_BIOUG01475-D10_cytochrome_oxidase_subunit_1_(COI)_gene,_partial_cds;_mitochondrial	7	0	0	0	0	0	0	0	0	0	0	0	0	0	0	0	0	0	0	0	0	0	0	0	0	0	0	0	0	0	0	0	0	0	0	5
GBMTM094-15	BOLD:AAG6754	1	Arthropoda	Insecta	Diptera	Anthomyiidae	Pegomya	Pegomya flavifrons	OTU_1016;size=52	KR682176	Anthomyiidae_sp.	0.994	Anthomyiidae_sp._BOLD-2016_voucher_CHU06-FLY-054_cytochrome_oxidase_subunit_1_(COI)_gene,_partial_cds;_mitochondrial	105	0	0	0	0	0	0	0	0	0	0	0	0	0	0	0	0	0	0	0	0	0	0	0	0	0	0	0	0	0	0	0	0	0	0	0
FIFLY040-12	BOLD:AAG2466	1	Arthropoda	Insecta	Diptera	Anthomyiidae	Pegomya	Pegomya geniculata	OTU_853;size=78	HM412610	Pegomya_geniculata	0.994	Pegomya_geniculata_voucher_BIOUG<CAN>:09BBEDI-1193_cytochrome_oxidase_subunit_1_(COI)_gene,_partial_cds;_mitochondrial_>gi_331172978_gb_JF867039.1__Pegomya_geniculata_voucher_BIOUG<CAN>:10BBCDIP-0943_cytochrome_oxidase_subunit_1_(COI)_gene,_partial_cds;_mitochondrial_>gi_331177669_gb_JF869384.1__Pegomya_geniculata_voucher_BIOUG<CAN>:10BBCDIP-2750_cytochrome_oxidase_subunit_1_(COI)_gene,_partial_c…	169	0	0	0	0	0	0	0	0	0	0	0	0	0	3	0	0	0	0	0	0	0	0	0	0	0	0	0	0	0	0	0	0	0	0	0
GMGME1239-14	BOLD:ACD8746	1	Arthropoda	Insecta	Diptera	Anthomyiidae	Pegomya	Pegomya hyoscyami	OTU_915;size=66	KM865743	Anthomyiidae_sp.	0.971	Anthomyiidae_sp._BOLD:ACG6324_voucher_BIOUG04632-B09_cytochrome_oxidase_subunit_1_(COI)_gene,_partial_cds;_mitochondrial_>gi_1370694670_gb_MF757520.1__Anthomyiidae_sp._BIOUG21103-D04_cytochrome_oxidase_subunit_1_(COI)_gene,_partial_cds;_mitochondrial	175	0	0	0	0	0	0	0	0	0	0	0	0	0	0	0	0	0	0	0	0	0	0	0	0	0	0	0	0	0	0	0	0	0	0	0
GMNWF1146-14	BOLD:ACC5966	1	Arthropoda	Insecta	Diptera	Anthomyiidae	Pegomya	Pegomya rubivora	OTU_5843;size=4	KM862543	Anthomyiidae_sp.	0.965	Anthomyiidae_sp._BOLD:AAP8831_voucher_BIOUG03081-D05_cytochrome_oxidase_subunit_1_(COI)_gene,_partial_cds;_mitochondrial_>gi_936232534_gb_KM862791.1__Anthomyiidae_sp._BOLD:AAP8831_voucher_BIOUG03398-H06_cytochrome_oxidase_subunit_1_(COI)_gene,_partial_cds;_mitochondrial_>gi_936234220_gb_KM863634.1__Anthomyiidae_sp._BOLD:AAP8831_voucher_BIOUG03399-E05_cytochrome_oxidase_subunit_1_(COI)_gene,_parti…	8	0	0	0	0	0	0	0	0	0	0	0	5	0	0	0	0	0	0	0	0	0	0	0	0	0	0	0	0	0	0	0	0	0	0	0
FBAMY054-14	BOLD:ACD8686	1	Arthropoda	Insecta	Diptera	Anthomyiidae	Pegomya	Pegomya solennis	OTU_871;size=66	MG673917	Pegomya_solennis	1	Pegomya_solennis_voucher_NIBIO_16RE-54_cytochrome_oxidase_subunit_1_(COI)_gene,_partial_cds;_mitochondrial	154	0	0	0	0	0	0	0	0	0	0	0	7	5	2	3	4	7	0	0	4	0	0	0	0	0	0	0	0	0	0	0	0	0	0	0
GMFIF531-12	BOLD:ACC6175	1	Arthropoda	Insecta	Diptera	Anthomyiidae	Pegomya	Pegomya sp. BOLD:AAL6175	OTU_263;size=397	KM865547	Pegomya_circumpolaris	0.968	Pegomya_circumpolaris_voucher_BIOUG04007-C10_cytochrome_oxidase_subunit_1_(COI)_gene,_partial_cds;_mitochondrial	830	0	0	0	0	0	0	166	0	0	18	0	0	0	0	0	0	0	0	0	0	0	0	0	0	0	0	0	0	0	0	0	0	0	0	0
GMGMF1579-14	BOLD:ACM6186	1	Arthropoda	Insecta	Diptera	Anthomyiidae	Pegomya	Pegomya testacea	OTU_474;size=191	KR662735	Eutrichota_tunicata	0.952	Eutrichota_tunicata_voucher_10PROBE-16104_cytochrome_oxidase_subunit_1_(COI)_gene,_partial_cds;_mitochondrial	407	0	0	0	0	0	0	0	0	0	0	0	0	47	10	47	6	11	0	5	0	0	0	34	0	0	0	0	0	0	0	0	0	29	0	0
GBDP5790-09	BOLD:AAG1783	1	Arthropoda	Insecta	Diptera	Anthomyiidae	Pegomya	Pegomya winthemi	OTU_78;size=1963	HM413325	Pegomya_winthemi	0.99	Pegomya_winthemi_voucher_BIOUG<CAN>:09BBEDI-2022_cytochrome_oxidase_subunit_1_(COI)_gene,_partial_cds;_mitochondrial	3562	0	0	0	0	0	734	0	0	0	0	0	0	11	6	18	9	36	0	0	16	0	0	0	13	26	0	0	0	0	74	0	0	0	0	0
CNPKI095-14	BOLD:AAG1783	0.9882	Arthropoda	Insecta	Diptera	Anthomyiidae	Pegomya	Pegomya winthemi	OTU_15877;size=2	HM413325	Pegomya_winthemi	0.984	Pegomya_winthemi_voucher_BIOUG<CAN>:09BBEDI-2022_cytochrome_oxidase_subunit_1_(COI)_gene,_partial_cds;_mitochondrial	34	0	0	0	0	0	0	0	0	0	0	0	0	0	0	0	0	0	0	0	0	0	0	0	0	0	0	0	0	0	0	0	0	0	0	0
GBMWB531-15	BOLD:ABA6845	1	Arthropoda	Insecta	Diptera	Anthomyiidae	Pegomya	Pegomya winthemi	OTU_8991;size=4	MG115856	Pegomya_winthemi	0.99	Pegomya_winthemi_voucher_BIOUG23580-C08_cytochrome_oxidase_subunit_1_(COI)_gene,_partial_cds;_mitochondrial	23	0	0	0	0	0	0	0	0	0	0	0	0	12	0	0	0	0	0	0	0	0	0	0	0	0	0	0	0	0	0	0	0	0	0	0
FBAMY090-14	BOLD:AAL3598	1	Arthropoda	Insecta	Diptera	Anthomyiidae	Pegoplata	Pegoplata infirma	OTU_281;size=442	MG673830	Pegoplata_infirma	1	Pegoplata_infirma_voucher_NIBIO_16OV-63_cytochrome_oxidase_subunit_1_(COI)_gene,_partial_cds;_mitochondrial	1019	0	0	69	0	0	0	0	0	0	0	0	148	11	0	43	11	0	3	11	0	0	0	0	0	0	0	0	0	0	0	0	0	0	0	0
GBMWB2534-15	BOLD:AAN5494	1	Arthropoda	Insecta	Diptera	Anthomyiidae	Pegoplata	Pegoplata nigroscutellata	OTU_1501;size=32	HQ962043	Pegoplata_nigroscutellata	0.997	Pegoplata_nigroscutellata_voucher_BIOUG<CAN>:09PROBE-JW0044_cytochrome_oxidase_subunit_1_(COI)_gene,_partial_cds;_mitochondrial_>gi_332126560_gb_JF877568.1__Pegoplata_nigroscutellata_voucher_BIOUG<CAN>:10PROBE-13945_cytochrome_oxidase_subunit_1_(COI)_gene,_partial_cds;_mitochondrial	68	0	0	0	0	0	0	0	0	0	0	0	9	0	0	0	5	0	0	0	0	0	0	0	0	0	0	0	0	0	0	0	0	0	17	0
GBMWB1060-15	BOLD:ACC6060	1	Arthropoda	Insecta	Diptera	Anthomyiidae	Pegoplata	Pegoplata sp. BOLD:AAL6060	OTU_946;size=57	MG115224	Pegoplata_sp.	0.945	Pegoplata_sp._BIOUG24101-F09_cytochrome_oxidase_subunit_1_(COI)_gene,_partial_cds;_mitochondrial	185	0	0	0	0	0	0	0	0	0	0	0	0	146	0	0	10	4	0	0	0	0	0	0	0	0	0	0	0	0	0	0	0	0	0	0
GBDP18810-15		1	Arthropoda	Insecta	Diptera	Anthomyiidae	Pegoplata	Pegoplata_annulata	OTU_2193;size=27	KP412986	Pegoplata_annulata	1	Pegoplata_annulata_isolate_VM3_cytochrome_oxidase_subunit_I_(COI)_gene,_partial_cds;_mitochondrial	80	0	0	0	0	0	0	0	0	0	0	0	0	0	0	0	0	0	0	0	15	0	0	24	0	0	0	0	0	0	0	0	0	0	0	0
FIDIP1708-12	BOLD:ABV5418	0.9902	Arthropoda	Insecta	Diptera	Anthomyiidae	Phorbia	0	OTU_3928;size=10	JF873483	Eutrichota_pilimana	0.933	Eutrichota_pilimana_voucher_BIOUG<CAN>:10JSROW-0576_cytochrome_oxidase_subunit_1_(COI)_gene,_partial_cds;_mitochondrial	24	0	0	0	0	0	0	0	0	0	0	0	7	0	0	0	0	0	0	0	0	0	0	0	0	0	0	0	0	0	0	0	0	0	0	0
GMNWG475-14	BOLD:ACD2143	0.9954	Arthropoda	Insecta	Diptera	Anthomyiidae	Phorbia	Phorbia fumigata	OTU_304;size=767	MG673714	Phorbia_genitalis	0.968	Phorbia_genitalis_voucher_NIBIO_16AA-02_cytochrome_oxidase_subunit_1_(COI)_gene,_partial_cds;_mitochondrial	1911	0	212	0	0	0	0	0	0	0	0	0	747	0	3	0	0	0	0	0	0	0	0	0	0	0	0	0	0	0	0	0	0	0	0	0
GMNWG475-14	BOLD:ACD2143	0.9817	Arthropoda	Insecta	Diptera	Anthomyiidae	Phorbia	Phorbia fumigata	OTU_14115;size=2	MG673714	Phorbia_genitalis	0.958	Phorbia_genitalis_voucher_NIBIO_16AA-02_cytochrome_oxidase_subunit_1_(COI)_gene,_partial_cds;_mitochondrial	6	0	0	0	0	0	0	0	0	0	0	0	0	0	0	0	0	0	0	0	0	0	0	0	0	0	0	0	0	0	0	0	0	0	0	0
DRYAS8626-15	BOLD:ACN5479	1	Arthropoda	Insecta	Diptera	Anthomyiidae	Phorbia	Phorbia genitalis	OTU_530;size=151	MG673714	Phorbia_genitalis	0.994	Phorbia_genitalis_voucher_NIBIO_16AA-02_cytochrome_oxidase_subunit_1_(COI)_gene,_partial_cds;_mitochondrial	433	0	0	0	0	0	0	0	0	0	0	49	15	0	0	0	0	0	0	0	0	0	0	0	0	0	0	0	0	0	0	0	0	0	0	0
DRYAS8476-15	BOLD:ACT2796	0.9712	Arthropoda	Insecta	Diptera	Anthomyiidae	Phorbia	Phorbia sp. BOLD:AAL2796	OTU_12692;size=2	MG673714	Phorbia_genitalis	0.955	Phorbia_genitalis_voucher_NIBIO_16AA-02_cytochrome_oxidase_subunit_1_(COI)_gene,_partial_cds;_mitochondrial	5	0	0	0	0	0	0	0	0	0	0	0	0	0	0	0	0	0	0	0	0	0	0	0	0	0	0	0	0	0	0	0	0	0	0	0
AMTPF434-16		0.997	Arthropoda	Insecta	Diptera	Anthomyiidae	Phorbia	Phorbia_fumigata	OTU_6473;size=2	KR653510	Botanophila_profuga	0.939	Botanophila_profuga_voucher_10PROBE-16248_cytochrome_oxidase_subunit_1_(COI)_gene,_partial_cds;_mitochondrial	10	0	0	0	0	0	0	0	0	0	0	0	7	0	0	0	0	0	0	0	0	0	0	0	0	0	0	0	0	0	0	0	0	0	0	0
FBDIU250-14		1	Arthropoda	Insecta	Diptera	Anthomyiidae	Phorbia	Phorbia_longipilis	OTU_3041;size=5	KR653510	Botanophila_profuga	0.936	Botanophila_profuga_voucher_10PROBE-16248_cytochrome_oxidase_subunit_1_(COI)_gene,_partial_cds;_mitochondrial	17	13	0	0	0	0	0	0	0	0	0	0	0	0	0	0	0	0	0	0	0	0	0	0	0	0	0	0	0	0	0	0	0	0	0	0
FBAMY140-14		0.99	Arthropoda	Insecta	Diptera	Anthomyiidae	Phorbia	Phorbia_penicillaris	OTU_4536;size=11	MF758778	Anthomyiidae_sp.	0.939	Anthomyiidae_sp._BIOUG20677-E04_cytochrome_oxidase_subunit_1_(COI)_gene,_partial_cds;_mitochondrial	23	0	0	0	0	0	0	0	0	0	0	0	23	0	0	0	0	0	0	0	0	0	0	0	0	0	0	0	0	0	0	0	0	0	0	0
FBDIU259-14	BOLD:ACN3917	1	Arthropoda	Insecta	Diptera	Anthomyiidae	Strobilomyia	Strobilomyia anthracina	OTU_831;size=85	JF873599	Lasiomma_sp.	0.984	Lasiomma_sp._JSDIP789-10_voucher_BIOUG<CAN>:10JSROW-0789_cytochrome_oxidase_subunit_1_(COI)_gene,_partial_cds;_mitochondrial	216	0	0	0	0	0	0	0	0	0	0	42	12	0	0	0	0	0	0	0	0	0	0	0	0	0	0	0	0	0	0	0	0	0	0	0
GBA29323-17	BOLD:ACR2653	1	Arthropoda	Insecta	Diptera	Asilidae	Choerades	Choerades femorata	OTU_371;size=286	KT733248	Choerades_femorata	1	Choerades_femorata_voucher_USNM:ENT:00914164_cytochrome_oxidase_subunit_1_(COI)_gene,_partial_cds;_mitochondrial	614	0	0	0	0	0	0	0	0	0	0	0	0	356	0	0	258	0	0	0	0	0	0	0	0	0	0	0	0	0	0	0	0	0	0	0
GMGRF6366-13	BOLD:ABW4631	1	Arthropoda	Insecta	Diptera	Asilidae	Choerades	Choerades marginata	OTU_757;size=136	KT733248	Choerades_femorata	0.968	Choerades_femorata_voucher_USNM:ENT:00914164_cytochrome_oxidase_subunit_1_(COI)_gene,_partial_cds;_mitochondrial	313	0	0	0	0	0	0	0	0	0	0	0	0	0	0	0	47	89	0	0	0	0	0	0	0	0	4	0	0	0	0	0	0	0	0	0
GBA29336-17	BOLD:ACS3017	1	Arthropoda	Insecta	Diptera	Asilidae	Dioctria	Dioctria atricapilla	OTU_987;size=63	KT733405	Dioctria_atricapilla	1	Dioctria_atricapilla_voucher_USNM:ENT:00914405_cytochrome_oxidase_subunit_1_(COI)_gene,_partial_cds;_mitochondrial	155	0	0	0	0	0	0	0	0	0	0	0	0	0	0	0	0	0	0	0	0	0	0	137	0	0	0	0	0	0	0	0	0	0	0	0
NOBRA119-15	BOLD:ACS3017	0.9709	Arthropoda	Insecta	Diptera	Asilidae	Dioctria	Dioctria atricapilla	OTU_10449;size=2	KT733405	Dioctria_atricapilla	0.968	Dioctria_atricapilla_voucher_USNM:ENT:00914405_cytochrome_oxidase_subunit_1_(COI)_gene,_partial_cds;_mitochondrial	3	0	0	0	0	0	0	0	0	0	0	0	0	0	0	0	0	0	0	0	0	0	0	0	0	0	0	0	0	0	0	0	0	0	0	0
GBA29340-17	BOLD:AAH2293	1	Arthropoda	Insecta	Diptera	Asilidae	Dioctria	Dioctria hyalipennis	OTU_336;size=325	MG117631	Dioctria_sp.	1	Dioctria_sp._BIOUG01359-H01_cytochrome_oxidase_subunit_1_(COI)_gene,_partial_cds;_mitochondrial	687	0	0	22	5	0	0	0	0	0	0	0	0	188	66	33	3	102	0	0	0	0	0	0	0	171	0	0	0	0	0	0	0	8	0	4
GBA29341-17	BOLD:ACP6273	0.9968	Arthropoda	Insecta	Diptera	Asilidae	Dioctria	Dioctria linearis	OTU_14616;size=4	KT733369	Dioctria_linearis	0.994	Dioctria_linearis_voucher_USNM:ENT:00914353_cytochrome_oxidase_subunit_1_(COI)_gene,_partial_cds;_mitochondrial	12	0	0	0	0	0	0	0	0	0	0	0	0	0	0	0	0	0	0	0	0	0	0	0	0	0	0	0	0	0	0	0	0	0	0	0
NODIP256-13	BOLD:ABW9512	1	Arthropoda	Insecta	Diptera	Asilidae	Laphria	Laphria flava	OTU_105;size=1474	KT733407	Laphria_flava	0.997	Laphria_flava_voucher_USNM:ENT:00914407_cytochrome_oxidase_subunit_1_(COI)_gene,_partial_cds;_mitochondrial	2616	0	2612	0	0	0	0	0	0	0	0	0	0	0	0	0	0	0	0	0	0	0	0	0	0	0	0	0	0	0	0	0	0	0	0	0
GBA29388-17	BOLD:ACB5185	0.9867	Arthropoda	Insecta	Diptera	Asilidae	Leptogaster	Leptogaster cylindrica	OTU_252;size=622	MG967822	Leptogaster_cylindrica	0.987	Leptogaster_cylindrica_voucher_USNM:ENT:00876093_cytochrome_oxidase_subunit_1_(COI)_gene,_partial_cds;_mitochondrial	1328	0	0	0	0	0	0	0	0	0	0	0	0	0	0	14	0	0	0	0	0	0	0	6	793	418	0	0	0	0	0	0	0	0	0	0
AMTPD3555-15	BOLD:ACS3628	0.978	Arthropoda	Insecta	Diptera	Asilidae	Machimus	Machimus atricapillus	OTU_2790;size=6	KT733426	Tolmerus_atricapillus	0.93	Tolmerus_atricapillus_voucher_USNM:ENT:00914429_cytochrome_oxidase_subunit_1_(COI)_gene,_partial_cds;_mitochondrial	18	0	0	0	0	18	0	0	0	0	0	0	0	0	0	0	0	0	0	0	0	0	0	0	0	0	0	0	0	0	0	0	0	0	0	0
GBA29419-17	BOLD:ACS4426	1	Arthropoda	Insecta	Diptera	Asilidae	Machimus	Machimus_rusticus	OTU_17773;size=2	KT733370	Machimus_rusticus	1	Machimus_rusticus_voucher_USNM:ENT:00914354_cytochrome_oxidase_subunit_1_(COI)_gene,_partial_cds;_mitochondrial	6	0	0	0	0	0	0	0	0	0	0	0	0	0	6	0	0	0	0	0	0	0	0	0	0	0	0	0	0	0	0	0	0	0	0	0
GBA29434-17	BOLD:ACB5954	1	Arthropoda	Insecta	Diptera	Asilidae	Neoitamus	Neoitamus cyanurus	OTU_158;size=922	KT733195	Neoitamus_cyanurus	1	Neoitamus_cyanurus_voucher_USNM:ENT:00914069_cytochrome_oxidase_subunit_1_(COI)_gene,_partial_cds;_mitochondrial	1761	0	0	0	138	12	84	0	0	0	0	0	0	380	71	35	71	94	0	0	0	0	0	0	174	16	13	397	0	0	0	0	0	0	29	82
GBA29436-17	BOLD:ABV5341	0.9968	Arthropoda	Insecta	Diptera	Asilidae	Neoitamus	Neoitamus socius	OTU_500;size=310	KT733339	Neoitamus_socius	0.997	Neoitamus_socius_voucher_USNM:ENT:00914307_cytochrome_oxidase_subunit_1_(COI)_gene,_partial_cds;_mitochondrial	659	0	0	0	0	5	118	426	0	0	0	0	0	0	0	4	19	20	0	0	0	0	0	0	11	35	0	0	0	0	0	0	0	0	0	0
GBA29516-17	BOLD:ACI9053	1	Arthropoda	Insecta	Diptera	Asilidae	Tolmerus	Tolmerus atricapillus	OTU_38;size=5034	KT733426	Tolmerus_atricapillus	1	Tolmerus_atricapillus_voucher_USNM:ENT:00914429_cytochrome_oxidase_subunit_1_(COI)_gene,_partial_cds;_mitochondrial	8028	0	0	0	0	0	1069	0	0	64	5	0	0	0	0	0	0	230	324	2718	166	0	0	0	0	0	0	0	841	168	0	0	0	0	0	0
TTMDI1204-10	BOLD:AAN5417	1	Arthropoda	Insecta	Diptera	Asteiidae	Asteia	Asteia beata	OTU_5412;size=3	MG118676	Asteia_sp.	1	Asteia_sp._BIOUG01406-B05_cytochrome_oxidase_subunit_1_(COI)_gene,_partial_cds;_mitochondrial	7	0	0	0	0	0	0	0	0	0	0	0	0	0	0	0	0	0	0	0	0	0	0	0	0	0	0	0	0	0	0	0	0	0	0	0
AMTPD3646-15	BOLD:ACS1310	1	Arthropoda	Insecta	Diptera	Bibionidae	Bibio	Bibio johannis	OTU_1356;size=38	MG112515	Bibio_xanthopus	0.891	Bibio_xanthopus_voucher_BIOUG21990-F01_cytochrome_oxidase_subunit_1_(COI)_gene,_partial_cds;_mitochondrial	95	0	16	0	0	0	0	0	0	0	0	12	0	0	0	0	0	0	0	0	0	0	0	0	0	0	0	0	0	0	0	0	0	0	0	0
GMGMH1387-14	BOLD:ACR2158	1	Arthropoda	Insecta	Diptera	Bibionidae	Bibio	Bibio spACR2158	OTU_581;size=187	KT316846	Bibio_marci	0.946	Bibio_marci_voucher_JSOUT1_cytochrome_oxidase_subunit_I_(COI)_gene,_partial_cds;_mitochondrial	437	169	28	0	0	0	0	0	0	0	0	0	238	0	0	0	0	0	0	0	0	0	0	0	0	0	0	0	0	0	0	0	0	0	0	0
GBMWB678-15	BOLD:ACG2955	1	Arthropoda	Insecta	Diptera	Bibionidae	Bibio	Bibio varipes	OTU_126;size=1243	KM859163	Bibionidae_sp.	0.907	Bibionidae_sp._BOLD:ACG6252_voucher_BIOUG04590-C09_cytochrome_oxidase_subunit_1_(COI)_gene,_partial_cds;_mitochondrial	2246	0	45	0	0	0	0	0	0	0	0	0	1612	0	0	0	0	0	0	0	0	0	14	0	0	0	0	0	0	0	0	98	17	0	0	0
GMGRB2089-13	BOLD:ACI4790	1	Arthropoda	Insecta	Diptera	Bibionidae	Dilophus	Dilophus febrilis	OTU_223;size=765	KU873221	Bibionidae_sp.	0.907	Bibionidae_sp._UAM_Ento_233519_cytochrome_oxidase_subunit_1_(COI)_gene,_partial_cds;_mitochondrial	1495	0	30	0	0	0	0	0	0	0	0	0	38	0	0	0	0	0	0	9	12	0	0	0	0	0	0	0	6	0	0	0	15	0	0	0
GBMIN59178-17	BOLD:AAG4863	1	Arthropoda	Insecta	Diptera	Bolitophilidae	Bolitophila	Bolitophila cinerea	OTU_2591;size=7	KM679391	Bolitophila_cinerea	1	Bolitophila_cinerea_cytochrome_oxidase_subunit_I_(COI)_gene,_partial_cds;_mitochondrial	27	0	0	0	0	0	0	0	0	0	0	6	6	0	0	0	0	0	0	0	0	0	0	0	0	0	0	0	0	0	0	0	0	0	0	0
TTMDJ128-10	BOLD:AAM9007	1	Arthropoda	Insecta	Diptera	Bolitophilidae	Bolitophila	Bolitophila sp. BOLD:AAM9007	OTU_4059;size=7	HQ582036	Bolitophila_sp.	1	Bolitophila_sp._TTMDJ128-10_voucher_BIOUG<CAN>:08TTML-1928_cytochrome_oxidase_subunit_1_(COI)_gene,_partial_cds;_mitochondrial	20	0	0	0	0	0	0	0	0	0	0	0	0	0	0	0	0	0	0	0	0	0	0	0	0	0	0	0	0	0	0	0	0	0	0	0
AMTPD828-15	BOLD:ACR1940	1	Arthropoda	Insecta	Diptera	Bolitophilidae	Bolitophila	Bolitophila triangulata	OTU_3433;size=5	HQ582036	Bolitophila_sp.	0.904	Bolitophila_sp._TTMDJ128-10_voucher_BIOUG<CAN>:08TTML-1928_cytochrome_oxidase_subunit_1_(COI)_gene,_partial_cds;_mitochondrial	26	0	0	0	0	0	0	0	0	0	0	0	0	0	0	0	0	0	0	0	0	0	0	0	0	0	0	0	0	0	0	0	0	0	0	0
GMGRB1476-13	BOLD:ACG4162	1	Arthropoda	Insecta	Diptera	Bombyliidae	Bombylius	Bombylius major	OTU_43;size=4469	KC192961	Bombylius_major	0.925	Bombylius_major_voucher_NCSU:FLYTREE_76_cytochrome_oxidase_subunit_1_(CO1)_gene,_partial_cds;_mitochondrial	7336	4903	119	0	0	0	0	0	0	0	0	1479	133	0	0	0	0	0	0	0	0	0	0	0	0	0	0	0	0	0	0	601	39	0	0	0
FBSYR1707-13		1	Arthropoda	Insecta	Diptera	Brachystomatidae	Gloma	Gloma_fuscipennis	OTU_3070;size=5	MG823418	Gloma_fuscipennis	1	Gloma_fuscipennis_voucher_AD4E_cytochrome_oxidase_subunit_1_(COI)_gene,_partial_cds;_mitochondrial	9	0	0	9	0	0	0	0	0	0	0	0	0	0	0	0	0	0	0	0	0	0	0	0	0	0	0	0	0	0	0	0	0	0	0	0
GBMTM1745-15	BOLD:ACR0456	1	Arthropoda	Insecta	Diptera	Calliphoridae	Bellardia	Bellardia viarum	OTU_860;size=246	HQ979160	Calliphoridae_sp.	0.949	Calliphoridae_sp._BOLD:AAN5406_voucher_BIOUG<CAN>:TDWG-0849_cytochrome_oxidase_subunit_1_(COI)_gene,_partial_cds;_mitochondrial	621	0	0	0	0	0	0	340	0	0	19	0	0	0	3	0	5	0	0	0	14	0	0	0	0	0	0	0	0	0	0	0	0	0	0	0
GBMTM310-15	BOLD:ACB6024	0.997	Arthropoda	Insecta	Diptera	Calliphoridae	Bellardia	Bellardia viarum	OTU_690;size=163	HQ979160	Calliphoridae_sp.	0.952	Calliphoridae_sp._BOLD:AAN5406_voucher_BIOUG<CAN>:TDWG-0849_cytochrome_oxidase_subunit_1_(COI)_gene,_partial_cds;_mitochondrial	419	27	0	0	0	33	21	12	0	0	0	0	22	5	0	0	0	0	0	0	0	0	0	0	0	0	0	0	0	0	0	0	0	0	0	0
FIDIP3126-12	BOLD:ACD1939	1	Arthropoda	Insecta	Diptera	Calliphoridae	Bellardia	Bellardia_bayeri	OTU_4641;size=5	JF875346	Lucilia_magnicornis	0.945	Lucilia_magnicornis_voucher_BIOUG<CAN>:10PROBE-10810_cytochrome_oxidase_subunit_1_(COI)_gene,_partial_cds;_mitochondrial	13	0	0	0	0	0	0	0	0	0	0	0	0	0	0	0	8	0	0	0	0	0	0	0	0	0	0	0	0	0	0	0	0	0	0	0
CNKLG034-15	0	1	Arthropoda	Insecta	Diptera	Calliphoridae	Calliphora	0	OTU_569;size=128	MH401834	Calliphora_vicina	0.987	Calliphora_vicina_isolate_ITMOII3Cvi_cytochrome_c_oxidase_subunit_I_(COI)_gene,_partial_cds;_mitochondrial	307	0	0	0	0	0	0	0	0	0	0	0	0	0	0	0	0	0	0	0	55	0	0	0	0	0	0	0	0	0	0	0	0	0	0	0
GBMIN53161-17	BOLD:ACN3503	1	Arthropoda	Insecta	Diptera	Calliphoridae	Calliphora	Calliphora vicina	OTU_153;size=932	KY416612	Calliphora_vicina	1	Calliphora_vicina_voucher_GUID278_cytochrome_c_oxidase_subunit_I_(COI)_gene,_partial_cds;_mitochondrial	1768	0	0	0	0	0	0	0	0	0	0	0	0	0	0	0	0	24	0	0	21	0	0	0	0	62	3	0	8	0	0	0	0	0	0	68
FIDIP406-11	BOLD:AAB0868	1	Arthropoda	Insecta	Diptera	Calliphoridae	Cynomya	Cynomya mortuorum	OTU_815;size=91	KU873244	Calliphoridae_sp.	1	Calliphoridae_sp._UAM_Ento_231354_cytochrome_oxidase_subunit_1_(COI)_gene,_partial_cds;_mitochondrial	233	0	0	0	0	0	0	0	0	0	0	169	0	0	0	0	0	0	0	0	0	0	0	0	0	0	0	0	0	0	0	0	0	0	0	0
GMGMK286-14	BOLD:AAC3450	1	Arthropoda	Insecta	Diptera	Calliphoridae	Lucilia	Lucilia ampullacea	OTU_386;size=255	MH401816	Lucilia_illustris	1	Lucilia_illustris_isolate_ITMOLi1_cytochrome_c_oxidase_subunit_I_(COI)_gene,_partial_cds;_mitochondrial	600	0	0	0	0	0	0	0	0	0	0	0	0	38	5	6	0	0	5	36	32	0	110	0	0	103	2	0	0	0	0	0	0	0	0	0
FIDIP4445-16	BOLD:ABV5757	1	Arthropoda	Insecta	Diptera	Calliphoridae	Lucilia	Lucilia bufonivora	OTU_368;size=254	KJ394956	Lucilia_bufonivora	1	Lucilia_bufonivora_voucher_ENTOMOFOR:CAPV_LUBU1_cytochrome_c_oxidase_subunit_I_(COI)_gene,_partial_cds;_mitochondrial	590	0	0	0	0	0	0	0	0	26	0	0	0	0	3	0	0	18	5	31	22	0	0	0	0	336	0	0	0	0	0	0	0	0	0	0
GMGME040-14	BOLD:AAA7470	1	Arthropoda	Insecta	Diptera	Calliphoridae	Lucilia	Lucilia caesar	OTU_48;size=10797	MH401825	Lucilia_caesar	1	Lucilia_caesar_isolate_ITTVLc2_cytochrome_c_oxidase_subunit_I_(COI)_gene,_partial_cds;_mitochondrial	14846	0	0	426	8	0	0	0	0	0	0	0	553	1827	424	604	393	792	126	1046	471	0	0	71	0	0	0	0	178	0	0	0	0	415	0	0
GMGME040-14	BOLD:AAA7470	0.981	Arthropoda	Insecta	Diptera	Calliphoridae	Lucilia	Lucilia caesar	OTU_12164;size=20	KJ394865	Lucilia_caesar	0.99	Lucilia_caesar_voucher_ENTOMOFOR:CAPV_LUCA50_cytochrome_c_oxidase_subunit_I_(COI)_gene,_partial_cds;_mitochondrial	601	0	0	0	0	0	0	0	0	0	0	0	0	0	0	0	0	0	0	0	0	0	0	0	0	0	0	0	0	0	0	0	0	0	0	0
BCFOR511-15	BOLD:AAA7470	0.9904	Arthropoda	Insecta	Diptera	Calliphoridae	Lucilia	Lucilia caesar	OTU_6350;size=154	MH401824	Lucilia_caesar	0.99	Lucilia_caesar_isolate_ITTVLc1_cytochrome_c_oxidase_subunit_I_(COI)_gene,_partial_cds;_mitochondrial	436	0	0	0	24	0	0	0	0	0	0	0	0	24	39	23	17	18	2	26	33	0	0	8	0	0	0	0	0	0	0	0	0	0	0	0
GMGME040-14	BOLD:AAA7470	0.99	Arthropoda	Insecta	Diptera	Calliphoridae	Lucilia	Lucilia caesar	OTU_9475;size=2	MH401824	Lucilia_caesar	0.99	Lucilia_caesar_isolate_ITTVLc1_cytochrome_c_oxidase_subunit_I_(COI)_gene,_partial_cds;_mitochondrial	209	0	0	0	10	0	0	0	0	0	0	0	0	7	9	14	14	16	3	12	13	0	0	6	0	0	0	0	0	0	0	0	0	0	0	0
BCFOR699-15	BOLD:AAA7470	0.9924	Arthropoda	Insecta	Diptera	Calliphoridae	Lucilia	Lucilia caesar	OTU_12215;size=6	KJ394878	Lucilia_caesar	0.987	Lucilia_caesar_voucher_ENTOMOFOR:CAPV_LUCA63_cytochrome_c_oxidase_subunit_I_(COI)_gene,_partial_cds;_mitochondrial	202	0	0	0	0	0	0	0	0	0	0	0	0	0	0	3	0	4	0	5	0	0	0	0	0	0	0	0	15	0	0	0	0	0	0	0
GMGME040-14	BOLD:AAA7470	0.978	Arthropoda	Insecta	Diptera	Calliphoridae	Lucilia	Lucilia caesar	OTU_15077;size=2	MH401824	Lucilia_caesar	0.978	Lucilia_caesar_isolate_ITTVLc1_cytochrome_c_oxidase_subunit_I_(COI)_gene,_partial_cds;_mitochondrial	132	0	0	0	8	0	0	0	0	0	0	0	0	5	6	11	6	5	0	8	4	0	0	5	0	0	0	0	0	0	0	0	0	0	0	0
GMGME040-14	BOLD:AAA7470	0.99	Arthropoda	Insecta	Diptera	Calliphoridae	Lucilia	Lucilia caesar	OTU_9415;size=2	KJ635712	Lucilia_caesar	0.993	Lucilia_caesar_voucher_Araba_C2M6L1_cytochrome_c_oxidase_subunit_I_(COI)_gene,_partial_cds;_mitochondrial	10	0	0	0	0	0	0	0	0	0	0	0	0	0	0	0	3	7	0	0	0	0	0	0	0	0	0	0	0	0	0	0	0	0	0	0
GMGME040-14	BOLD:AAA7470	0.978	Arthropoda	Insecta	Diptera	Calliphoridae	Lucilia	Lucilia caesar	OTU_15267;size=2	KF225237	Lucilia_caesar	0.978	Lucilia_caesar_voucher_ENTOMOFOR:UKM_G9_cytochrome_c_oxidase_subunit_I_(COI)_gene,_partial_cds;_mitochondrial	5	0	0	0	0	0	0	0	0	0	0	0	0	0	0	0	0	0	0	0	3	0	0	0	0	0	0	0	0	0	0	0	0	0	0	0
GBDP16457-15	BOLD:AAA7470	0.9773	Arthropoda	Insecta	Diptera	Calliphoridae	Lucilia	Lucilia caesar	OTU_12162;size=2	KJ394865	Lucilia_caesar	0.978	Lucilia_caesar_voucher_ENTOMOFOR:CAPV_LUCA50_cytochrome_c_oxidase_subunit_I_(COI)_gene,_partial_cds;_mitochondrial	4	0	0	0	0	0	0	0	0	0	0	0	0	0	0	0	0	0	0	0	0	0	0	0	0	0	0	0	0	0	0	0	0	0	0	0
GBDP18507-15	BOLD:AAA7470	0.9741	Arthropoda	Insecta	Diptera	Calliphoridae	Lucilia	Lucilia caesar	OTU_9656;size=2	KJ635741	Lucilia_caesar	0.974	Lucilia_caesar_voucher_Araba_C7M2L7_cytochrome_c_oxidase_subunit_I_(COI)_gene,_partial_cds;_mitochondrial	4	0	0	0	0	0	0	0	0	0	0	0	0	0	0	0	0	0	0	0	0	0	0	0	0	0	0	0	0	0	0	0	0	0	0	0
GMGMA653-14	BOLD:AAA7470	0.9926	Arthropoda	Insecta	Diptera	Calliphoridae	Lucilia	Lucilia caesar	OTU_12265;size=6	KY001867	Lucilia_caesar	0.99	Lucilia_caesar_isolate_CSU120701CB45_cytochrome_oxidase_subunit_I_(COI)_gene,_partial_cds;_mitochondrial	96	0	0	0	0	0	0	0	0	0	0	0	0	0	61	0	0	0	0	0	0	0	0	0	0	0	0	0	3	0	0	0	0	0	0	0
GMGMC064-14	BOLD:AAA7470	1	Arthropoda	Insecta	Diptera	Calliphoridae	Lucilia	Lucilia caesar	OTU_9630;size=2	KC776035	Lucilia_cf	0.978	Lucilia_cf._caesar/illustris_INMLP_260_cytochrome_oxidase_subunit_I_(COI)_gene,_partial_cds;_mitochondrial	59	0	0	0	4	0	0	0	0	0	0	0	0	8	0	3	4	6	0	0	0	0	0	4	0	0	0	0	0	0	0	0	0	0	0	0
GMGMC865-14	BOLD:AAA7470	0.99	Arthropoda	Insecta	Diptera	Calliphoridae	Lucilia	Lucilia caesar	OTU_17469;size=2	MH401826	Lucilia_caesar	0.987	Lucilia_caesar_isolate_ITTVLc3_cytochrome_c_oxidase_subunit_I_(COI)_gene,_partial_cds;_mitochondrial	10	0	0	0	0	0	0	0	0	0	0	0	0	0	0	0	0	0	0	0	0	0	0	0	0	0	0	0	0	0	0	0	0	0	0	0
GBDP9380-11	BOLD:AAA7470	1	Arthropoda	Insecta	Diptera	Calliphoridae	Lucilia	Lucilia illustris	OTU_9573;size=4	KY031831	Lucilia_illustris	0.99	Lucilia_illustris_strain_236E-1_cytochrome_oxidase_subunit_I_(COI)_gene,_partial_cds;_mitochondrial	38	0	0	0	0	0	0	0	0	0	0	0	6	0	3	0	8	0	0	15	0	0	0	0	0	0	0	0	0	0	0	0	0	0	0	0
GMGMK867-14	BOLD:AAG6746	1	Arthropoda	Insecta	Diptera	Calliphoridae	Lucilia	Lucilia richardsi	OTU_899;size=66	KJ394921	Lucilia_richardsi	1	Lucilia_richardsi_voucher_ENTOMOFOR:CAPV_LURI1_cytochrome_c_oxidase_subunit_I_(COI)_gene,_partial_cds;_mitochondrial_>gi_643435820_gb_KJ394922.1__Lucilia_richardsi_voucher_ENTOMOFOR:CAPV_LURI3_cytochrome_c_oxidase_subunit_I_(COI)_gene,_partial_cds;_mitochondrial_>gi_643435822_gb_KJ394923.1__Lucilia_richardsi_voucher_ENTOMOFOR:CAPV_LURI5_cytochrome_c_oxidase_subunit_I_(COI)_gene,_partial_cds;_mito…	158	0	0	0	0	0	0	0	0	0	0	0	0	0	0	0	0	0	0	0	0	0	0	0	0	0	0	0	0	0	0	0	0	0	0	0
GBDP15210-14	BOLD:AAA6618	1	Arthropoda	Insecta	Diptera	Calliphoridae	Lucilia	Lucilia sericata	OTU_733;size=92	MH401830	Lucilia_sericata	1	Lucilia_sericata_isolate_ITTVLs3_cytochrome_c_oxidase_subunit_I_(COI)_gene,_partial_cds;_mitochondrial	217	0	0	0	0	0	0	0	0	5	0	0	0	0	0	0	0	0	0	0	16	0	0	0	0	0	0	0	0	0	0	0	0	0	0	0
FIDIP3144-12	BOLD:AAG6746	1	Arthropoda	Insecta	Diptera	Calliphoridae	Lucilia	Lucilia silvarum	OTU_239;size=460	KJ394947	Lucilia_silvarum	1	Lucilia_silvarum_voucher_ENTOMOFOR:CAPV_LUSI4_cytochrome_c_oxidase_subunit_I_(COI)_gene,_partial_cds;_mitochondrial_>gi_643435872_gb_KJ394948.1__Lucilia_silvarum_voucher_ENTOMOFOR:CAPV_LUSI6_cytochrome_c_oxidase_subunit_I_(COI)_gene,_partial_cds;_mitochondrial	968	0	23	0	4	20	0	0	0	14	0	0	0	0	0	0	0	0	0	0	17	0	0	46	0	0	0	0	42	73	0	0	0	0	0	0
BCFOR990-16		0.9919	Arthropoda	Insecta	Diptera	Calliphoridae	Lucilia	Lucilia_caesar	OTU_15415;size=8	MH401824	Lucilia_caesar	0.987	Lucilia_caesar_isolate_ITTVLc1_cytochrome_c_oxidase_subunit_I_(COI)_gene,_partial_cds;_mitochondrial	4121	0	0	0	174	0	0	0	0	0	0	0	0	186	285	159	256	357	42	237	358	0	0	58	0	0	0	0	0	0	0	0	0	4	6	0
CDFD007-12	BOLD:ABX8360	1	Arthropoda	Insecta	Diptera	Calliphoridae	Melinda	Melinda viridicyanea	OTU_533;size=134	MG673573	Melinda_viridicyanea	1	Melinda_viridicyanea_voucher_NIBIO_15AP-17_cytochrome_oxidase_subunit_1_(COI)_gene,_partial_cds;_mitochondrial	342	0	0	0	0	0	0	0	0	0	0	0	0	0	0	0	6	13	0	0	0	0	0	0	0	0	0	0	0	0	0	0	0	0	0	0
FIDIP4193-14	BOLD:ACN3503	0.9704	Arthropoda	Insecta	Diptera	Calliphoridae	Onesia	Onesia floralis	OTU_10081;size=2	KY416612	Calliphora_vicina	0.968	Calliphora_vicina_voucher_GUID278_cytochrome_c_oxidase_subunit_I_(COI)_gene,_partial_cds;_mitochondrial	2	0	0	0	0	0	0	0	0	0	0	0	0	0	0	0	0	0	0	0	0	0	0	0	0	0	0	0	0	0	0	0	0	0	0	0
GBDP15214-14	BOLD:AAZ7380	1	Arthropoda	Insecta	Diptera	Calliphoridae	Phormia	Phormia regina	OTU_5272;size=5	MH401770	Phormia_regina	1	Phormia_regina_isolate_ITQC2Phr_cytochrome_c_oxidase_subunit_I_(COI)_gene,_partial_cds;_mitochondrial	9	0	0	0	0	0	0	0	0	0	0	0	0	0	0	0	0	0	0	0	0	0	0	0	0	0	0	0	0	0	0	0	0	0	0	0
GBMIN53895-17	BOLD:AAP2825	1	Arthropoda	Insecta	Diptera	Calliphoridae	Pollenia	Pollenia angustigena	OTU_4;size=22145	MG673730	Pollenia_rudis	1	Pollenia_rudis_voucher_NIBIO_16AA-18_cytochrome_oxidase_subunit_1_(COI)_gene,_partial_cds;_mitochondrial	34258	134	0	2572	5	0	638	0	0	0	736	363	34	817	213	1006	1052	833	243	2181	585	52	0	0	11	722	152	94	0	54	603	0	0	10	19	175
TTMDI143-08	BOLD:AAI2766	1	Arthropoda	Insecta	Diptera	Calliphoridae	Pollenia	Pollenia griseotomentosa	OTU_26;size=8064	MG116366	Pollenia_sp.	1	Pollenia_sp._BIOUG24446-F09_cytochrome_oxidase_subunit_1_(COI)_gene,_partial_cds;_mitochondrial	12567	4	0	0	0	0	0	0	0	7	0	0	58	0	0	0	21	0	0	10	5	0	0	0	0	0	3	0	0	0	0	0	0	0	0	0
SMTPF263-14	BOLD:AAI2766	0.9837	Arthropoda	Insecta	Diptera	Calliphoridae	Pollenia	Pollenia griseotomentosa	OTU_720;size=102	KX161505	Pollenia_rudis	0.993	Pollenia_rudis_isolate_P10H6_cytochrome_oxidase_subunit_1_(COI)_gene,_partial_cds;_mitochondrial	224	0	0	0	0	0	0	0	0	0	0	0	0	0	0	0	0	0	0	0	0	0	0	0	0	0	0	0	0	0	0	0	0	0	0	0
SMTPG2288-14	BOLD:AAI2766	0.9747	Arthropoda	Insecta	Diptera	Calliphoridae	Pollenia	Pollenia griseotomentosa	OTU_18415;size=2	MG116366	Pollenia_sp.	0.949	Pollenia_sp._BIOUG24446-F09_cytochrome_oxidase_subunit_1_(COI)_gene,_partial_cds;_mitochondrial	16	0	0	0	0	0	0	0	0	0	0	0	0	0	0	0	0	0	0	0	0	0	0	0	0	0	0	0	0	0	0	0	0	0	0	0
GMGMG227-14	BOLD:ACD3713	1	Arthropoda	Insecta	Diptera	Calliphoridae	Pollenia	Pollenia hungarica	OTU_434;size=224	MG119171	Pollenia_pediculata	0.974	Pollenia_pediculata_voucher_BIOUG32484-E10_cytochrome_oxidase_subunit_1_(COI)_gene,_partial_cds;_mitochondrial	514	0	0	0	0	0	0	0	0	8	23	28	0	0	7	6	19	145	0	5	15	0	0	0	0	0	0	0	0	0	0	0	0	0	0	0
GBMIN53897-17	BOLD:AAG6745	1	Arthropoda	Insecta	Diptera	Calliphoridae	Pollenia	Pollenia pediculata	OTU_220;size=1133	MG117105	Pollenia_pediculata	1	Pollenia_pediculata_voucher_BIOUG01402-G06_cytochrome_oxidase_subunit_1_(COI)_gene,_partial_cds;_mitochondrial	2530	0	0	0	3	0	0	12	0	45	132	48	0	0	3	10	6	18	0	11	25	100	0	4	36	0	0	0	0	15	95	49	0	0	0	0
SMTPD2298-13	BOLD:AAG6745	0.9952	Arthropoda	Insecta	Diptera	Calliphoridae	Pollenia	Pollenia pediculata	OTU_17788;size=2	MG119171	Pollenia_pediculata	0.978	Pollenia_pediculata_voucher_BIOUG32484-E10_cytochrome_oxidase_subunit_1_(COI)_gene,_partial_cds;_mitochondrial	47	0	0	0	0	0	0	0	0	0	5	0	0	0	0	0	0	12	0	0	0	0	0	0	0	0	0	0	0	0	8	0	0	0	0	0
GBMIN53900-17	BOLD:AAH3035	1	Arthropoda	Insecta	Diptera	Calliphoridae	Pollenia	Pollenia rudis	OTU_13;size=14217	MG121409	Pollenia_rudis	1	Pollenia_rudis_voucher_BIOUG01411-B12_cytochrome_oxidase_subunit_1_(COI)_gene,_partial_cds;_mitochondrial	23100	54	0	17	571	254	536	214	0	63	2551	338	0	134	50	133	59	3050	27	278	410	1607	0	0	19	150	277	0	0	126	1638	0	0	97	0	0
GMGMG316-14	BOLD:ACR0452	1	Arthropoda	Insecta	Diptera	Calliphoridae	Pollenia	Pollenia sp.	OTU_233;size=490	MG117105	Pollenia_pediculata	0.949	Pollenia_pediculata_voucher_BIOUG01402-G06_cytochrome_oxidase_subunit_1_(COI)_gene,_partial_cds;_mitochondrial	1027	0	0	0	0	0	0	0	0	0	0	0	0	7	0	0	0	0	0	0	0	0	0	0	0	0	0	0	0	0	0	0	0	0	0	0
GMGMG205-14	BOLD:ACR0452	0.9741	Arthropoda	Insecta	Diptera	Calliphoridae	Pollenia	Pollenia sp.	OTU_14705;size=2	MG119171	Pollenia_pediculata	0.946	Pollenia_pediculata_voucher_BIOUG32484-E10_cytochrome_oxidase_subunit_1_(COI)_gene,_partial_cds;_mitochondrial	3	0	0	0	0	0	0	0	0	0	0	0	0	0	0	0	0	0	0	0	0	0	0	0	0	0	0	0	0	0	0	0	0	0	0	0
FIDIP4345-14	BOLD:AAH3040	1	Arthropoda	Insecta	Diptera	Calliphoridae	Pollenia	Pollenia vagabunda	OTU_57;size=4008	MG120878	Pollenia_vagabunda	1	Pollenia_vagabunda_voucher_BIOUG01427-G08_cytochrome_oxidase_subunit_1_(COI)_gene,_partial_cds;_mitochondrial	6783	56	0	0	0	71	70	745	0	0	0	31	0	0	0	0	0	42	2	11	0	3604	7	0	0	0	0	0	0	0	0	0	0	0	0	0
GMGML099-14	BOLD:ACR3804	1	Arthropoda	Insecta	Diptera	Calliphoridae	Protocalliphora	Protocalliphora sp. BOLD:ACR3804	OTU_609;size=212	KY031813	Protocalliphora_azurea	0.987	Protocalliphora_azurea_strain_M35-1_cytochrome_oxidase_subunit_I_(COI)_gene,_partial_cds;_mitochondrial	512	0	0	0	0	0	0	0	0	0	0	98	0	0	0	0	0	0	0	0	0	0	0	0	0	405	0	0	0	0	0	0	0	0	0	0
MBIOB642-13	BOLD:ACK1906	1	Arthropoda	Insecta	Diptera	Carnidae	Carnus	Carnus hemapterus	OTU_5520;size=7	MG121697	Carnus_hemapterus	1	Carnus_hemapterus_voucher_BIOUG21954-H08_cytochrome_oxidase_subunit_1_(COI)_gene,_partial_cds;_mitochondrial	15	0	0	0	0	0	0	0	0	0	0	0	0	0	0	0	0	0	0	0	0	0	0	0	0	0	0	0	0	0	0	0	0	0	0	0
SSBCA4107-15	BOLD:ACR5342	1	Arthropoda	Insecta	Diptera	Carnidae	Meoneura	0	OTU_4628;size=5	MF764333	Meoneura_sp.	0.997	Meoneura_sp._BIOUG27492-A01_cytochrome_oxidase_subunit_1_(COI)_gene,_partial_cds;_mitochondrial	8	0	0	0	0	0	0	0	0	0	0	0	0	0	0	8	0	0	0	0	0	0	0	0	0	0	0	0	0	0	0	0	0	0	0	0
CNFNG826-14	0	0.9831	Arthropoda	Insecta	Diptera	Cecidomyiidae	0	0	OTU_9294;size=2	MG121730	Cecidomyiidae_sp.	0.948	Cecidomyiidae_sp._BIOUG01543-B01_cytochrome_oxidase_subunit_1_(COI)_gene,_partial_cds;_mitochondrial	3	0	0	0	0	0	0	0	0	0	0	0	0	0	0	3	0	0	0	0	0	0	0	0	0	0	0	0	0	0	0	0	0	0	0	0
DRYAS8621-15	BOLD:ACP7017	1	Arthropoda	Insecta	Diptera	Cecidomyiidae	0	0	OTU_716;size=96	MG684829	Anaretella_iola	1	Anaretella_iola_voucher_JSC37_cytochrome_oxidase_subunit_I_(COI)_gene,_partial_cds;_mitochondrial	231	0	0	0	0	0	0	0	0	0	0	0	0	0	0	0	0	0	0	0	0	0	0	0	0	0	0	0	0	0	0	0	0	0	0	0
CNGLD286-13	BOLD:ACA8840	1	Arthropoda	Insecta	Diptera	Cecidomyiidae	0	0	OTU_3092;size=11	KM855077	Cecidomyiidae_sp.	0.997	Cecidomyiidae_sp._BOLD:ACA8840_voucher_BIOUG04648-E06_cytochrome_oxidase_subunit_1_(COI)_gene,_partial_cds;_mitochondrial	38	0	0	0	0	12	0	0	0	0	0	0	0	0	0	0	0	0	0	0	0	0	0	0	0	0	0	0	0	0	0	0	0	0	0	0
TTMDJ265-10	BOLD:AAN5268	1	Arthropoda	Insecta	Diptera	Cecidomyiidae	0	0	OTU_3019;size=13	MG114154	Cecidomyiidae_sp.	1	Cecidomyiidae_sp._BIOUG01460-B05_cytochrome_oxidase_subunit_1_(COI)_gene,_partial_cds;_mitochondrial	22	0	0	0	0	0	0	0	0	0	0	0	0	0	0	0	0	0	0	0	0	0	0	0	0	0	0	0	0	0	0	0	0	0	0	0
TTMDJ445-10	BOLD:AAN5274	1	Arthropoda	Insecta	Diptera	Cecidomyiidae	0	0	OTU_3439;size=7	KR752988	Cecidomyiidae_sp.	1	Cecidomyiidae_sp._BOLD-2016_voucher_BIOUG00895-B10_cytochrome_oxidase_subunit_1_(COI)_gene,_partial_cds;_mitochondrial	19	0	0	0	0	0	0	0	0	0	0	0	0	0	0	0	0	0	0	0	0	0	0	0	0	0	0	0	0	0	0	0	0	0	0	0
PAJUN799-12	BOLD:ABA0858	1	Arthropoda	Insecta	Diptera	Cecidomyiidae	0	0	OTU_3890;size=8	MG119693	Cecidomyiidae_sp.	0.997	Cecidomyiidae_sp._BARS_2016_26_102_cytochrome_oxidase_subunit_1_(COI)_gene,_partial_cds;_mitochondrial	16	0	0	0	0	0	0	0	0	0	0	0	0	0	0	0	0	0	0	0	0	0	0	0	0	0	0	0	0	0	0	0	0	0	0	0
PHJUN1325-11	BOLD:ABV1474	0.9968	Arthropoda	Insecta	Diptera	Cecidomyiidae	0	0	OTU_3697;size=12	KR745900	Cecidomyiidae_sp.	0.997	Cecidomyiidae_sp._BOLD-2016_voucher_BIOUG01482-C03_cytochrome_oxidase_subunit_1_(COI)_gene,_partial_cds;_mitochondrial	15	0	0	0	0	0	0	0	0	0	0	0	0	0	0	0	0	0	0	0	0	0	0	0	0	0	0	0	0	0	0	0	0	0	0	0
BBDCQ749-10	BOLD:AAV5605	0.9968	Arthropoda	Insecta	Diptera	Cecidomyiidae	0	0	OTU_2971;size=10	JN291526	Diptera_sp.	0.997	Diptera_sp._BOLD:AAV5605_voucher_BIOUG<CAN>:10BBCDIP-3450_cytochrome_oxidase_subunit_1_(COI)_gene,_partial_cds;_mitochondrial_>gi_343211776_gb_JN291533.1__Diptera_sp._BOLD:AAV5605_voucher_BIOUG<CAN>:10BBCDIP-3457_cytochrome_oxidase_subunit_1_(COI)_gene,_partial_cds;_mitochondrial	14	0	0	0	0	0	0	0	0	0	0	0	0	0	0	0	0	0	0	0	0	0	0	0	0	0	0	0	0	0	0	0	0	0	0	0
CNIVD1272-14	BOLD:ACC7611	0.9959	Arthropoda	Insecta	Diptera	Cecidomyiidae	0	0	OTU_2628;size=10	KR745487	Cecidomyiidae_sp.	0.99	Cecidomyiidae_sp._BOLD-2016_voucher_BIOUG05550-A05_cytochrome_oxidase_subunit_1_(COI)_gene,_partial_cds;_mitochondrial_>gi_1068031046_gb_KR753783.1__Cecidomyiidae_sp._BOLD-2016_voucher_BIOUG05552-B04_cytochrome_oxidase_subunit_1_(COI)_gene,_partial_cds;_mitochondrial	11	0	0	0	0	0	0	0	0	0	0	0	0	0	0	0	0	0	0	0	0	0	0	0	0	0	0	0	0	0	0	0	0	0	0	0
PHJUN658-11	BOLD:ABV9299	1	Arthropoda	Insecta	Diptera	Cecidomyiidae	0	0	OTU_5259;size=7	KR752310	Cecidomyiidae_sp.	1	Cecidomyiidae_sp._BOLD-2016_voucher_BIOUG01450-F01_cytochrome_oxidase_subunit_1_(COI)_gene,_partial_cds;_mitochondrial	9	0	0	0	0	0	0	0	0	0	0	0	0	0	0	0	0	0	0	0	0	0	0	0	0	0	0	0	0	0	0	0	0	0	0	0
PHMTT612-10	BOLD:AAN5283	1	Arthropoda	Insecta	Diptera	Cecidomyiidae	0	0	OTU_2828;size=6	MG115527	Cecidomyiidae_sp.	1	Cecidomyiidae_sp._BIOUG01403-B07_cytochrome_oxidase_subunit_1_(COI)_gene,_partial_cds;_mitochondrial	7	0	0	0	0	0	0	0	0	0	0	0	0	0	0	0	0	0	0	0	0	0	0	0	0	0	0	0	0	0	0	0	0	0	0	0
NGAAC1803-14	BOLD:ACM9244	0.9726	Arthropoda	Insecta	Diptera	Cecidomyiidae	0	0	OTU_12611;size=2	MG126367	Cecidomyiidae_sp.	0.962	Cecidomyiidae_sp._BIOUG24304-D01_cytochrome_oxidase_subunit_1_(COI)_gene,_partial_cds;_mitochondrial	6	0	0	0	0	0	0	0	0	0	0	0	0	0	0	0	0	0	0	0	0	0	0	0	0	0	0	0	0	0	0	0	0	0	0	0
SMTPL9957-15	BOLD:ACP9491	0.992	Arthropoda	Insecta	Diptera	Cecidomyiidae	0	0	OTU_3995;size=4	KR443568	Cecidomyiidae_sp.	0.93	Cecidomyiidae_sp._BOLD-2016_voucher_BIOUG01953-H06_cytochrome_oxidase_subunit_1_(COI)_gene,_partial_cds;_mitochondrial	6	0	0	0	0	0	0	0	0	0	0	0	0	0	0	0	0	0	0	0	0	0	0	0	0	0	0	0	0	0	0	0	0	0	0	0
PHJUN658-11	BOLD:ABV9299	0.9773	Arthropoda	Insecta	Diptera	Cecidomyiidae	0	0	OTU_9409;size=2	KR752310	Cecidomyiidae_sp.	0.978	Cecidomyiidae_sp._BOLD-2016_voucher_BIOUG01450-F01_cytochrome_oxidase_subunit_1_(COI)_gene,_partial_cds;_mitochondrial	5	0	0	0	0	0	0	0	0	0	0	0	0	0	0	0	3	0	0	0	0	0	0	0	0	0	0	0	0	0	0	0	0	0	0	0
BBDEE595-10	BOLD:AAM6097	1	Arthropoda	Insecta	Diptera	Cecidomyiidae	0	0	OTU_14719;size=2	KR755851	Cecidomyiidae_sp.	1	Cecidomyiidae_sp._BOLD-2016_voucher_BIOUG01493-H10_cytochrome_oxidase_subunit_1_(COI)_gene,_partial_cds;_mitochondrial	4	0	0	0	0	0	0	0	0	0	0	0	0	0	0	0	0	0	0	0	0	0	0	0	0	0	0	0	0	0	0	0	0	0	0	0
JSSEP529-11	BOLD:ABV1271	1	Arthropoda	Insecta	Diptera	Cecidomyiidae	0	0	OTU_16306;size=2	KR955738	Cecidomyiidae_sp.	1	Cecidomyiidae_sp._BOLD-2016_voucher_BIOUG01623-G11_cytochrome_oxidase_subunit_1_(COI)_gene,_partial_cds;_mitochondrial_>gi_1060869035_gb_KR956504.1__Cecidomyiidae_sp._BOLD-2016_voucher_BIOUG01699-D05_cytochrome_oxidase_subunit_1_(COI)_gene,_partial_cds;_mitochondrial	4	0	0	0	0	0	0	0	0	0	0	0	0	0	0	0	0	0	0	0	0	0	0	0	0	0	0	0	0	0	0	0	0	0	0	0
SSJAF4532-13	BOLD:ACB0978	0.9712	Arthropoda	Insecta	Diptera	Cecidomyiidae	0	0	OTU_3270;size=5	KM854751	Cecidomyiidae_sp.	0.962	Cecidomyiidae_sp._BOLD:ACB0978_voucher_BIOUG03577-A09_cytochrome_oxidase_subunit_1_(COI)_gene,_partial_cds;_mitochondrial_>gi_959421390_gb_KM967680.1__Cecidomyiidae_sp._BOLD:ACB0978_voucher_BIOUG05915-B08_cytochrome_oxidase_subunit_1_(COI)_gene,_partial_cds;_mitochondrial	4	0	0	0	0	0	0	0	0	0	0	0	0	0	0	0	0	0	0	0	0	0	0	0	0	0	0	4	0	0	0	0	0	0	0	0
DRYAS11274-15	BOLD:ACU4384	0.9877	Arthropoda	Insecta	Diptera	Cecidomyiidae	0	0	OTU_17110;size=2	JN291279	Diptera_sp.	0.962	Diptera_sp._BOLD:AAH3773_voucher_BIOUG<CAN>:10BBCDIP-3182_cytochrome_oxidase_subunit_1_(COI)_gene,_partial_cds;_mitochondrial	3	0	0	0	0	0	0	0	0	0	0	0	0	0	0	0	0	0	0	0	0	0	0	0	0	0	0	0	0	0	0	0	0	0	0	0
SSGIC1560-15	BOLD:ACC1656	0.9833	Arthropoda	Insecta	Diptera	Cecidomyiidae	0	0	OTU_5226;size=3	MF699606	Cecidomyiidae_sp.	0.936	Cecidomyiidae_sp._BIOUG24341-D07_cytochrome_oxidase_subunit_1_(COI)_gene,_partial_cds;_mitochondrial	3	0	0	0	0	0	0	0	0	0	0	0	0	0	0	0	0	0	0	0	0	0	0	0	0	0	0	0	0	0	0	0	0	0	0	0
AGAKO342-17	BOLD:ACO7137	0.9843	Arthropoda	Insecta	Diptera	Cecidomyiidae	0	0	OTU_6111;size=2	KM911576	Cecidomyiidae_sp.	0.949	Cecidomyiidae_sp._BOLD:AAN5187_voucher_BIOUG06642-B08_cytochrome_oxidase_subunit_1_(COI)_gene,_partial_cds;_mitochondrial	3	0	0	0	0	0	0	0	0	0	0	0	0	0	0	0	0	0	0	0	0	0	0	0	0	0	0	0	0	0	0	0	0	0	0	0
SSBRB153-14	BOLD:ACN8543	0.9709	Arthropoda	Insecta	Diptera	Cecidomyiidae	0	0	OTU_14208;size=2	KR635228	Cecidomyiidae_sp.	0.968	Cecidomyiidae_sp._BOLD-2016_voucher_BIOUG07155-H10_cytochrome_oxidase_subunit_1_(COI)_gene,_partial_cds;_mitochondrial_>gi_1060907496_gb_KR641565.1__Cecidomyiidae_sp._BOLD-2016_voucher_BIOUG07156-F06_cytochrome_oxidase_subunit_1_(COI)_gene,_partial_cds;_mitochondrial	2	0	0	0	0	0	0	0	0	0	0	0	0	0	0	0	0	0	0	0	0	0	0	0	0	0	0	0	0	0	0	0	0	0	0	0
CNFNR3578-14	BOLD:ACC7904	0.9747	Arthropoda	Insecta	Diptera	Cecidomyiidae	0	0	OTU_16897;size=2	KR658409	Cecidomyiidae_sp.	0.913	Cecidomyiidae_sp._BOLD-2016_voucher_10PROBE-13333_cytochrome_oxidase_subunit_1_(COI)_gene,_partial_cds;_mitochondrial	2	0	0	0	0	0	0	0	0	0	0	0	0	0	0	0	0	0	0	0	0	0	0	0	0	0	0	0	0	0	0	0	0	0	0	0
CNGSD3109-15	BOLD:ACC3254	0.9752	Arthropoda	Insecta	Diptera	Cecidomyiidae	0	0	OTU_4636;size=3	MF763368	Cecidomyiidae_sp.	0.974	Cecidomyiidae_sp._BIOUG20879-H11_cytochrome_oxidase_subunit_1_(COI)_gene,_partial_cds;_mitochondrial	2	0	0	0	0	0	0	0	0	0	0	0	0	0	0	0	0	0	0	0	0	0	0	0	0	0	0	0	0	0	0	0	0	0	0	0
USDIQ1668-10	BOLD:AAM6047	0.9968	Arthropoda	Insecta	Diptera	Cecidomyiidae	0	0	OTU_1075;size=71	MG119426	Cecidomyiidae_sp.	0.997	Cecidomyiidae_sp._BIOUG01410-C02_cytochrome_oxidase_subunit_1_(COI)_gene,_partial_cds;_mitochondrial	173	0	0	0	0	0	0	0	0	0	0	0	0	0	0	0	7	0	0	0	0	0	0	0	0	0	0	0	0	0	0	0	0	0	0	0
GBMWN874-15	BOLD:ACR1349	1	Arthropoda	Insecta	Diptera	Cecidomyiidae	0	CecidInt11 sp. BOLD:ACR1349	OTU_1723;size=27	KM987980	Cecidomyiidae_sp.	0.917	Cecidomyiidae_sp._BOLD:ACB9423_voucher_BIOUG07083-C05_cytochrome_oxidase_subunit_1_(COI)_gene,_partial_cds;_mitochondrial_>gi_943399263_gb_KM995120.1__Cecidomyiidae_sp._BOLD:ACB9423_voucher_BIOUG03820-C07_cytochrome_oxidase_subunit_1_(COI)_gene,_partial_cds;_mitochondrial	62	0	0	0	0	0	0	0	0	0	0	0	0	0	0	0	0	0	0	0	0	0	0	0	0	0	0	0	0	0	0	0	0	0	0	0
GMGRF863-13	BOLD:AAV5325	1	Arthropoda	Insecta	Diptera	Cecidomyiidae	0	CecidInt12 sp. BOLD:AAV5325	OTU_12572;size=16	JN301921	Cecidomyiidae_sp.	0.99	Cecidomyiidae_sp._JSDIQ065-10_voucher_BIOUG<CAN>:10JSROW-1065_cytochrome_oxidase_subunit_1_(COI)_gene,_partial_cds;_mitochondrial_>gi_342789341_gb_JN302452.1__Cecidomyiidae_sp._JSDIQ739-10_voucher_BIOUG<CAN>:10JSROW-1739_cytochrome_oxidase_subunit_1_(COI)_gene,_partial_cds;_mitochondrial_>gi_342789373_gb_JN302468.1__Cecidomyiidae_sp._JSDIQ756-10_voucher_BIOUG<CAN>:10JSROW-1756_cytochrome_oxidase_…	52	0	5	8	0	0	0	0	0	0	0	0	0	0	3	0	0	0	0	0	0	0	0	0	0	0	0	0	0	0	0	0	0	0	0	0
GMGRB819-13	BOLD:ACE2296	1	Arthropoda	Insecta	Diptera	Cecidomyiidae	0	CecidInt12 sp. BOLD:ACE2296	OTU_1517;size=39	MF758102	Cecidomyiidae_sp.	0.946	Cecidomyiidae_sp._BIOUG21264-C05_cytochrome_oxidase_subunit_1_(COI)_gene,_partial_cds;_mitochondrial	93	0	5	0	0	0	0	0	0	0	0	0	19	0	0	0	0	0	0	0	0	0	0	0	0	0	0	0	0	0	0	0	0	0	0	0
GMBUB260-14	BOLD:ACF7465	0.9959	Arthropoda	Insecta	Diptera	Cecidomyiidae	0	CecidInt12 sp. BOLD:ACF7465	OTU_2293;size=26	MF697143	Cecidomyiidae_sp.	0.946	Cecidomyiidae_sp._BIOUG14899-H06_cytochrome_oxidase_subunit_1_(COI)_gene,_partial_cds;_mitochondrial	65	0	4	0	0	0	0	0	0	0	0	0	0	0	0	0	0	0	0	0	0	0	11	0	0	0	0	0	0	0	0	0	0	0	0	0
GMGRB981-13	BOLD:ACF7467	0.984	Arthropoda	Insecta	Diptera	Cecidomyiidae	0	CecidInt12 sp. BOLD:ACF7467	OTU_1733;size=19	MF697143	Cecidomyiidae_sp.	0.958	Cecidomyiidae_sp._BIOUG14899-H06_cytochrome_oxidase_subunit_1_(COI)_gene,_partial_cds;_mitochondrial	55	0	6	0	0	0	0	0	0	0	0	0	0	0	0	0	0	0	0	0	0	0	5	0	0	0	0	0	0	0	0	0	0	0	0	0
GMGRB981-13	BOLD:ACF7467	0.9741	Arthropoda	Insecta	Diptera	Cecidomyiidae	0	CecidInt12 sp. BOLD:ACF7467	OTU_3991;size=4	MF758102	Cecidomyiidae_sp.	0.958	Cecidomyiidae_sp._BIOUG21264-C05_cytochrome_oxidase_subunit_1_(COI)_gene,_partial_cds;_mitochondrial	18	0	0	0	0	0	0	0	0	0	0	0	0	0	0	0	0	0	0	0	0	0	0	0	0	0	0	0	0	0	0	0	0	0	0	0
GMBUA966-14	BOLD:ACF7467	0.9741	Arthropoda	Insecta	Diptera	Cecidomyiidae	0	CecidInt12 sp. BOLD:ACF7467	OTU_3047;size=7	KR635228	Cecidomyiidae_sp.	0.936	Cecidomyiidae_sp._BOLD-2016_voucher_BIOUG07155-H10_cytochrome_oxidase_subunit_1_(COI)_gene,_partial_cds;_mitochondrial_>gi_1060907496_gb_KR641565.1__Cecidomyiidae_sp._BOLD-2016_voucher_BIOUG07156-F06_cytochrome_oxidase_subunit_1_(COI)_gene,_partial_cds;_mitochondrial	22	0	4	0	0	0	0	0	0	0	0	0	5	0	0	0	0	0	0	0	0	0	0	0	0	0	0	0	0	0	0	0	0	0	0	0
GMGMD728-14	BOLD:ACR0093	1	Arthropoda	Insecta	Diptera	Cecidomyiidae	0	CecidInt12 sp. BOLD:ACR0093	OTU_13045;size=2	MG684799	Contarinia_asclepiadis	0.99	Contarinia_asclepiadis_voucher_JSC61_cytochrome_oxidase_subunit_I_(COI)_gene,_partial_cds;_mitochondrial	3	0	0	0	0	0	0	0	0	0	0	0	0	0	0	0	0	0	0	0	0	0	0	0	0	0	0	0	0	0	0	0	0	0	0	0
GMGRF1757-13	BOLD:ACG2915	0.997	Arthropoda	Insecta	Diptera	Cecidomyiidae	0	CecidInt16 sp. BOLD:ACG2915	OTU_14806;size=2	MG684808	Stomatosema_obscurum	0.997	Stomatosema_obscurum_voucher_JSC73_cytochrome_oxidase_subunit_I_(COI)_gene,_partial_cds;_mitochondrial	4	0	0	0	0	0	0	0	0	0	0	0	0	0	0	0	0	0	0	0	0	0	0	0	0	0	0	0	0	0	0	0	0	0	0	0
GMGMH989-14	BOLD:ACP8091	1	Arthropoda	Insecta	Diptera	Cecidomyiidae	0	CecidInt19 sp. BOLD:ACP8091	OTU_1936;size=21	KM902266	Cecidomyiidae_sp.	0.93	Cecidomyiidae_sp._BOLD:ACG5805_voucher_BIOUG06083-D12_cytochrome_oxidase_subunit_1_(COI)_gene,_partial_cds;_mitochondrial	46	0	0	0	0	0	0	0	0	0	0	0	0	0	0	0	0	0	0	0	0	0	0	0	0	0	0	0	0	0	0	0	0	0	5	0
HESEP713-12	BOLD:AAN5199	0.9963	Arthropoda	Insecta	Diptera	Cecidomyiidae	0	CecidInt20 sp. BOLD:AAN5199	OTU_15057;size=2	MG119242	Cecidomyiidae_sp.	0.994	Cecidomyiidae_sp._BARS_2016_26_073_cytochrome_oxidase_subunit_1_(COI)_gene,_partial_cds;_mitochondrial	2	0	0	0	0	0	0	0	0	0	0	0	0	0	0	0	0	0	0	0	0	0	0	0	0	0	0	0	0	0	0	0	0	0	0	0
JSDIS011-11	BOLD:AAZ5610	1	Arthropoda	Insecta	Diptera	Cecidomyiidae	0	CecidInt22 sp. BOLD:AAZ5610	OTU_15336;size=2	MG117173	Cecidomyiidae_sp.	1	Cecidomyiidae_sp._BIOUG01406-G10_cytochrome_oxidase_subunit_1_(COI)_gene,_partial_cds;_mitochondrial	3	0	0	0	0	0	0	0	0	0	0	0	0	0	0	0	0	0	0	0	0	0	0	0	0	0	0	0	0	0	0	0	0	0	0	0
GMGME898-14	BOLD:ACR0595	0.9963	Arthropoda	Insecta	Diptera	Cecidomyiidae	0	CecidInt23 sp. BOLD:ACR0595	OTU_4978;size=5	LC422944	Cecidomyiidae_sp.	0.93	Cecidomyiidae_sp._SK-2018B_TK106_mitochondrial_COX1_gene_for_cytochrome_c_oxidase_subunit_1,_partial_cds	9	0	0	0	0	0	0	0	0	0	0	0	0	0	0	0	0	0	0	0	0	0	0	0	0	0	0	0	0	0	0	0	0	0	0	0
GMGRB974-13	BOLD:ACC1469	1	Arthropoda	Insecta	Diptera	Cecidomyiidae	0	CecidInt24 sp. BOLD:ACC1469	OTU_5429;size=3	MG117780	Cecidomyiidae_sp.	0.936	Cecidomyiidae_sp._BIOUG01450-E06_cytochrome_oxidase_subunit_1_(COI)_gene,_partial_cds;_mitochondrial	5	0	0	0	0	0	0	0	0	0	0	0	0	0	0	0	0	0	0	0	0	0	0	0	0	0	0	0	0	0	0	0	0	0	0	0
AMTPF2152-16	BOLD:ACZ7311	0.996	Arthropoda	Insecta	Diptera	Cecidomyiidae	0	CecidInt24 sp. BOLD:ACZ7311	OTU_16363;size=2	KM993902	Cecidomyiidae_sp.	0.916	Cecidomyiidae_sp._BOLD:ACE1521_voucher_BIOUG04631-C01_cytochrome_oxidase_subunit_1_(COI)_gene,_partial_cds;_mitochondrial_>gi_959409356_gb_KM956938.1__Cecidomyiidae_sp._BOLD:ACE1521_voucher_BIOUG05173-E05_cytochrome_oxidase_subunit_1_(COI)_gene,_partial_cds;_mitochondrial	4	0	0	0	0	0	0	0	0	0	0	0	0	0	0	0	0	0	0	0	0	0	0	0	0	0	0	0	0	0	0	0	0	0	0	0
GMGRD1188-13	BOLD:AAI2659	1	Arthropoda	Insecta	Diptera	Cecidomyiidae	0	CecidInt26 sp. BOLD:AAI2659	OTU_13543;size=2	KR444027	Cecidomyiidae_sp.	0.984	Cecidomyiidae_sp._BOLD-2016_voucher_BIOUG02006-E06_cytochrome_oxidase_subunit_1_(COI)_gene,_partial_cds;_mitochondrial	7	0	0	0	0	0	0	0	0	0	0	0	0	0	0	0	0	0	0	0	0	0	0	0	0	0	0	0	0	0	0	0	0	0	0	0
GMGRD1411-13	BOLD:ACF8064	0.9871	Arthropoda	Insecta	Diptera	Cecidomyiidae	0	CecidInt27 sp. BOLD:ACF8064	OTU_13255;size=2	KM862104	Cecidomyiidae_sp.	0.942	Cecidomyiidae_sp._BOLD:ACD1101_voucher_BIOUG06017-C06_cytochrome_oxidase_subunit_1_(COI)_gene,_partial_cds;_mitochondrial_>gi_943503824_gb_KM930132.1__Cecidomyiidae_sp._BOLD:ACD1101_voucher_BIOUG04247-A12_cytochrome_oxidase_subunit_1_(COI)_gene,_partial_cds;_mitochondrial_>gi_954019219_gb_KM941672.1__Cecidomyiidae_sp._BOLD:ACD1101_voucher_BIOUG07070-A06_cytochrome_oxidase_subunit_1_(COI)_gene,_pa…	2	0	0	0	0	0	0	0	0	0	0	0	0	0	0	0	0	0	0	0	0	0	0	0	0	0	0	0	0	0	0	0	0	0	0	0
GMGRH2166-13	BOLD:AAH3617	1	Arthropoda	Insecta	Diptera	Cecidomyiidae	0	CecidInt3 sp. BOLD:AAH3617	OTU_1868;size=31	MG118247	Cecidomyiidae_sp.	0.981	Cecidomyiidae_sp._BIOUG01924-G10_cytochrome_oxidase_subunit_1_(COI)_gene,_partial_cds;_mitochondrial	80	0	0	0	0	0	0	0	0	0	0	0	0	0	0	0	0	0	0	0	0	0	0	0	0	0	0	0	0	0	0	0	0	0	3	0
GMGRD1316-13	BOLD:AAH3662	1	Arthropoda	Insecta	Diptera	Cecidomyiidae	0	CecidInt3 sp. BOLD:AAH3662	OTU_1695;size=24	KR956081	Cecidomyiidae_sp.	0.99	Cecidomyiidae_sp._BOLD-2016_voucher_BIOUG01609-B09_cytochrome_oxidase_subunit_1_(COI)_gene,_partial_cds;_mitochondrial	46	0	0	0	0	0	0	0	0	0	0	0	0	0	0	0	0	0	0	0	0	0	0	0	0	0	0	0	0	0	0	0	0	0	0	0
GMGRH1772-13	BOLD:AAH3664	1	Arthropoda	Insecta	Diptera	Cecidomyiidae	0	CecidInt3 sp. BOLD:AAH3664	OTU_2033;size=19	MG113382	Cecidomyiidae_sp.	0.997	Cecidomyiidae_sp._BARS_2016_26_110_cytochrome_oxidase_subunit_1_(COI)_gene,_partial_cds;_mitochondrial	37	0	0	0	0	0	0	0	0	0	0	0	0	0	0	0	0	0	0	0	0	0	0	0	0	0	0	3	0	0	0	0	0	0	7	0
GBMTB724-15	BOLD:AAH3664	1	Arthropoda	Insecta	Diptera	Cecidomyiidae	0	CecidInt3 sp. BOLD:AAH3664	OTU_5378;size=7	KT112772	Cecidomyiidae_sp.	0.984	Cecidomyiidae_sp._BOLD-2016_voucher_BIOUG01122-F02_cytochrome_oxidase_subunit_1_(COI)_gene,_partial_cds;_mitochondrial	14	0	0	0	0	0	0	0	0	0	0	0	0	0	0	0	0	0	0	0	0	0	0	0	0	0	0	0	0	0	0	0	0	0	4	0
GBMTB1670-15	BOLD:ACB0663	0.997	Arthropoda	Insecta	Diptera	Cecidomyiidae	0	CecidInt3 sp. BOLD:ACB0663	OTU_6202;size=4	KM856438	Cecidomyiidae_sp.	0.994	Cecidomyiidae_sp._BOLD:ACB0663_voucher_BIOUG03623-D09_cytochrome_oxidase_subunit_1_(COI)_gene,_partial_cds;_mitochondrial	6	0	0	0	0	0	0	0	0	0	0	0	0	0	0	0	0	0	0	0	0	0	0	0	0	0	0	0	0	0	0	0	0	0	0	0
GMGMB1558-14	BOLD:ACC1610	1	Arthropoda	Insecta	Diptera	Cecidomyiidae	0	CecidInt3 sp. BOLD:ACC1610	OTU_6041;size=4	KM935019	Cecidomyiidae_sp.	0.994	Cecidomyiidae_sp._SSBAE1693-13_voucher_BIOUG06137-B06_cytochrome_oxidase_subunit_1_(COI)_gene,_partial_cds;_mitochondrial	11	0	0	0	0	0	0	0	0	0	0	0	0	0	0	0	0	0	0	0	0	0	0	0	0	0	0	0	0	0	0	0	0	0	0	0
GMGMC1126-14	BOLD:ACF7766	1	Arthropoda	Insecta	Diptera	Cecidomyiidae	0	CecidInt3 sp. BOLD:ACF7766	OTU_11300;size=2	AY485367	Diptera_sp.	0.997	Diptera_sp._JEF-3_U_02_Ins01_19_cytochrome_oxidase_subunit_I_gene,_partial_cds;_mitochondrial	4	0	0	0	0	0	0	0	0	0	0	0	0	0	0	0	0	0	0	0	0	0	0	0	0	0	0	0	0	0	0	0	0	0	0	0
GMGRE2717-13	BOLD:ACI5024	1	Arthropoda	Insecta	Diptera	Cecidomyiidae	0	CecidInt3 sp. BOLD:ACI5024	OTU_5184;size=3	JQ684876	Contarinia_fagi	1	Contarinia_fagi_isolate_Cf2_cytochrome_oxidase_subunit_I_gene,_partial_cds;_mitochondrial	3	0	0	0	0	0	0	0	0	0	0	0	0	0	0	0	0	0	0	0	0	0	0	0	0	0	0	0	0	0	0	0	0	0	0	0
GMGRF725-13	BOLD:ACI7021	1	Arthropoda	Insecta	Diptera	Cecidomyiidae	0	CecidInt3 sp. BOLD:ACI7021	OTU_2081;size=30	KJ091659	Cecidomyiidae_sp.	0.994	Cecidomyiidae_sp._BOLD:ABW8055_voucher_BIOUG03444-E10_cytochrome_oxidase_subunit_1_(COI)_gene,_partial_cds;_mitochondrial_>gi_1068013539_gb_KT105617.1__Cecidomyiidae_sp._BOLD-2016_voucher_BIOUG01512-E09_cytochrome_oxidase_subunit_1_(COI)_gene,_partial_cds;_mitochondrial	59	0	0	0	0	0	0	0	0	0	0	0	0	0	0	0	0	6	0	0	0	0	0	0	0	0	0	11	0	0	0	0	0	0	0	5
GMGRG3719-13	BOLD:ACB9757	1	Arthropoda	Insecta	Diptera	Cecidomyiidae	0	CecidInt34 sp. BOLD:ACB9757	OTU_4681;size=5	KM899386	Cecidomyiidae_sp.	0.971	Cecidomyiidae_sp._BOLD:ACG4924_voucher_BIOUG05746-D01_cytochrome_oxidase_subunit_1_(COI)_gene,_partial_cds;_mitochondrial	6	0	0	0	0	0	0	0	0	0	0	0	0	0	0	0	0	0	0	0	0	0	0	0	0	0	0	0	0	0	0	0	0	0	0	0
GBMTB1352-15	BOLD:ACB9928	1	Arthropoda	Insecta	Diptera	Cecidomyiidae	0	CecidInt34 sp. BOLD:ACB9928	OTU_2874;size=18	MG111916	Cecidomyiidae_sp.	0.968	Cecidomyiidae_sp._BIOUG01923-H06_cytochrome_oxidase_subunit_1_(COI)_gene,_partial_cds;_mitochondrial	27	0	0	0	0	0	0	0	0	0	0	0	0	0	0	0	0	0	0	0	0	0	0	0	0	0	0	0	0	0	0	0	0	0	0	0
GMFID129-12	BOLD:ACC0326	1	Arthropoda	Insecta	Diptera	Cecidomyiidae	0	CecidInt34 sp. BOLD:ACC0326	OTU_3288;size=5	KJ207505	Cecidomyiidae_sp.	0.894	Cecidomyiidae_sp._BOLD:AAV5609_voucher_BIOUG03925-E08_cytochrome_oxidase_subunit_1_(COI)_gene,_partial_cds;_mitochondrial	11	0	0	0	0	0	0	0	0	0	0	0	0	0	0	0	0	0	0	0	0	0	0	0	0	0	0	0	0	0	0	0	0	0	9	0
GMGRD876-13	BOLD:ACG3612	0.9871	Arthropoda	Insecta	Diptera	Cecidomyiidae	0	CecidInt34 sp. BOLD:ACG3612	OTU_4044;size=4	KR212961	Cecidomyiidae_sp.	0.933	Cecidomyiidae_sp._BOLD:ACC8045_voucher_BIOUG09747-B12_cytochrome_oxidase_subunit_1_(COI)_gene,_partial_cds;_mitochondrial	10	0	0	0	0	0	0	0	0	0	0	0	0	0	0	0	0	0	0	0	0	0	0	0	0	0	0	0	0	0	0	0	0	0	0	0
GMGRD3333-13	BOLD:ACG4002	1	Arthropoda	Insecta	Diptera	Cecidomyiidae	0	CecidInt34 sp. BOLD:ACG4002	OTU_2037;size=24	KM853948	Cecidomyiidae_sp.	0.932	Cecidomyiidae_sp._BOLD:ACD2860_voucher_BIOUG04478-H11_cytochrome_oxidase_subunit_1_(COI)_gene,_partial_cds;_mitochondrial	43	0	0	0	0	0	0	0	0	0	0	0	0	0	0	0	0	0	0	0	0	0	0	0	0	0	0	4	0	0	0	0	0	0	0	0
GMGRD3333-13	BOLD:ACG4002	0.971	Arthropoda	Insecta	Diptera	Cecidomyiidae	0	CecidInt34 sp. BOLD:ACG4002	OTU_11989;size=4	KJ207505	Cecidomyiidae_sp.	0.92	Cecidomyiidae_sp._BOLD:AAV5609_voucher_BIOUG03925-E08_cytochrome_oxidase_subunit_1_(COI)_gene,_partial_cds;_mitochondrial	2	0	0	0	0	0	0	0	0	0	0	0	0	0	0	0	0	0	0	0	0	0	0	0	0	0	0	0	0	0	0	0	0	0	0	0
GBMTB1881-15	BOLD:ACR3779	0.9918	Arthropoda	Insecta	Diptera	Cecidomyiidae	0	CecidInt34 sp. BOLD:ACR3779	OTU_13565;size=2	KR956672	Cecidomyiidae_sp.	0.907	Cecidomyiidae_sp._BOLD-2016_voucher_BIOUG01445-A11_cytochrome_oxidase_subunit_1_(COI)_gene,_partial_cds;_mitochondrial	5	0	0	0	0	0	0	0	0	0	0	0	0	0	0	0	0	0	0	0	0	0	0	0	0	0	0	0	0	0	0	0	0	0	0	0
GMBUD504-14	BOLD:ACX5726	0.9715	Arthropoda	Insecta	Diptera	Cecidomyiidae	0	CecidInt34 sp. BOLD:ACX5726	OTU_15992;size=2	KM990225	Cecidomyiidae_sp.	0.968	Cecidomyiidae_sp._BOLD:ACC7738_voucher_BIOUG03879-H11_cytochrome_oxidase_subunit_1_(COI)_gene,_partial_cds;_mitochondrial_>gi_954015627_gb_KM936216.1__Cecidomyiidae_sp._BOLD:ACC7738_voucher_BIOUG07045-G09_cytochrome_oxidase_subunit_1_(COI)_gene,_partial_cds;_mitochondrial	2	0	0	0	0	0	0	0	0	0	0	0	0	0	0	0	0	0	0	0	0	0	0	0	0	0	0	0	0	0	0	0	0	0	0	0
GBMTM547-15	BOLD:ACG5311	1	Arthropoda	Insecta	Diptera	Cecidomyiidae	0	CecidInt35 sp. BOLD:ACG5311	OTU_3977;size=4	KM858884	Cecidomyiidae_sp.	0.952	Cecidomyiidae_sp._BOLD:AAN5262_voucher_BIOUG04319-H06_cytochrome_oxidase_subunit_1_(COI)_gene,_partial_cds;_mitochondrial	2	0	0	0	0	0	0	0	0	0	0	0	0	0	0	0	0	0	0	0	0	0	0	0	0	0	0	0	0	0	0	0	0	0	0	0
GMNWH438-14	BOLD:ACG7117	0.9918	Arthropoda	Insecta	Diptera	Cecidomyiidae	0	CecidInt35 sp. BOLD:ACG7117	OTU_5355;size=7	KR748463	Cecidomyiidae_sp.	0.948	Cecidomyiidae_sp._BOLD-2016_voucher_BIOUG01306-A01_cytochrome_oxidase_subunit_1_(COI)_gene,_partial_cds;_mitochondrial	9	0	0	0	0	0	0	0	0	0	0	0	0	0	0	4	0	0	0	0	0	0	0	0	0	0	0	0	0	0	0	0	0	0	0	0
GMGMC1512-14	BOLD:ADA0492	1	Arthropoda	Insecta	Diptera	Cecidomyiidae	0	CecidInt35 sp. BOLD:ADA0492	OTU_1128;size=35	KT101474	Cecidomyiidae_sp.	0.932	Cecidomyiidae_sp._BOLD-2016_voucher_BIOUG02897-B09_cytochrome_oxidase_subunit_1_(COI)_gene,_partial_cds;_mitochondrial	70	0	0	0	0	0	0	0	0	0	0	0	0	0	0	0	0	0	0	0	3	0	0	0	0	0	0	0	0	0	0	0	0	0	0	0
GMGMB1099-14	BOLD:AAN5205	1	Arthropoda	Insecta	Diptera	Cecidomyiidae	0	CecidInt42 sp. BOLD:AAN5205	OTU_3059;size=19	MG118279	Cecidomyiidae_sp.	0.984	Cecidomyiidae_sp._BIOUG01423-B06_cytochrome_oxidase_subunit_1_(COI)_gene,_partial_cds;_mitochondrial	36	0	0	12	0	0	0	0	0	0	0	0	0	0	0	0	0	0	2	6	0	0	0	0	0	0	0	0	0	0	0	0	0	0	0	0
GBMTB1356-15	BOLD:ABV9343	1	Arthropoda	Insecta	Diptera	Cecidomyiidae	0	CecidInt42 sp. BOLD:ABV9343	OTU_17629;size=2	KR741539	Cecidomyiidae_sp.	0.99	Cecidomyiidae_sp._BOLD-2016_voucher_BIOUG01478-C02_cytochrome_oxidase_subunit_1_(COI)_gene,_partial_cds;_mitochondrial	3	0	0	0	0	0	0	0	0	0	0	0	0	0	0	0	0	0	0	0	0	0	0	0	0	0	0	0	0	0	0	0	0	0	0	0
GMGRA381-13	BOLD:ACD9508	1	Arthropoda	Insecta	Diptera	Cecidomyiidae	0	CecidInt42 sp. BOLD:ACD9508	OTU_2649;size=10	MF762545	Rhopalomyia_sp.	0.936	Rhopalomyia_sp._BIOUG27572-B11_cytochrome_oxidase_subunit_1_(COI)_gene,_partial_cds;_mitochondrial	35	0	0	0	0	0	0	0	0	0	0	0	0	0	0	0	0	0	0	0	0	0	0	0	0	0	0	0	0	0	0	0	0	0	0	0
GMGRD2063-13	BOLD:ACG3432	1	Arthropoda	Insecta	Diptera	Cecidomyiidae	0	CecidInt42 sp. BOLD:ACG3432	OTU_1188;size=51	KM855802	Cecidomyiidae_sp.	0.936	Cecidomyiidae_sp._BOLD:AAP6867_voucher_BIOUG04309-F07_cytochrome_oxidase_subunit_1_(COI)_gene,_partial_cds;_mitochondrial	106	0	0	0	0	0	0	0	0	0	0	0	0	0	4	0	33	0	0	0	0	0	0	7	0	0	0	0	0	0	0	0	0	0	0	0
GMGRE809-13	BOLD:ACG5399	1	Arthropoda	Insecta	Diptera	Cecidomyiidae	0	CecidInt42 sp. BOLD:ACG5399	OTU_3366;size=5	KR435199	Cecidomyiidae_sp.	0.881	Cecidomyiidae_sp._BOLD-2016_voucher_BIOUG05985-H05_cytochrome_oxidase_subunit_1_(COI)_gene,_partial_cds;_mitochondrial	12	0	0	0	0	0	0	0	0	0	0	0	0	0	0	0	0	0	0	0	0	0	0	0	0	0	0	0	0	0	0	0	0	0	0	0
GMGMC1548-14	BOLD:ACQ8578	1	Arthropoda	Insecta	Diptera	Cecidomyiidae	0	CecidInt42 sp. BOLD:ACQ8578	OTU_3204;size=5	KR750896	Cecidomyiidae_sp.	0.895	Cecidomyiidae_sp._BOLD-2016_voucher_BIOUG01450-G05_cytochrome_oxidase_subunit_1_(COI)_gene,_partial_cds;_mitochondrial	11	0	0	0	0	0	0	0	0	0	0	0	0	0	0	5	0	0	0	0	0	0	0	0	0	0	0	0	0	0	0	0	0	0	0	0
GMGMM597-14	BOLD:ACR4876	1	Arthropoda	Insecta	Diptera	Cecidomyiidae	0	CecidInt42 sp. BOLD:ACR4876	OTU_2443;size=10	JF868179	Cecidomyiidae_sp.	0.887	Cecidomyiidae_sp._BBDCN677-10_voucher_BIOUG<CAN>:10BBCDIP-0392_cytochrome_oxidase_subunit_1_(COI)_gene,_partial_cds;_mitochondrial	30	0	0	0	0	0	0	0	0	0	0	0	0	0	0	4	3	0	0	0	0	0	0	0	0	0	0	0	0	0	0	0	0	0	0	0
AMTPE801-15	BOLD:ACX1735	0.992	Arthropoda	Insecta	Diptera	Cecidomyiidae	0	CecidInt42 sp. BOLD:ACX1735	OTU_3308;size=5	JN290858	Diptera_sp.	0.875	Diptera_sp._BOLD:AAV5686_voucher_BIOUG<CAN>:10BBCDIP-1481_cytochrome_oxidase_subunit_1_(COI)_gene,_partial_cds;_mitochondrial	18	0	0	0	0	0	0	0	0	0	0	0	0	0	0	0	0	0	0	0	0	0	0	0	0	0	0	0	0	0	0	0	0	0	0	0
GBMTB1214-15	BOLD:ACY8774	1	Arthropoda	Insecta	Diptera	Cecidomyiidae	0	CecidInt42 sp. BOLD:ACY8774	OTU_2222;size=15	KM938656	Cecidomyiidae_sp.	0.865	Cecidomyiidae_sp._BOLD:ACC6434_voucher_BIOUG04208-H06_cytochrome_oxidase_subunit_1_(COI)_gene,_partial_cds;_mitochondrial	42	0	0	0	0	0	0	0	0	0	0	0	8	0	0	0	0	0	0	0	0	0	0	0	0	0	0	0	0	0	0	0	0	0	0	0
GMCHA155-14	BOLD:ABW5559	1	Arthropoda	Insecta	Diptera	Cecidomyiidae	0	CecidInt43 sp. BOLD:ABW5559	OTU_5114;size=7	KY844483	Cecidomyiidae_sp.	0.997	Cecidomyiidae_sp._BIOUG02432-B02_cytochrome_oxidase_subunit_1_(COI)_gene,_partial_cds;_mitochondrial	21	0	0	0	0	0	0	0	0	0	0	0	0	0	0	0	0	0	0	0	0	0	0	0	0	0	0	0	0	0	0	0	0	0	0	0
GMFIC177-12	BOLD:ACB9973	1	Arthropoda	Insecta	Diptera	Cecidomyiidae	0	CecidInt43 sp. BOLD:ACB9973	OTU_1050;size=55	MG130834	Cecidomyiidae_sp.	0.942	Cecidomyiidae_sp._BIOUG22053-A08_cytochrome_oxidase_subunit_1_(COI)_gene,_partial_cds;_mitochondrial	129	0	0	0	0	7	0	0	0	0	0	0	0	0	0	0	4	0	0	0	0	0	0	0	0	0	0	0	0	0	0	0	0	0	0	0
GMGRC711-13	BOLD:ACG2881	1	Arthropoda	Insecta	Diptera	Cecidomyiidae	0	CecidInt43 sp. BOLD:ACG2881	OTU_507;size=580	KY844562	Cecidomyiidae_sp.	0.907	Cecidomyiidae_sp._BIOUG02441-B12_cytochrome_oxidase_subunit_1_(COI)_gene,_partial_cds;_mitochondrial	1356	0	0	0	0	0	0	0	0	0	0	0	0	0	0	0	0	0	0	7	60	0	0	0	0	0	0	0	0	0	0	0	0	0	0	0
GMBUB653-14	BOLD:ACI5718	0.9963	Arthropoda	Insecta	Diptera	Cecidomyiidae	0	CecidInt43 sp. BOLD:ACI5718	OTU_1544;size=52	KR677924	Cecidomyiidae_sp.	0.904	Cecidomyiidae_sp._BOLD-2016_voucher_BIOUG07680-F11_cytochrome_oxidase_subunit_1_(COI)_gene,_partial_cds;_mitochondrial	117	0	0	0	4	0	0	19	0	6	0	0	0	0	0	0	3	0	0	0	0	0	0	0	0	0	0	0	0	0	0	0	0	0	0	0
GMNWF092-14	BOLD:ACL8421	1	Arthropoda	Insecta	Diptera	Cecidomyiidae	0	CecidInt43 sp. BOLD:ACL8421	OTU_1167;size=43	KR766905	Cecidomyiidae_sp.	0.933	Cecidomyiidae_sp._BOLD-2016_voucher_BIOUG05590-B12_cytochrome_oxidase_subunit_1_(COI)_gene,_partial_cds;_mitochondrial_>gi_1063778264_gb_KT111871.1__Cecidomyiidae_sp._BOLD-2016_voucher_BIOUG02934-C10_cytochrome_oxidase_subunit_1_(COI)_gene,_partial_cds;_mitochondrial	90	3	0	0	0	0	0	4	0	0	0	0	0	0	0	0	0	0	0	0	0	0	0	0	0	0	0	0	0	0	0	0	0	0	0	0
AMTPE251-15	BOLD:ACN2908	1	Arthropoda	Insecta	Diptera	Cecidomyiidae	0	CecidInt43 sp. BOLD:ACN2908	OTU_2899;size=8	KM992509	Cecidomyiidae_sp.	0.936	Cecidomyiidae_sp._BOLD:ACC1264_voucher_BIOUG03954-G08_cytochrome_oxidase_subunit_1_(COI)_gene,_partial_cds;_mitochondrial_>gi_943409077_gb_KM858079.1__Cecidomyiidae_sp._BOLD:ACC1264_voucher_BIOUG03590-A05_cytochrome_oxidase_subunit_1_(COI)_gene,_partial_cds;_mitochondrial_>gi_943415799_gb_KM861441.1__Cecidomyiidae_sp._BOLD:ACC1264_voucher_BIOUG03464-E02_cytochrome_oxidase_subunit_1_(COI)_gene,_pa…	36	0	0	0	0	11	0	0	0	0	0	0	0	0	0	0	0	0	0	0	0	0	0	0	0	0	0	0	0	0	0	0	0	0	3	0
GBMTB334-15	BOLD:ACO7408	1	Arthropoda	Insecta	Diptera	Cecidomyiidae	0	CecidInt43 sp. BOLD:ACO7408	OTU_1611;size=73	KM860308	Cecidomyiidae_sp.	0.9	Cecidomyiidae_sp._BOLD:ACE1259_voucher_BIOUG04689-B10_cytochrome_oxidase_subunit_1_(COI)_gene,_partial_cds;_mitochondrial	208	0	0	0	0	0	0	0	0	0	0	6	0	0	0	0	0	0	0	0	0	0	0	0	0	0	0	0	0	0	0	0	0	0	0	0
GMGMC1518-14	BOLD:ACQ9217	1	Arthropoda	Insecta	Diptera	Cecidomyiidae	0	CecidInt43 sp. BOLD:ACQ9217	OTU_2519;size=10	HQ981638	Cecidomyiidae_sp.	0.916	Cecidomyiidae_sp._TTMDI473-10_voucher_BIOUG<CAN>:08TTML-0964_cytochrome_oxidase_subunit_1_(COI)_gene,_partial_cds;_mitochondrial_>gi_1068010873_gb_KT104284.1__Cecidomyiidae_sp._BOLD-2016_voucher_BIOUG01125-D04_cytochrome_oxidase_subunit_1_(COI)_gene,_partial_cds;_mitochondrial_>gi_1068016385_gb_KR739786.1__Cecidomyiidae_sp._BOLD-2016_voucher_BIOUG01489-A05_cytochrome_oxidase_subunit_1_(COI)_gene,…	30	0	0	0	0	0	0	0	0	0	0	0	0	0	0	0	0	0	0	0	0	0	0	0	0	0	0	0	0	0	0	0	0	0	0	0
GBMTM684-15	BOLD:ACR1376	1	Arthropoda	Insecta	Diptera	Cecidomyiidae	0	CecidInt43 sp. BOLD:ACR1376	OTU_721;size=102	KM956135	Cecidomyiidae_sp.	0.952	Cecidomyiidae_sp._BOLD:ACV0118_voucher_BIOUG05749-C10_cytochrome_oxidase_subunit_1_(COI)_gene,_partial_cds;_mitochondrial	227	0	0	48	0	0	0	0	0	0	0	5	0	0	0	0	0	0	0	0	0	0	0	0	0	0	0	0	0	0	0	0	0	0	0	0
AMTPE282-15	BOLD:ACX3142	0.9913	Arthropoda	Insecta	Diptera	Cecidomyiidae	0	CecidInt43 sp. BOLD:ACX3142	OTU_1567;size=35	KM992509	Cecidomyiidae_sp.	0.965	Cecidomyiidae_sp._BOLD:ACC1264_voucher_BIOUG03954-G08_cytochrome_oxidase_subunit_1_(COI)_gene,_partial_cds;_mitochondrial_>gi_943409077_gb_KM858079.1__Cecidomyiidae_sp._BOLD:ACC1264_voucher_BIOUG03590-A05_cytochrome_oxidase_subunit_1_(COI)_gene,_partial_cds;_mitochondrial_>gi_943415799_gb_KM861441.1__Cecidomyiidae_sp._BOLD:ACC1264_voucher_BIOUG03464-E02_cytochrome_oxidase_subunit_1_(COI)_gene,_pa…	81	0	0	0	0	0	0	0	0	0	0	0	0	0	0	0	0	0	0	0	0	0	0	0	0	0	0	0	0	0	0	0	0	0	0	0
GBMTB757-15	BOLD:ACE8241	1	Arthropoda	Insecta	Diptera	Cecidomyiidae	0	CecidInt44 sp. BOLD:ACE8241	OTU_1153;size=81	KM636215	Cecidomyiidae_sp.	1	Cecidomyiidae_sp._BOLD:ACE8241_voucher_BIOUG04982-D01_cytochrome_oxidase_subunit_1_(COI)_gene,_partial_cds;_mitochondrial_>gi_937588789_gb_KM637649.1__Cecidomyiidae_sp._BOLD:ACE8241_voucher_BIOUG04944-H08_cytochrome_oxidase_subunit_1_(COI)_gene,_partial_cds;_mitochondrial	218	0	0	0	0	0	0	0	0	0	0	24	6	0	0	0	0	0	0	0	0	0	0	0	0	0	0	0	0	0	0	0	0	0	0	0
SMTPP1863-15	BOLD:ACR0269	0.9959	Arthropoda	Insecta	Diptera	Cecidomyiidae	0	CecidInt44 sp. BOLD:ACR0269	OTU_7959;size=2	KR752988	Cecidomyiidae_sp.	0.962	Cecidomyiidae_sp._BOLD-2016_voucher_BIOUG00895-B10_cytochrome_oxidase_subunit_1_(COI)_gene,_partial_cds;_mitochondrial	4	0	0	0	0	0	0	0	0	0	0	0	0	0	0	0	0	0	0	0	0	0	0	0	0	0	0	0	0	0	0	0	0	0	0	0
GMGME863-14	BOLD:ACR0667	0.994	Arthropoda	Insecta	Diptera	Cecidomyiidae	0	CecidInt44 sp. BOLD:ACR0667	OTU_538;size=263	KR196675	Cecidomyiidae_sp.	0.923	Cecidomyiidae_sp._BOLD:ACR0379_voucher_BIOUG09704-H09_cytochrome_oxidase_subunit_1_(COI)_gene,_partial_cds;_mitochondrial	588	0	0	0	0	0	0	0	0	0	0	51	0	0	0	0	0	0	0	0	0	7	0	0	0	0	0	0	0	0	0	0	0	0	0	0
AMTPE224-15	BOLD:ACX3033	1	Arthropoda	Insecta	Diptera	Cecidomyiidae	0	CecidInt44 sp. BOLD:ACX3033	OTU_2999;size=10	JN291256	Diptera_sp.	0.952	Diptera_sp._BOLD:AAV5611_voucher_BIOUG<CAN>:10BBCDIP-3158_cytochrome_oxidase_subunit_1_(COI)_gene,_partial_cds;_mitochondrial	20	0	0	0	0	0	0	0	0	0	0	0	0	0	0	0	0	0	0	0	0	0	0	0	0	0	0	0	0	0	0	0	0	0	0	0
GBMTM700-15	BOLD:ACY6088	0.992	Arthropoda	Insecta	Diptera	Cecidomyiidae	0	CecidInt44 sp. BOLD:ACY6088	OTU_14909;size=2	KM941547	Cecidomyiidae_sp.	0.913	Cecidomyiidae_sp._BOLD:ACF0670_voucher_BIOUG03649-E11_cytochrome_oxidase_subunit_1_(COI)_gene,_partial_cds;_mitochondrial	3	0	0	0	0	0	0	0	0	0	0	0	0	0	0	0	0	0	0	0	0	0	0	0	0	0	0	0	0	0	0	0	0	0	0	0
GMGRF764-13	BOLD:ACG4001	1	Arthropoda	Insecta	Diptera	Cecidomyiidae	0	CecidInt45 sp. BOLD:ACG4001	OTU_3829;size=4	KM861955	Cecidomyiidae_sp.	0.894	Cecidomyiidae_sp._BOLD:ACB2622_voucher_BIOUG03597-B01_cytochrome_oxidase_subunit_1_(COI)_gene,_partial_cds;_mitochondrial	10	0	0	0	0	0	0	0	0	0	0	0	0	0	0	0	0	0	0	0	0	0	0	0	0	0	0	0	0	0	0	0	0	0	0	0
GMGRD751-13	BOLD:ACG4326	1	Arthropoda	Insecta	Diptera	Cecidomyiidae	0	CecidInt45 sp. BOLD:ACG4326	OTU_15018;size=2	KM863671	Cecidomyiidae_sp.	0.885	Cecidomyiidae_sp._BOLD:ACD8783_voucher_BIOUG05771-A01_cytochrome_oxidase_subunit_1_(COI)_gene,_partial_cds;_mitochondrial	3	0	0	0	0	0	0	0	0	0	0	0	0	0	0	0	0	0	0	0	0	0	0	0	0	0	0	0	0	0	0	0	0	0	0	0
GMGRE1711-13	BOLD:ACG8109	0.9967	Arthropoda	Insecta	Diptera	Cecidomyiidae	0	CecidInt45 sp. BOLD:ACG8109	OTU_11656;size=6	KM858156	Cecidomyiidae_sp.	0.911	Cecidomyiidae_sp._BOLD:ACA9674_voucher_BIOUG03272-C04_cytochrome_oxidase_subunit_1_(COI)_gene,_partial_cds;_mitochondrial	11	0	0	0	0	0	0	0	0	0	0	0	0	0	0	0	0	0	0	0	0	0	0	0	0	0	0	0	0	0	0	0	0	0	7	0
GMGRG907-13	BOLD:ACJ3412	1	Arthropoda	Insecta	Diptera	Cecidomyiidae	0	CecidInt45 sp. BOLD:ACJ3412	OTU_4699;size=3	MG684832	Winnertzia_nigripennis	1	Winnertzia_nigripennis_voucher_JSOUT29_cytochrome_oxidase_subunit_I_(COI)_gene,_partial_cds;_mitochondrial	6	0	0	0	0	0	0	0	0	0	0	0	0	0	0	0	0	0	0	0	0	0	0	0	0	0	0	0	0	0	0	0	0	0	0	0
GMGRG907-13	BOLD:ACJ3412	0.972	Arthropoda	Insecta	Diptera	Cecidomyiidae	0	CecidInt45 sp. BOLD:ACJ3412	OTU_12152;size=2	MG684832	Winnertzia_nigripennis	0.972	Winnertzia_nigripennis_voucher_JSOUT29_cytochrome_oxidase_subunit_I_(COI)_gene,_partial_cds;_mitochondrial	2	0	0	0	0	0	0	0	0	0	0	0	0	0	0	0	0	0	0	0	0	0	0	0	0	0	0	0	0	0	0	0	0	0	0	0
GBMTB671-15	BOLD:ACJ1068	1	Arthropoda	Insecta	Diptera	Cecidomyiidae	0	CecidInt49 sp. BOLD:ACJ1068	OTU_2375;size=16	MF708768	Cecidomyiidae_sp.	0.908	Cecidomyiidae_sp._BIOUG22390-G04_cytochrome_oxidase_subunit_1_(COI)_gene,_partial_cds;_mitochondrial	32	0	0	0	0	0	0	0	0	0	0	0	0	0	0	0	0	0	0	0	0	0	0	0	0	0	0	0	0	0	0	0	0	0	0	0
GMGRI137-13	BOLD:ACJ5431	1	Arthropoda	Insecta	Diptera	Cecidomyiidae	0	CecidInt49 sp. BOLD:ACJ5431	OTU_249;size=471	AY485396	Diptera_sp.	0.898	Diptera_sp._JEF-5_U_01_Ins02_10_cytochrome_oxidase_subunit_I_gene,_partial_cds;_mitochondrial	1020	0	0	0	0	0	0	0	0	0	0	8	0	0	0	4	24	0	0	0	12	0	0	0	0	0	0	0	0	0	0	0	0	0	0	0
GMGMB109-14	BOLD:ACQ8599	0.997	Arthropoda	Insecta	Diptera	Cecidomyiidae	0	CecidInt49 sp. BOLD:ACQ8599	OTU_5565;size=5	MF702909	Cecidomyiidae_sp.	0.908	Cecidomyiidae_sp._BIOUG21734-F05_cytochrome_oxidase_subunit_1_(COI)_gene,_partial_cds;_mitochondrial	25	0	0	0	0	0	0	0	0	0	0	0	0	0	0	0	0	0	0	0	0	0	0	0	0	0	0	0	0	0	0	0	0	0	0	0
GMGMA1404-14	BOLD:ACQ8849	0.981	Arthropoda	Insecta	Diptera	Cecidomyiidae	0	CecidInt49 sp. BOLD:ACQ8849	OTU_1296;size=37	MG127020	Cecidomyiidae_sp.	0.884	Cecidomyiidae_sp._BIOUG24500-B05_cytochrome_oxidase_subunit_1_(COI)_gene,_partial_cds;_mitochondrial	100	0	0	0	0	0	0	0	0	0	0	0	0	0	0	0	0	0	0	0	0	0	0	0	0	0	0	12	0	0	0	0	4	0	0	0
GMGME1166-14	BOLD:ACR1115	1	Arthropoda	Insecta	Diptera	Cecidomyiidae	0	CecidInt49 sp. BOLD:ACR1115	OTU_878;size=145	JF873071	Cecidomyiidae_sp.	0.92	Cecidomyiidae_sp._JSDIP154-10_voucher_BIOUG<CAN>:10JSROW-0154_cytochrome_oxidase_subunit_1_(COI)_gene,_partial_cds;_mitochondrial	266	0	0	0	0	0	0	0	0	0	0	0	0	0	0	0	0	0	0	0	0	0	0	0	0	0	0	0	0	0	0	0	0	0	0	0
GMGRD866-13	BOLD:ACT4702	1	Arthropoda	Insecta	Diptera	Cecidomyiidae	0	CecidInt49 sp. BOLD:ACT4702	OTU_17133;size=2	MG129790	Cecidomyiidae_sp.	0.93	Cecidomyiidae_sp._BIOUG21054-D07_cytochrome_oxidase_subunit_1_(COI)_gene,_partial_cds;_mitochondrial	3	0	0	0	0	0	0	0	0	0	0	0	0	0	0	0	0	0	0	0	0	0	0	0	0	0	0	0	0	0	0	0	0	0	0	0
AMTPF2244-16	BOLD:ACZ7708	0.996	Arthropoda	Insecta	Diptera	Cecidomyiidae	0	CecidInt49 sp. BOLD:ACZ7708	OTU_1603;size=33	MF764303	Cecidomyiidae_sp.	0.842	Cecidomyiidae_sp._BIOUG17039-H11_cytochrome_oxidase_subunit_1_(COI)_gene,_partial_cds;_mitochondrial	83	0	0	0	0	0	0	0	0	0	0	0	0	0	0	0	0	0	0	0	0	0	0	0	0	0	0	0	0	0	0	0	0	0	0	0
AMTPF2244-16	BOLD:ACZ7708	0.992	Arthropoda	Insecta	Diptera	Cecidomyiidae	0	CecidInt49 sp. BOLD:ACZ7708	OTU_2324;size=9	KR944324	Cecidomyiidae_sp.	0.839	Cecidomyiidae_sp._BOLD-2016_voucher_BIOUG01982-E06_cytochrome_oxidase_subunit_1_(COI)_gene,_partial_cds;_mitochondrial	25	0	0	0	0	0	0	0	0	0	0	0	0	0	0	0	0	0	0	0	0	0	0	0	0	0	0	0	0	0	0	0	0	0	0	0
GMGRC1024-13	BOLD:ACF8505	1	Arthropoda	Insecta	Diptera	Cecidomyiidae	0	CecidInt50 sp. BOLD:ACF8505	OTU_3934;size=4	KM854793	Cecidomyiidae_sp.	0.851	Cecidomyiidae_sp._BOLD:ACA8279_voucher_BIOUG03540-C12_cytochrome_oxidase_subunit_1_(COI)_gene,_partial_cds;_mitochondrial_>gi_959419798_gb_KM962163.1__Cecidomyiidae_sp._BOLD:ACA8279_voucher_BIOUG05936-A12_cytochrome_oxidase_subunit_1_(COI)_gene,_partial_cds;_mitochondrial	14	0	0	0	0	0	0	0	0	0	0	0	0	0	0	0	0	0	0	0	0	0	0	0	0	0	0	0	0	0	0	0	0	0	0	0
GMGRF029-13	BOLD:AAN5271	0.9929	Arthropoda	Insecta	Diptera	Cecidomyiidae	0	CecidInt9 sp. BOLD:AAN5271	OTU_4955;size=3	KT117039	Cecidomyiidae_sp.	0.987	Cecidomyiidae_sp._BOLD-2016_voucher_BIOUG01128-A05_cytochrome_oxidase_subunit_1_(COI)_gene,_partial_cds;_mitochondrial	3	0	0	0	0	0	0	0	0	0	0	0	0	0	0	0	0	0	0	0	0	0	0	0	0	0	0	0	0	0	0	0	0	0	0	0
GMGRG2798-13	BOLD:AAP6851	1	Arthropoda	Insecta	Diptera	Cecidomyiidae	0	CecidInt9 sp. BOLD:AAP6851	OTU_2196;size=29	JN291034	Diptera_sp.	0.987	Diptera_sp._BOLD:AAP6851_voucher_BIOUG<CAN>:10BBCDIP-1818_cytochrome_oxidase_subunit_1_(COI)_gene,_partial_cds;_mitochondrial	54	0	0	8	0	0	0	0	0	0	0	0	0	0	0	0	0	0	0	0	0	0	0	0	0	0	0	3	0	0	0	0	0	0	0	0
GMGMB1548-14	BOLD:ACQ9964	0.9797	Arthropoda	Insecta	Diptera	Cecidomyiidae	0	CecidInt9 sp. BOLD:ACQ9964	OTU_17265;size=2	KR693154	Cecidomyiidae_sp.	0.958	Cecidomyiidae_sp._BOLD-2016_voucher_BIOUG07092-D02_cytochrome_oxidase_subunit_1_(COI)_gene,_partial_cds;_mitochondrial	4	0	0	0	0	0	0	0	0	0	0	0	0	0	0	0	0	0	0	0	0	0	0	0	0	0	0	0	0	0	0	0	0	0	0	0
GBMTM1413-15	BOLD:ACI9412	1	Arthropoda	Insecta	Diptera	Cecidomyiidae		CecidInt34 sp. BOLD:ACI9412	OTU_3347;size=9	KR657365	Cecidomyiidae_sp.	0.919	Cecidomyiidae_sp._BOLD-2016_voucher_BIOUG01623-E04_cytochrome_oxidase_subunit_1_(COI)_gene,_partial_cds;_mitochondrial	24	0	0	0	0	0	0	0	0	0	0	0	0	0	0	0	0	0	0	0	0	0	0	0	0	0	0	0	0	0	0	0	0	0	0	0
GMNWG401-14	BOLD:ABW0442	0.9962	Arthropoda	Insecta	Diptera	Cecidomyiidae	Camptomyia	Camptomyia sp. BOLD:ABW0442	OTU_4552;size=5	MG114609	Cecidomyiidae_sp.	0.981	Cecidomyiidae_sp._BIOUG01543-B07_cytochrome_oxidase_subunit_1_(COI)_gene,_partial_cds;_mitochondrial	17	0	0	0	0	0	0	0	0	0	0	0	8	0	0	0	0	0	0	0	0	0	0	0	0	0	0	0	0	0	0	0	0	0	0	0
GMGMG1514-14	BOLD:ACO6705	1	Arthropoda	Insecta	Diptera	Cecidomyiidae	Campylomyza	Campylomyza flavipes	OTU_1155;size=78	FN868637	Cecidomyiidae_sp.	1	Cecidomyiidae_sp._AK-2010-1_partial_COI_gene_for_cytochrome_oxidase_subunit_1	180	0	0	0	0	0	0	0	0	0	0	0	0	0	0	0	0	0	0	0	0	8	0	0	0	0	0	0	0	0	0	0	0	0	0	0
NCCA2128-11	BOLD:ABV0473	0.9967	Arthropoda	Insecta	Diptera	Cecidomyiidae	Dasineura	Dasineura leguminicola	OTU_7496;size=4	KR682570	Cecidomyiidae_sp.	0.997	Cecidomyiidae_sp._BOLD-2016_voucher_BIOUG01774-D09_cytochrome_oxidase_subunit_1_(COI)_gene,_partial_cds;_mitochondrial	10	0	0	0	0	0	0	0	3	0	0	0	0	0	0	0	0	0	0	0	0	0	0	0	0	0	0	0	0	0	0	0	0	0	0	0
GBMTM1371-15	BOLD:ABW6099	1	Arthropoda	Insecta	Diptera	Cecidomyiidae	Feltiella	Feltiella sp. BOLD:ABW6099	OTU_3676;size=9	KR648043	Cecidomyiidae_sp.	0.927	Cecidomyiidae_sp._BOLD-2016_voucher_BIOUG02669-C10_cytochrome_oxidase_subunit_1_(COI)_gene,_partial_cds;_mitochondrial	26	0	0	0	0	0	0	0	0	0	0	0	0	6	0	0	0	0	0	0	0	0	0	0	0	0	0	0	0	0	0	0	0	0	0	0
GMGMB1521-14	BOLD:ACQ8767	1	Arthropoda	Insecta	Diptera	Cecidomyiidae	Hartigiola	Hartigiola sp. BOLD:ACQ8767	OTU_15012;size=2	KT114088	Cecidomyiidae_sp.	0.92	Cecidomyiidae_sp._BOLD-2016_voucher_BIOUG01132-G08_cytochrome_oxidase_subunit_1_(COI)_gene,_partial_cds;_mitochondrial_>gi_1068011179_gb_KT104437.1__Cecidomyiidae_sp._BOLD-2016_voucher_BIOUG01116-D05_cytochrome_oxidase_subunit_1_(COI)_gene,_partial_cds;_mitochondrial	2	0	0	0	0	0	0	0	0	0	0	0	0	0	0	0	0	0	0	0	0	0	0	0	0	0	0	0	0	0	0	0	0	0	0	0
GBMWN1553-15	BOLD:AAH3641	1	Arthropoda	Insecta	Diptera	Cecidomyiidae	Lestremia	Lestremia cinerea	OTU_1883;size=15	KR430914	Cecidomyiidae_sp.	0.962	Cecidomyiidae_sp._BOLD-2016_voucher_BIOUG02056-H11_cytochrome_oxidase_subunit_1_(COI)_gene,_partial_cds;_mitochondrial	49	0	0	0	0	0	0	0	0	0	0	0	0	0	0	0	0	0	0	0	0	0	0	0	0	0	0	0	0	0	0	0	0	0	11	0
HEMAY980-12	BOLD:ABV9277	1	Arthropoda	Insecta	Diptera	Cecidomyiidae	Mayetiola	Mayetiola destructor	OTU_2418;size=10	KR742285	Mayetiola_destructor	1	Mayetiola_destructor_voucher_BIOUG05732-F06_cytochrome_oxidase_subunit_1_(COI)_gene,_partial_cds;_mitochondrial	17	0	0	0	0	0	0	0	0	5	0	0	0	0	4	0	0	0	0	0	0	0	0	0	0	0	0	0	0	0	0	0	0	0	0	0
GMGRH1566-13	BOLD:ACG4620	0.997	Arthropoda	Insecta	Diptera	Cecidomyiidae	Micromya	Micromya lucorum	OTU_4626;size=5	KT116913	Cecidomyiidae_sp.	0.958	Cecidomyiidae_sp._BOLD-2016_voucher_BIOUG02859-F07_cytochrome_oxidase_subunit_1_(COI)_gene,_partial_cds;_mitochondrial	7	0	0	0	0	0	0	0	0	0	0	0	0	0	0	3	0	0	0	0	0	0	0	0	0	0	0	0	0	0	0	0	0	0	0	0
GMGRH1296-13	BOLD:ACE6038	1	Arthropoda	Insecta	Diptera	Cecidomyiidae	Monardia	Monardia toxicodendri	OTU_268;size=411	MF708768	Cecidomyiidae_sp.	0.923	Cecidomyiidae_sp._BIOUG22390-G04_cytochrome_oxidase_subunit_1_(COI)_gene,_partial_cds;_mitochondrial	899	0	0	7	0	0	0	0	0	0	0	10	0	0	0	4	4	0	2	0	27	0	0	0	0	0	0	0	0	0	0	0	0	0	0	0
GBMTM1394-15	BOLD:ACI8202	1	Arthropoda	Insecta	Diptera	Cecidomyiidae	Ozirhincus	Ozirhincus sp. BOLD:ACI8202	OTU_2453;size=14	KY838381	Cecidomyiidae_voucher	0.936	Cecidomyiidae_voucher_BIOUG04902-A11_cytochrome_oxidase_subunit_1_(COI)_gene,_partial_cds;_mitochondrial	25	0	0	0	0	0	0	0	0	0	0	0	0	0	0	0	6	0	0	0	0	0	0	0	0	0	0	0	0	0	0	0	0	0	0	0
GMGRH1665-13	BOLD:ACJ5222	1	Arthropoda	Insecta	Diptera	Cecidomyiidae	Ozirhincus	Ozirhincus sp. BOLD:ACJ5222	OTU_3965;size=4	KP399936	Ozirhincus_anthemidis	0.939	Ozirhincus_anthemidis_bio-material_ZFMK-DNA-0100405600_cytochrome_c_oxidase_subunit_1_(COI)_gene,_partial_cds;_mitochondrial	7	0	0	0	0	0	0	0	0	0	0	0	0	0	0	0	0	0	0	0	0	0	0	0	0	0	0	0	0	0	0	0	0	0	0	0
JSDIP389-10	BOLD:AAN5267	1	Arthropoda	Insecta	Diptera	Cecidomyiidae	Peromyia	Peromyia borealis	OTU_16088;size=4	JF873300	Cecidomyiidae_sp.	1	Cecidomyiidae_sp._JSDIP389-10_voucher_BIOUG<CAN>:10JSROW-0389_cytochrome_oxidase_subunit_1_(COI)_gene,_partial_cds;_mitochondrial	2	0	0	0	0	0	0	0	0	0	0	0	0	0	0	0	0	0	0	0	0	0	0	0	0	0	0	0	0	0	0	0	0	0	0	0
MJBRC023-17	BOLD:ACJ3384	1	Arthropoda	Insecta	Diptera	Cecidomyiidae	Peromyia	Peromyia brevispina	OTU_14931;size=2	MG217345	Peromyia_brevispina	1	Peromyia_brevispina_voucher_ZFMK-TIS-2520742_cytochrome_oxidase_subunit_1_(COI)_gene,_partial_cds;_mitochondrial	9	0	0	0	0	0	0	0	0	0	0	0	0	0	0	0	0	0	0	0	0	0	0	0	0	0	0	0	0	0	0	0	0	0	0	0
PHMTT528-10	BOLD:AAH2876	1	Arthropoda	Insecta	Diptera	Cecidomyiidae	Peromyia	Peromyia cornuta	OTU_5064;size=3	KR655327	Cecidomyiidae_sp.	1	Cecidomyiidae_sp._BOLD-2016_voucher_BIOUG01614-F09_cytochrome_oxidase_subunit_1_(COI)_gene,_partial_cds;_mitochondrial_>gi_1053120153_gb_KR663441.1__Cecidomyiidae_sp._BOLD-2016_voucher_BIOUG01592-D08_cytochrome_oxidase_subunit_1_(COI)_gene,_partial_cds;_mitochondrial_>gi_1500153113_gb_MG217222.1__Peromyia_cornuta_voucher_ZFMK-TIS-2565394_cytochrome_oxidase_subunit_1_(COI)_gene,_partial_cds;_mitoc…	6	0	0	0	0	0	0	0	0	0	0	0	0	0	0	0	0	0	0	0	0	0	0	0	0	0	0	0	0	0	0	0	0	0	0	0
GMGRG2683-13	BOLD:ACG7620	1	Arthropoda	Insecta	Diptera	Cecidomyiidae	Peromyia	Peromyia edwardsi	OTU_1472;size=37	MG217279	Peromyia_edwardsi	0.997	Peromyia_edwardsi_voucher_ZFMK-TIS-2549409_cytochrome_oxidase_subunit_1_(COI)_gene,_partial_cds;_mitochondrial_>gi_1500153289_gb_MG217310.1__Peromyia_edwardsi_voucher_ZFMK-TIS-2549413_cytochrome_oxidase_subunit_1_(COI)_gene,_partial_cds;_mitochondrial	89	0	0	0	0	0	0	0	0	0	0	0	0	0	0	0	0	0	0	0	0	0	0	0	0	0	0	0	0	0	0	0	0	0	0	0
GMGRH2169-13	BOLD:ACF9580	1	Arthropoda	Insecta	Diptera	Cecidomyiidae	Peromyia	Peromyia fungicola	OTU_1077;size=155	MG217282	Peromyia_fungicola	1	Peromyia_fungicola_voucher_ZFMK-TIS-2527357_cytochrome_oxidase_subunit_1_(COI)_gene,_partial_cds;_mitochondrial	380	0	0	0	0	0	0	0	0	0	0	0	0	0	0	0	0	0	0	0	0	0	0	0	0	0	0	0	0	0	0	0	0	0	0	0
MJBRC123-17	BOLD:ADI6576	0.9804	Arthropoda	Insecta	Diptera	Cecidomyiidae	Peromyia	Peromyia modesta	OTU_5553;size=7	MG217251	Peromyia_modesta	1	Peromyia_modesta_voucher_ZFMK-TIS-2565340_cytochrome_oxidase_subunit_1_(COI)_gene,_partial_cds;_mitochondrial	19	0	0	0	0	0	0	0	0	0	0	0	0	0	0	0	0	0	0	0	0	0	0	0	0	0	0	0	0	0	0	0	0	0	0	0
MJBRC137-17	BOLD:ACQ0178	0.9805	Arthropoda	Insecta	Diptera	Cecidomyiidae	Peromyia	Peromyia ovalis	OTU_3336;size=7	MG217294	Peromyia_ovalis	0.994	Peromyia_ovalis_voucher_ZFMK-TIS-2565392_cytochrome_oxidase_subunit_1_(COI)_gene,_partial_cds;_mitochondrial	12	0	0	0	0	0	0	0	0	0	0	0	0	0	0	0	0	0	0	0	0	0	0	0	0	0	0	0	0	0	0	0	0	0	0	0
GBMIN53987-17	BOLD:ADK0678	0.9963	Arthropoda	Insecta	Diptera	Cecidomyiidae	Porricondyla	Porricondyla_nigripennis	OTU_3166;size=11	KT316859	Porricondyla_nigripennis	0.996	Porricondyla_nigripennis_voucher_JSOUT16_cytochrome_oxidase_subunit_I_(COI)_gene,_partial_cds;_mitochondrial	12	0	0	0	0	0	0	0	0	0	0	0	0	0	0	0	0	0	0	0	0	0	0	0	0	0	0	0	0	0	0	0	0	0	0	0
GMNZD085-14	BOLD:ACP0552	1	Arthropoda	Insecta	Diptera	Cecidomyiidae	Rhopalomyia	0	OTU_14494;size=2	MG115241	Rhopalomyia_sp.	1	Rhopalomyia_sp._BIOUG23125-E04_cytochrome_oxidase_subunit_1_(COI)_gene,_partial_cds;_mitochondrial	2	0	0	0	0	0	0	0	0	0	0	0	0	0	0	0	0	0	0	0	0	0	0	0	0	0	0	0	0	0	0	0	0	0	0	0
GMGRD1270-13	BOLD:AAN5178	1	Arthropoda	Insecta	Diptera	Cecidomyiidae	Rhopalomyia	Rhopalomyia sp. BOLD:AAN5178	OTU_3339;size=10	MG114816	Cecidomyiidae_sp.	1	Cecidomyiidae_sp._BARS_2016_26_097_cytochrome_oxidase_subunit_1_(COI)_gene,_partial_cds;_mitochondrial	26	0	0	0	0	0	0	0	0	0	0	0	0	0	0	0	0	0	0	0	0	0	0	0	0	0	0	0	0	0	0	0	0	0	0	0
GMGRF6176-13	BOLD:ACG7007	0.9878	Arthropoda	Insecta	Diptera	Cecidomyiidae	Rhopalomyia	Rhopalomyia sp. BOLD:ACG7007	OTU_15738;size=2	MF759081	Cecidomyiidae_sp.	0.914	Cecidomyiidae_sp._BIOUG20893-G10_cytochrome_oxidase_subunit_1_(COI)_gene,_partial_cds;_mitochondrial	3	0	0	0	0	0	0	0	0	0	0	0	0	0	0	0	0	0	0	0	0	0	0	0	0	0	0	0	0	0	0	0	0	0	0	0
GMGMB287-14	BOLD:ACI8196	1	Arthropoda	Insecta	Diptera	Cecidomyiidae	Rhopalomyia	Rhopalomyia sp. BOLD:ACI8196	OTU_897;size=90	AB299123	Rhopalomyia_yomogicola	0.926	Rhopalomyia_yomogicola_mitochondrial_COI_gene_for_cytochrome_oxidaze_subunit_1,_partial_cds,_isolate:_N264	263	0	0	0	0	0	0	0	0	0	0	0	0	0	0	0	12	0	0	0	0	0	0	0	0	0	0	0	0	0	0	0	0	0	0	0
CNWBG556-13	BOLD:ACI4560	0.9712	Arthropoda	Insecta	Diptera	Ceratopogonidae	0	0	OTU_3820;size=4	MF706914	Ceratopogonidae_sp.	0.958	Ceratopogonidae_sp._BIOUG27593-H03_cytochrome_oxidase_subunit_1_(COI)_gene,_partial_cds;_mitochondrial	9	0	0	0	0	0	0	0	0	0	0	0	0	0	0	0	0	0	0	0	0	0	0	0	0	0	0	0	0	0	0	0	0	0	7	0
GMGRH050-13	BOLD:ACC1669	1	Arthropoda	Insecta	Diptera	Ceratopogonidae	Atrichopogon	Atrichopogon brunnipes	OTU_2157;size=23	MG180084	Forcipomyia_sp.	0.881	Forcipomyia_sp._BIOUG01423-E03_cytochrome_oxidase_subunit_1_(COI)_gene,_partial_cds;_mitochondrial	80	0	0	0	0	0	0	0	4	0	0	0	0	0	0	0	0	0	0	0	0	0	0	0	0	0	0	0	0	0	0	0	0	0	0	0
GMGRG3530-13	BOLD:ABZ9243	1	Arthropoda	Insecta	Diptera	Ceratopogonidae	Atrichopogon	Atrichopogon oedemarum	OTU_15253;size=2	KJ767872	Atrichopogon_oedemerarum	0.99	Atrichopogon_oedemerarum_voucher_FiCer142_cytochrome_oxidase_subunit_1_(COI)_gene,_partial_cds;_mitochondrial	2	0	0	0	0	0	0	0	0	0	0	0	0	0	0	0	0	0	0	0	0	0	0	0	0	0	0	0	0	0	0	0	0	0	0	0
GMGMC323-14	BOLD:ABW8112	1	Arthropoda	Insecta	Diptera	Ceratopogonidae	Atrichopogon	Atrichopogon sp. BOLD:ABW8112	OTU_1252;size=38	MG172092	Atrichopogon_sp.	0.911	Atrichopogon_sp._BIOUG01426-B12_cytochrome_oxidase_subunit_1_(COI)_gene,_partial_cds;_mitochondrial	111	0	0	0	0	0	0	0	0	0	0	0	0	0	0	3	0	0	0	0	0	0	0	0	14	0	0	0	0	0	0	0	0	0	0	0
GMGRA062-13	BOLD:ACE0463	1	Arthropoda	Insecta	Diptera	Ceratopogonidae	Atrichopogon	Atrichopogon sp. BOLD:ACE0463	OTU_2610;size=9	KR671452	Atrichopogon_sp.	0.917	Atrichopogon_sp._BOLD-2016_voucher_BIOUG00860-C11_cytochrome_oxidase_subunit_1_(COI)_gene,_partial_cds;_mitochondrial	17	0	0	0	0	0	0	0	0	0	0	0	0	0	0	0	0	0	0	0	0	0	0	0	0	0	0	0	0	0	0	0	0	0	0	0
GMGRF6050-13	BOLD:ACI8539	0.997	Arthropoda	Insecta	Diptera	Ceratopogonidae	Atrichopogon	Atrichopogon sp. BOLD:ACI8539	OTU_5227;size=3	MG172092	Atrichopogon_sp.	0.898	Atrichopogon_sp._BIOUG01426-B12_cytochrome_oxidase_subunit_1_(COI)_gene,_partial_cds;_mitochondrial	8	0	0	0	0	0	0	0	0	0	0	0	0	0	0	0	0	0	0	0	0	0	0	0	0	0	0	0	0	0	0	0	0	0	0	0
GMNWG1864-14	BOLD:ACP7223	1	Arthropoda	Insecta	Diptera	Ceratopogonidae	Atrichopogon	Atrichopogon sp. BOLD:ACP7223	OTU_1468;size=54	HQ824510	Atrichopogon_sp.	0.987	Atrichopogon_sp._CW-2011_isolate_273_Alps_cytochrome_oxidase_subunit_1_(COI)_gene,_partial_cds;_mitochondrial	146	0	0	17	0	0	0	0	0	0	0	0	0	0	0	0	0	0	0	0	0	0	0	0	0	0	0	0	0	0	0	0	0	0	16	11
GMGMG750-14	BOLD:ACR1666	1	Arthropoda	Insecta	Diptera	Ceratopogonidae	Atrichopogon	Atrichopogon sp. BOLD:ACR1666	OTU_5475;size=5	KP043091	Tachinidae_sp.	0.908	Tachinidae_sp._BOLD:ABV1677_voucher_BIOUG07084-H01_cytochrome_oxidase_subunit_1_(COI)_gene,_partial_cds;_mitochondrial_>gi_1321384449_gb_MG170026.1__Tachinidae_sp._BIOUG01422-A01_cytochrome_oxidase_subunit_1_(COI)_gene,_partial_cds;_mitochondrial	9	0	0	0	0	0	0	0	0	0	0	0	0	0	0	0	0	0	0	0	0	0	0	0	0	0	0	0	0	0	0	0	0	0	0	0
GMGRE1111-13	BOLD:AAO7718	1	Arthropoda	Insecta	Diptera	Ceratopogonidae	Culicoides	Culicoides obsoletus	OTU_7911;size=4	MF594396	Culicoides_obsoletus	0.997	Culicoides_obsoletus_isolate_ERU-Izm-C.obs2_cytochrome_c_oxidase_subunit_I_(COI)_gene,_partial_cds;_mitochondrial	8	0	0	0	0	0	0	0	0	0	0	0	0	0	0	0	0	0	0	0	0	0	0	0	0	0	0	0	0	0	0	0	0	0	0	0
GMBUA658-14	BOLD:ACO8430	0.9958	Arthropoda	Insecta	Diptera	Ceratopogonidae	Culicoides	Culicoides pictipennis	OTU_5029;size=5	JQ683297	Culicoides_pictipennis	0.994	Culicoides_pictipennis_isolate_Sa588_cytochrome_oxidase_subunit_I_(COI)_gene,_partial_cds;_mitochondrial	11	0	0	0	0	0	0	0	0	0	0	0	0	0	0	0	0	0	0	0	0	0	0	0	0	0	0	0	0	0	0	0	0	0	0	0
GBMIN29062-13		0.9935	Arthropoda	Insecta	Diptera	Ceratopogonidae	Culicoides	Culicoides_chiopterus	OTU_4521;size=3	JQ898007	Culicoides_chiopterus	0.997	Culicoides_chiopterus_haplotype_7_cytochrome_oxidase_subunit_I_(COI)_gene,_partial_cds;_mitochondrial	9	0	0	0	0	0	0	0	0	0	0	9	0	0	0	0	0	0	0	0	0	0	0	0	0	0	0	0	0	0	0	0	0	0	0	0
GBMIN25620-13	BOLD:AAN5169	1	Arthropoda	Insecta	Diptera	Ceratopogonidae	Dasyhelea	Dasyhelea sp. BOLD:AAN5169	OTU_4093;size=4	MG174747	Dasyhelea_sp.	0.997	Dasyhelea_sp._BIOUG01409-D10_cytochrome_oxidase_subunit_1_(COI)_gene,_partial_cds;_mitochondrial	10	0	0	0	0	0	0	0	0	0	0	0	0	0	0	0	0	0	0	0	0	0	0	0	0	0	0	0	0	0	0	0	0	0	0	0
CERAT015-15	BOLD:ABW3964	1	Arthropoda	Insecta	Diptera	Ceratopogonidae	Forcipomyia	Forcipomyia alacris	OTU_3370;size=13	KJ768004	Forcipomyia_alacris	0.994	Forcipomyia_alacris_voucher_FiCer161_cytochrome_oxidase_subunit_1_(COI)_gene,_partial_cds;_mitochondrial	33	0	0	0	0	0	0	0	0	0	0	0	0	0	0	0	0	0	0	0	0	0	0	0	0	0	0	0	0	0	0	0	0	0	0	0
CNEIE1265-12	BOLD:AAN5148	1	Arthropoda	Insecta	Diptera	Ceratopogonidae	Forcipomyia	Forcipomyia bipunctata	OTU_2229;size=47	MG175849	Forcipomyia_bipunctata	1	Forcipomyia_bipunctata_voucher_BIOUG01403-B01_cytochrome_oxidase_subunit_1_(COI)_gene,_partial_cds;_mitochondrial	103	0	0	0	0	0	0	0	0	0	0	0	0	0	0	0	0	0	0	0	0	0	0	0	0	0	0	0	0	0	0	0	0	0	0	0
FICER010-12	BOLD:ABW3942	1	Arthropoda	Insecta	Diptera	Ceratopogonidae	Forcipomyia	Forcipomyia nigra	OTU_2122;size=12	KJ768024	Forcipomyia_nigra	1	Forcipomyia_nigra_voucher_FiCer10_cytochrome_oxidase_subunit_1_(COI)_gene,_partial_cds;_mitochondrial	25	0	0	0	0	0	0	0	0	0	0	5	8	0	0	0	0	0	0	0	0	0	0	0	0	0	0	0	0	0	0	0	0	0	0	0
GBMWN203-15	BOLD:ACP9502	0.997	Arthropoda	Insecta	Diptera	Ceratopogonidae	Forcipomyia	Forcipomyia sp. 20	OTU_1738;size=30	JN289881	Winthemia_sp.	0.872	Winthemia_sp._Wood28_cytochrome_oxidase_subunit_1_(COI)_gene,_partial_cds;_mitochondrial	57	0	0	35	0	0	0	0	0	0	0	0	0	0	0	0	0	0	0	0	0	0	0	0	0	0	0	0	0	0	0	0	0	0	0	0
CNRVB726-15	BOLD:AAN5156	1	Arthropoda	Insecta	Diptera	Ceratopogonidae	Forcipomyia	Forcipomyia sp. 2ES	OTU_7967;size=6	KJ768050	Forcipomyia_sp.	0.987	Forcipomyia_sp._2ES_voucher_FiCer96_cytochrome_oxidase_subunit_1_(COI)_gene,_partial_cds;_mitochondrial	14	0	0	0	0	0	0	0	0	0	0	9	0	0	0	0	0	0	0	0	0	0	0	0	0	0	0	0	0	0	0	0	0	0	0	0
TRDCE155-15	BOLD:AAN5156	1	Arthropoda	Insecta	Diptera	Ceratopogonidae	Forcipomyia	Forcipomyia sp. 2ES	OTU_15531;size=4	KJ768049	Forcipomyia_sp.	0.987	Forcipomyia_sp._2ES_voucher_FiCer54_cytochrome_oxidase_subunit_1_(COI)_gene,_partial_cds;_mitochondrial	3	0	0	0	0	0	0	0	0	0	0	0	0	0	0	0	0	0	0	0	0	0	0	0	0	0	0	0	0	0	0	0	0	0	0	0
AMTPE052-15	BOLD:ACQ8860	1	Arthropoda	Insecta	Diptera	Ceratopogonidae	Forcipomyia	Forcipomyia sp. 4ES	OTU_2220;size=25	KJ768052	Forcipomyia_sp.	0.962	Forcipomyia_sp._4ES_voucher_FiCer162_cytochrome_oxidase_subunit_1_(COI)_gene,_partial_cds;_mitochondrial	47	0	0	0	0	0	0	0	0	0	0	0	0	0	0	0	0	0	0	0	0	0	0	0	0	0	0	0	0	0	0	0	0	0	0	0
CNGRD452-12	BOLD:AAG6433	1	Arthropoda	Insecta	Diptera	Ceratopogonidae	Forcipomyia	Forcipomyia sp. BOLD:AAG6433	OTU_3003;size=20	HQ982250	Forcipomyia_sp.	0.997	Forcipomyia_sp._TTMDJ442-10_voucher_BIOUG<CAN>:08TTML-2242_cytochrome_oxidase_subunit_1_(COI)_gene,_partial_cds;_mitochondrial	38	0	0	0	0	0	0	0	0	0	0	0	0	0	0	0	0	0	0	0	0	0	0	0	0	0	0	0	0	0	0	0	0	0	0	0
GMGRF414-13	BOLD:ACE1944	0.9717	Arthropoda	Insecta	Diptera	Ceratopogonidae	Forcipomyia	Forcipomyia sp. BOLD:ACE1944	OTU_16533;size=2	KM932136	Ceratopogonidae_sp.	0.9	Ceratopogonidae_sp._BOLD:ACC5526_voucher_BIOUG03980-C05_cytochrome_oxidase_subunit_1_(COI)_gene,_partial_cds;_mitochondrial	3	0	0	0	0	0	0	0	0	0	0	0	0	0	0	0	0	0	0	0	0	0	0	0	0	0	0	0	0	0	0	0	0	0	0	0
GBMWN2380-15	BOLD:ACE2295	0.994	Arthropoda	Insecta	Diptera	Ceratopogonidae	Forcipomyia	Forcipomyia sp. BOLD:ACE2295	OTU_4664;size=13	KR433205	Mycetophilinae_sp.	0.861	Mycetophilinae_sp._BOLD-2016_voucher_BIOUG07208-F09_cytochrome_oxidase_subunit_1_(COI)_gene,_partial_cds;_mitochondrial	33	0	0	0	0	0	0	0	0	0	0	0	0	0	0	0	7	0	0	0	0	0	0	0	0	0	0	0	0	0	0	0	0	0	0	0
GMGMD743-14	BOLD:ACR0676	1	Arthropoda	Insecta	Diptera	Ceratopogonidae	Forcipomyia	Forcipomyia sp. BOLD:ACR0676	OTU_14861;size=2	KR664990	Atrichopogon_sp.	0.895	Atrichopogon_sp._BOLD-2016_voucher_BIOUG01695-E08_cytochrome_oxidase_subunit_1_(COI)_gene,_partial_cds;_mitochondrial_>gi_1053130703_gb_KR668716.1__Atrichopogon_sp._BOLD-2016_voucher_BIOUG00860-A01_cytochrome_oxidase_subunit_1_(COI)_gene,_partial_cds;_mitochondrial_>gi_1053136989_gb_KR671859.1__Atrichopogon_sp._BOLD-2016_voucher_BIOUG01698-A06_cytochrome_oxidase_subunit_1_(COI)_gene,_partial_cds;…	3	0	0	0	0	0	0	0	0	0	0	0	0	0	0	0	0	0	0	0	0	0	0	0	0	0	0	0	0	0	0	0	0	0	0	0
GMGMH828-14	BOLD:ACR2180	1	Arthropoda	Insecta	Diptera	Ceratopogonidae	Forcipomyia	Forcipomyia sp. BOLD:ACR2180	OTU_2505;size=17	KM959488	Ceratopogonidae_sp.	0.874	Ceratopogonidae_sp._BOLD:ACB0486_voucher_BIOUG05762-D02_cytochrome_oxidase_subunit_1_(COI)_gene,_partial_cds;_mitochondrial	43	0	0	0	0	0	0	0	0	0	0	0	0	0	0	0	0	0	0	0	0	0	0	0	0	0	0	0	0	0	0	0	0	0	0	0
GMGRD1924-13	BOLD:ACF8504	1	Arthropoda	Insecta	Diptera	Ceratopogonidae	Forcipomyia	Forcipomyia spACF8504	OTU_17517;size=2	KJ768063	Forcipomyia_squamigera	0.978	Forcipomyia_squamigera_voucher_FiCer146_cytochrome_oxidase_subunit_1_(COI)_gene,_partial_cds;_mitochondrial	3	0	0	0	0	0	0	0	0	0	0	0	0	0	0	0	0	0	0	0	0	0	0	0	0	0	0	0	0	0	0	0	0	0	0	0
FICER046-12	BOLD:ABW3987	1	Arthropoda	Insecta	Diptera	Ceratopogonidae	Forcipomyia	Forcipomyia tenuis	OTU_309;size=392	KJ768067	Forcipomyia_tenuis	1	Forcipomyia_tenuis_voucher_FiCer219_cytochrome_oxidase_subunit_1_(COI)_gene,_partial_cds;_mitochondrial	859	20	0	90	0	0	0	0	0	0	0	104	19	0	3	19	72	0	0	13	0	0	0	0	0	0	0	0	0	0	0	0	0	0	0	0
GBMIN29038-13		1	Arthropoda	Insecta	Diptera	Ceratopogonidae	Forcipomyia	Forcipomyia_sp._CW-2011	OTU_1170;size=78	HQ824520	Forcipomyia_sp.	1	Forcipomyia_sp._CW-2011_isolate_032_Mid_cytochrome_oxidase_subunit_1_(COI)_gene,_partial_cds;_mitochondrial	186	0	0	6	0	0	0	0	0	0	0	13	0	0	3	0	6	0	2	10	0	0	0	0	0	0	0	0	0	0	0	0	0	0	0	0
SSKJC1628-15	BOLD:ACT7733	0.9709	Arthropoda	Insecta	Diptera	Chamaemyiidae	0	0	OTU_2242;size=12	MG177358	Chamaemyiidae_sp.	0.904	Chamaemyiidae_sp._BIOUG25050-G07_cytochrome_oxidase_subunit_1_(COI)_gene,_partial_cds;_mitochondrial	39	0	0	0	0	0	0	0	0	0	0	0	0	0	0	0	0	0	0	0	0	0	0	0	0	0	0	0	0	0	0	0	0	0	0	0
GMGME853-14	0	0.9765	Arthropoda	Insecta	Diptera	Chironomidae	0	0	OTU_17191;size=2	KY846683	Chironomidae_sp.	0.919	Chironomidae_sp._BIOUG02194-D01_cytochrome_oxidase_subunit_1_(COI)_gene,_partial_cds;_mitochondrial	4	0	0	0	0	0	0	0	0	0	0	0	0	0	0	0	0	0	0	0	0	0	0	0	0	0	0	0	0	0	0	0	0	0	0	0
CNEIA576-12	BOLD:ACA8176	1	Arthropoda	Insecta	Diptera	Chironomidae	0	0	OTU_2748;size=9	KR457199	Chironomidae_sp.	1	Chironomidae_sp._BOLD-2016_voucher_BIOUG03556-D11_cytochrome_oxidase_subunit_1_(COI)_gene,_partial_cds;_mitochondrial	26	0	0	0	0	0	0	0	0	0	0	0	0	0	0	0	0	0	0	0	0	0	0	0	0	0	0	0	0	0	0	0	0	0	0	0
JSDIP647-10	BOLD:ABU5526	1	Arthropoda	Insecta	Diptera	Chironomidae	0	0	OTU_12430;size=2	KT116303	Orthocladiinae_sp.	1	Orthocladiinae_sp._BOLD-2016_voucher_BIOUG01435-B11_cytochrome_oxidase_subunit_1_(COI)_gene,_partial_cds;_mitochondrial	2	0	0	0	0	0	0	0	0	0	0	0	0	0	0	0	0	0	0	0	0	0	0	0	0	0	0	0	0	0	0	0	0	0	0	0
GMGRA1564-13	BOLD:AAI1572	1	Arthropoda	Insecta	Diptera	Chironomidae	0	ChiroIntGen spAAI1572	OTU_2288;size=35	HQ105170	Metriocnemus_sp.	0.946	Metriocnemus_sp._2_TE-2010_voucher_SOE309_cytochrome_oxidase_subunit_1_(COI)_gene,_partial_cds;_mitochondrial	75	0	0	0	0	0	0	0	0	0	0	10	0	0	0	0	0	0	0	0	0	0	0	0	0	0	0	0	0	0	0	4	0	0	0	0
GBMTB2083-15	BOLD:ACR0396	1	Arthropoda	Insecta	Diptera	Chironomidae	0	ChironInt8 sp. BOLD:ACR0396	OTU_1696;size=27	KM929694	Chironomidae_sp.	0.909	Chironomidae_sp._BOLD:ACC6300_voucher_BIOUG03469-G03_cytochrome_oxidase_subunit_1_(COI)_gene,_partial_cds;_mitochondrial_>gi_943510264_gb_KM940672.1__Chironomidae_sp._BOLD:ACC6300_voucher_BIOUG04255-C01_cytochrome_oxidase_subunit_1_(COI)_gene,_partial_cds;_mitochondrial_>gi_943510346_gb_KM940713.1__Chironomidae_sp._BOLD:ACC6300_voucher_BIOUG04246-C12_cytochrome_oxidase_subunit_1_(COI)_gene,_parti…	54	0	0	0	0	0	0	0	0	0	0	0	0	0	0	3	0	0	2	0	0	0	0	0	0	0	0	0	0	0	0	0	0	0	0	0
GMGME895-14	BOLD:ACR0876	1	Arthropoda	Insecta	Diptera	Chironomidae	0	ChironInt9 sp. BOLD:ACR0876	OTU_2046;size=19	KY846683	Chironomidae_sp.	0.926	Chironomidae_sp._BIOUG02194-D01_cytochrome_oxidase_subunit_1_(COI)_gene,_partial_cds;_mitochondrial	26	0	0	0	0	0	0	0	0	0	0	0	0	0	0	9	0	0	0	5	0	0	5	0	0	0	0	0	0	0	0	0	0	0	0	0
GBMWN1749-15	BOLD:ACR3707	0.997	Arthropoda	Insecta	Diptera	Chironomidae	Bryophaenocladius	Bryophaenocladius sp. BOLD:ACR3707	OTU_12519;size=2	KP902814	Hydrobaenus_kondoi	0.888	Hydrobaenus_kondoi_voucher_NIGLAS_CAH88-2L_cytochrome_oxidase_subunit_I_(COI)_gene,_partial_cds;_mitochondrial	33	3	0	0	0	0	0	0	0	0	0	14	0	0	0	0	0	0	0	0	0	0	0	0	0	0	0	0	0	0	0	0	0	0	0	0
FBCHI947-16	BOLD:AAN5341	1	Arthropoda	Insecta	Diptera	Chironomidae	Camptocladius	Camptocladius stercorarius	OTU_8275;size=2	KR672046	Camptocladius_stercorarius	1	Camptocladius_stercorarius_voucher_BIOUG01881-D07_cytochrome_oxidase_subunit_1_(COI)_gene,_partial_cds;_mitochondrial	2	0	0	0	0	0	0	0	0	0	0	0	0	0	0	0	0	0	0	0	0	0	0	0	0	0	0	0	0	0	0	0	0	0	0	0
FBCHI1008-16	BOLD:AAW4001	1	Arthropoda	Insecta	Diptera	Chironomidae	Chironomus	Chironomus alpestris	OTU_2406;size=8	KY838605	Chironomus_dorsalis	1	Chironomus_dorsalis_voucher_BIOUG02139-B04_cytochrome_oxidase_subunit_1_(COI)_gene,_partial_cds;_mitochondrial	24	0	0	0	0	5	0	0	0	0	0	0	0	0	0	0	0	0	0	0	0	0	0	0	0	0	0	0	0	0	0	0	0	0	0	0
EUCHI043-10	BOLD:AAJ4282	1	Arthropoda	Insecta	Diptera	Chironomidae	Chironomus	Chironomus luridus	OTU_1730;size=26	AF192203	Chironomus_luridus	0.989	Chironomus_luridus_cytochrome_oxidase_subunit_I_(COI)_gene,_partial_cds;_mitochondrial	46	9	0	0	0	0	0	0	0	0	0	0	10	0	0	0	0	0	0	0	0	0	0	0	0	0	0	0	0	0	0	0	0	0	0	0
BSCHI485-17	BOLD:AAJ3263	0.9968	Arthropoda	Insecta	Diptera	Chironomidae	Cladotanytarsus	Cladotanytarsus atridorsum	OTU_3029;size=17	KM901073	Cladotanytarsus_atridorsum	0.987	Cladotanytarsus_atridorsum_voucher_BIOUG06488-D10_cytochrome_oxidase_subunit_1_(COI)_gene,_partial_cds;_mitochondrial_>gi_1074957025_gb_KT117304.1__Cladotanytarsus_atridorsum_voucher_BIOUG01439-F06_cytochrome_oxidase_subunit_1_(COI)_gene,_partial_cds;_mitochondrial	106	12	6	0	9	0	0	5	0	9	0	0	0	0	2	4	0	0	0	0	0	10	6	4	0	0	4	0	0	0	0	0	0	0	0	0
GBMIN55141-17	BOLD:AAU2239	1	Arthropoda	Insecta	Diptera	Chironomidae	Cladotanytarsus	Cladotanytarsus atridorsum	OTU_4553;size=7	KY225376	Cladotanytarsus_atridorsum	1	Cladotanytarsus_atridorsum_voucher_CLATATR_10_1_cytochrome_oxidase_subunit_1_(COI)_gene,_partial_cds;_mitochondrial	13	5	0	0	3	0	0	0	0	0	0	0	0	0	0	0	0	0	0	0	0	0	0	0	0	0	0	0	0	0	0	0	0	0	0	0
BSCHI761-17	BOLD:AAR9373	0.9968	Arthropoda	Insecta	Diptera	Chironomidae	Cladotanytarsus	Cladotanytarsus iucundus	OTU_7697;size=2	AM398683	Cladotanytarsus_pallidus	0.997	Cladotanytarsus_pallidus_mitochondrial_partial_COI_gene_for_cytochrome_c_oxidase_subunit_I,_specimen_voucher_To02	7	0	0	0	3	0	0	0	0	4	0	0	0	0	0	0	0	0	0	0	0	0	0	0	0	0	0	0	0	0	0	0	0	0	0	0
CNPEL380-14	BOLD:AAR9373	0.9907	Arthropoda	Insecta	Diptera	Chironomidae	Cladotanytarsus	Cladotanytarsus pallidus	OTU_10991;size=2	AM398683	Cladotanytarsus_pallidus	0.942	Cladotanytarsus_pallidus_mitochondrial_partial_COI_gene_for_cytochrome_c_oxidase_subunit_I,_specimen_voucher_To02	2	0	0	0	0	0	0	0	0	0	0	0	0	0	0	0	0	0	0	0	0	0	0	0	0	0	2	0	0	0	0	0	0	0	0	0
CHMNO173-14	BOLD:AAI6018	1	Arthropoda	Insecta	Diptera	Chironomidae	Cricotopus	Cricotopus bicinctus	OTU_3338;size=14	KY835815	Cricotopus_bicinctus	0.994	Cricotopus_bicinctus_voucher_BIOUG02387-C08_cytochrome_oxidase_subunit_1_(COI)_gene,_partial_cds;_mitochondrial	39	0	0	0	0	0	0	0	0	0	0	0	0	0	0	0	0	0	0	0	0	0	0	0	0	0	0	0	0	0	0	0	0	0	0	0
GBMWN482-15	BOLD:ACU9662	1	Arthropoda	Insecta	Diptera	Chironomidae	Cricotopus	Cricotopus sp. XJB	OTU_2529;size=10	KU380370	Anopheles_rufipes	0.92	Anopheles_rufipes_voucher_20974_AntheB10_cytochrome_oxidase_subunit_1_(COI)_gene,_partial_cds;_mitochondrial	24	0	0	0	0	0	0	0	0	0	0	0	0	0	0	0	0	0	0	0	0	0	0	0	0	0	0	0	0	0	0	0	0	0	0	0
GBMIN55301-17	BOLD:AAB5106	1	Arthropoda	Insecta	Diptera	Chironomidae	Diamesa	Diamesa tonsa	OTU_1166;size=43	LN897609	Diamesa_tonsa	1	Diamesa_tonsa_mitochondrial_partial_COI_gene_for_cytochrome_oxidase_subunit_1,_strain_MR-37	99	83	0	0	0	0	0	0	0	0	0	0	0	0	0	0	0	0	0	0	0	0	0	0	0	0	0	0	0	0	0	0	0	0	0	0
GMGRA328-13	BOLD:ACE0146	1	Arthropoda	Insecta	Diptera	Chironomidae	Gymnometriocnemus	Gymnometriocnemus sp. BOLD:ACE0146	OTU_4899;size=3	KM640844	Chironomidae_sp.	0.886	Chironomidae_sp._BOLD:ACG2207_voucher_BIOUG05491-H04_cytochrome_oxidase_subunit_1_(COI)_gene,_partial_cds;_mitochondrial_>gi_937604811_gb_KM645660.1__Chironomidae_sp._BOLD:ACG2207_voucher_BIOUG05810-H11_cytochrome_oxidase_subunit_1_(COI)_gene,_partial_cds;_mitochondrial_>gi_937608821_gb_KM647665.1__Chironomidae_sp._BOLD:ACG2207_voucher_BIOUG05813-B06_cytochrome_oxidase_subunit_1_(COI)_gene,_parti…	24	0	0	0	0	0	0	0	0	0	0	0	0	0	0	0	0	0	0	0	0	0	0	0	0	0	0	0	0	0	0	24	0	0	0	0
CHOSF088-11	BOLD:AAI6451	1	Arthropoda	Insecta	Diptera	Chironomidae	Gymnometriocnemus	Gymnometriocnemus subnudus	OTU_14058;size=2	KM640844	Chironomidae_sp.	0.922	Chironomidae_sp._BOLD:ACG2207_voucher_BIOUG05491-H04_cytochrome_oxidase_subunit_1_(COI)_gene,_partial_cds;_mitochondrial_>gi_937604811_gb_KM645660.1__Chironomidae_sp._BOLD:ACG2207_voucher_BIOUG05810-H11_cytochrome_oxidase_subunit_1_(COI)_gene,_partial_cds;_mitochondrial_>gi_937608821_gb_KM647665.1__Chironomidae_sp._BOLD:ACG2207_voucher_BIOUG05813-B06_cytochrome_oxidase_subunit_1_(COI)_gene,_parti…	5	0	0	0	0	0	0	0	0	0	0	0	0	0	0	0	0	0	0	0	0	0	0	0	0	0	0	0	0	0	0	0	0	0	0	0
JSDIQ409-10	BOLD:AAN5342	1	Arthropoda	Insecta	Diptera	Chironomidae	Heleniella	Heleniella sp. BOLD:AAN5342	OTU_2571;size=12	MG138601	Heleniella_sp.	1	Heleniella_sp._BIOUG01406-E12_cytochrome_oxidase_subunit_1_(COI)_gene,_partial_cds;_mitochondrial	12	0	0	0	0	0	0	0	0	0	0	0	0	0	0	0	0	0	0	0	0	0	0	0	0	0	0	0	0	0	0	0	0	0	0	0
DIPNO029-09	BOLD:AAA8204	1	Arthropoda	Insecta	Diptera	Chironomidae	Limnophyes	Limnophyes minimus	OTU_1200;size=111	EU255624	Nemertean_sp.	0.981	Nemertean_sp._NT000069_cytochrome_oxidase_subunit_I_(COI)_gene,_partial_cds;_mitochondrial	331	8	0	0	0	0	0	0	0	0	0	102	0	0	0	0	0	0	0	0	0	0	0	0	0	0	0	0	0	0	0	17	0	0	0	0
TTMDI652-10	BOLD:ABU5525	1	Arthropoda	Insecta	Diptera	Chironomidae	Limnophyes	Limnophyes sp. 14ES	OTU_8338;size=2	MG173473	Limnophyes_sp.	1	Limnophyes_sp._14ES_voucher_BARS_2016_43_123_cytochrome_oxidase_subunit_1_(COI)_gene,_partial_cds;_mitochondrial	7	0	0	0	0	0	0	0	0	0	0	0	0	0	2	0	0	0	0	0	0	0	0	0	0	0	0	0	0	0	0	0	0	0	0	0
CNROP518-13	BOLD:ABU5525	0.9928	Arthropoda	Insecta	Diptera	Chironomidae	Limnophyes	Limnophyes sp. 14ES	OTU_16047;size=2	KR757457	Limnophyes_sp.	0.981	Limnophyes_sp._14ES_voucher_BIOUG01525-G03_cytochrome_oxidase_subunit_1_(COI)_gene,_partial_cds;_mitochondrial	2	0	0	0	0	0	0	0	0	0	0	0	0	0	0	0	0	0	0	0	0	0	0	0	0	0	0	0	0	0	0	0	0	0	0	0
GBMIN55452-17	BOLD:AAX3566	1	Arthropoda	Insecta	Diptera	Chironomidae	Macropelopia	Macropelopia sp. G BA30	OTU_12240;size=4	MF458753	Macropelopia_sp.	1	Macropelopia_sp._G_BA30_cytochrome_oxidase_subunit_1_(COI)_gene,_partial_cds;_mitochondrial	18	0	0	0	0	0	0	0	0	0	0	0	0	0	0	0	0	0	0	0	0	0	0	0	0	0	0	0	0	0	0	0	0	0	0	0
GBMTM708-15	BOLD:AAC6643	1	Arthropoda	Insecta	Diptera	Chironomidae	Metriocnemus	Metriocnemus albolineatus	OTU_1547;size=44	HQ105180	Metriocnemus_albolineatus	0.99	Metriocnemus_albolineatus_voucher_SOE52_cytochrome_oxidase_subunit_1_(COI)_gene,_partial_cds;_mitochondrial_>gi_306490112_gb_HQ105181.1__Metriocnemus_albolineatus_voucher_SOE466_cytochrome_oxidase_subunit_1_(COI)_gene,_partial_cds;_mitochondrial	113	0	0	0	0	0	0	0	0	0	0	27	5	0	0	0	0	0	0	0	4	0	0	0	0	0	0	0	0	0	0	0	0	0	0	0
CHOSF075-11	BOLD:AAW0359	1	Arthropoda	Insecta	Diptera	Chironomidae	Metriocnemus	Metriocnemus fuscipes	OTU_4488;size=9	JF286782	Corynoneura_sp.	0.894	Corynoneura_sp._BOLD:AAI5884_voucher_08-SWRC-0192_cytochrome_oxidase_subunit_1_(COI)_gene,_partial_cds;_mitochondrial	33	0	0	0	0	0	0	0	0	0	0	0	11	0	0	0	0	0	0	0	0	0	0	0	0	0	0	0	0	0	0	0	0	0	0	0
GBMWN1551-15	BOLD:AAI1573	1	Arthropoda	Insecta	Diptera	Chironomidae	Metriocnemus	Metriocnemus fuscipes	OTU_607;size=207	MF727842	Metriocnemus_sp.	0.91	Metriocnemus_sp._BIOUG03455-F10_cytochrome_oxidase_subunit_1_(COI)_gene,_partial_cds;_mitochondrial	635	16	0	0	0	0	0	0	0	0	0	197	0	0	0	0	0	0	0	0	0	25	0	0	0	0	0	0	0	0	0	0	0	0	0	0
FBCHI404-15	BOLD:ACB9910	1	Arthropoda	Insecta	Diptera	Chironomidae	Metriocnemus	Metriocnemus sp. 1SW	OTU_13874;size=2	KM940461	Metriocnemus_sp.	0.987	Metriocnemus_sp._BOLD:ACB9910_voucher_BIOUG04167-F08_cytochrome_oxidase_subunit_1_(COI)_gene,_partial_cds;_mitochondrial_>gi_943511334_gb_KM941207.1__Metriocnemus_sp._BOLD:ACB9910_voucher_BIOUG04074-A03_cytochrome_oxidase_subunit_1_(COI)_gene,_partial_cds;_mitochondrial	3	0	0	0	0	0	0	0	0	0	0	0	0	0	0	0	0	0	0	0	0	0	0	0	0	0	0	0	0	0	0	0	0	0	0	0
FBCHI558-15	BOLD:ACT8650	1	Arthropoda	Insecta	Diptera	Chironomidae	Microtendipes	Microtendipes britteni	OTU_11533;size=2	MF458756	Microtendipes_sp.	0.939	Microtendipes_sp._G_BA29_cytochrome_oxidase_subunit_1_(COI)_gene,_partial_cds;_mitochondrial	5	0	0	0	0	0	0	0	0	0	0	0	0	0	0	0	0	0	0	0	0	0	0	0	0	0	0	0	0	0	0	0	5	0	0	0
GBMIN55200-17	BOLD:ACY5270	0.9968	Arthropoda	Insecta	Diptera	Chironomidae	Microtendipes	Microtendipes sp. PA5	OTU_6476;size=4	KY225367	Microtendipes_sp.	0.997	Microtendipes_sp._PA6_cytochrome_oxidase_subunit_1_(COI)_gene,_partial_cds;_mitochondrial	2	0	0	0	0	0	0	0	0	0	0	0	0	0	0	0	0	0	0	0	0	0	0	0	0	0	0	0	0	0	0	0	0	0	0	0
GBMIX1422-15	BOLD:ACT6819	0.994	Arthropoda	Insecta	Diptera	Chironomidae	Odontomesa	Odontomesa_fulva	OTU_3863;size=10	LN897613	Orthocladius_frigidus	0.923	Orthocladius_frigidus_mitochondrial_partial_COI_gene_for_cytochrome_oxidase_subunit_1,_strain_MR-41	18	0	0	0	0	0	0	0	0	0	0	0	0	0	0	0	0	0	0	0	0	0	0	0	0	0	0	0	0	0	0	0	0	0	0	0
GMGMF1240-14	BOLD:ACP2182	1	Arthropoda	Insecta	Diptera	Chironomidae	Orthocladius	Orthocladius sp. BOLD:ACP2182	OTU_1315;size=32	MF381696	Anopheles_aff	0.906	Anopheles_aff._lutzii_A_PGF-2018_clone_RS19_102_mitochondrion,_complete_genome	86	0	0	0	0	0	0	0	0	0	0	6	0	0	0	0	0	0	0	0	0	0	0	0	0	0	0	0	0	0	0	0	0	0	0	0
GMGMG1048-14		1	Arthropoda	Insecta	Diptera	Chironomidae	Orthocladius	Orthocladius_rubicundus	OTU_3452;size=4	KR742796	Orthocladius_sp.	0.929	Orthocladius_sp._BOLD-2016_voucher_BIOUG05516-F03_cytochrome_oxidase_subunit_1_(COI)_gene,_partial_cds;_mitochondrial_>gi_1062355144_gb_KR749694.1__Orthocladius_sp._BOLD-2016_voucher_BIOUG05546-B04_cytochrome_oxidase_subunit_1_(COI)_gene,_partial_cds;_mitochondrial_>gi_1062358924_gb_KR751584.1__Orthocladius_sp._BOLD-2016_voucher_BIOUG05548-B10_cytochrome_oxidase_subunit_1_(COI)_gene,_partial_cds;…	9	9	0	0	0	0	0	0	0	0	0	0	0	0	0	0	0	0	0	0	0	0	0	0	0	0	0	0	0	0	0	0	0	0	0	0
CHMNO375-15	BOLD:ACX3335	0.99	Arthropoda	Insecta	Diptera	Chironomidae	Paracladius	Paracladius quadrinodosus	OTU_5054;size=5	JN290907	Diptera_sp.	0.938	Diptera_sp._BOLD:AAV5981_voucher_BIOUG<CAN>:10BBCDIP-1533_cytochrome_oxidase_subunit_1_(COI)_gene,_partial_cds;_mitochondrial	12	0	0	0	0	0	0	0	0	0	0	0	0	0	7	0	0	0	0	0	0	0	0	0	0	0	0	0	0	0	0	0	0	0	0	0
CNEIC1129-12	BOLD:AAD1485	1	Arthropoda	Insecta	Diptera	Chironomidae	Paratanytarsus	Paratanytarsus grimmii	OTU_5418;size=3	AB704932	Paratanytarsus_grimmii	1	Paratanytarsus_grimmii_mitochondrial_COX1_gene_for_cytochrome_oxidase_subunit_1,_partial_cds,_isolate:_ent09_>gi_381283844_gb_JN855595.1__Paratanytarsus_grimmii_voucher_UKpg17_cytochrome_oxidase_subunit_1_(COI)_gene,_partial_cds;_mitochondrial_>gi_381283846_gb_JN855596.1__Paratanytarsus_grimmii_voucher_UKAl16_cytochrome_oxidase_subunit_1_(COI)_gene,_partial_cds;_mitochondrial_>gi_381283850_gb_JN8…	11	0	0	0	0	0	0	0	0	0	0	0	0	0	0	0	0	0	0	0	0	0	0	0	0	0	0	0	0	0	0	0	0	0	0	0
BSCHI498-17	BOLD:AAO1037	1	Arthropoda	Insecta	Diptera	Chironomidae	Paratendipes	Paratendipes albimanus	OTU_3488;size=6	MG171651	Chironominae_sp.	0.898	Chironominae_sp._BARS_2016_41_091_cytochrome_oxidase_subunit_1_(COI)_gene,_partial_cds;_mitochondrial	8	0	8	0	0	0	0	0	0	0	0	0	0	0	0	0	0	0	0	0	0	0	0	0	0	0	0	0	0	0	0	0	0	0	0	0
MIDGE569-08	BOLD:AAD7458	1	Arthropoda	Insecta	Diptera	Chironomidae	Prodiamesa	Prodiamesa olivacea	OTU_1515;size=28	KT248930	Prodiamesa_olivacea	1	Prodiamesa_olivacea_voucher_PK-192-70_cytochrome_oxidase_subunit_1_(COI)_gene,_partial_cds;_mitochondrial	86	0	0	0	0	0	0	0	0	0	0	8	0	0	0	0	0	0	0	0	0	59	0	0	0	0	0	0	0	0	0	0	2	0	0	0
BSCHI111-11	BOLD:AAU6327	1	Arthropoda	Insecta	Diptera	Chironomidae	Psectrocladius	Psectrocladius schlienzi	OTU_1409;size=29	KC250847	Psectrocladius_schlienzi	1	Psectrocladius_schlienzi_voucher_HU5_cytochrome_oxidase_subunit_1_(COI)_gene,_partial_cds;_mitochondrial_>gi_440655717_gb_KC250848.1__Psectrocladius_schlienzi_voucher_HT5_cytochrome_oxidase_subunit_1_(COI)_gene,_partial_cds;_mitochondrial	105	0	0	0	0	0	0	0	0	0	0	0	0	0	0	0	0	0	0	0	0	0	0	0	0	0	0	0	0	0	0	0	0	0	0	0
CHMNO047-14	BOLD:ACK3819	1	Arthropoda	Insecta	Diptera	Chironomidae	Psectrotanypus	Psectrotanypus varius	OTU_4340;size=3	LC329249	Psectrotanypus_orientalis	0.911	Psectrotanypus_orientalis_mitochondrial_NIESH0725_COI_gene_for_cytochrome_c_oxidase_subunit_I,_partial_cds	3	3	0	0	0	0	0	0	0	0	0	0	0	0	0	0	0	0	0	0	0	0	0	0	0	0	0	0	0	0	0	0	0	0	0	0
GMGRF5211-13	BOLD:ACG7714	1	Arthropoda	Insecta	Diptera	Chironomidae	Pseudosmittia	Pseudosmittia sp. BOLD:ACG7714	OTU_2073;size=13	MG146070	Pseudosmittia_sp.	1	Pseudosmittia_sp._BIOUG21148-C03_cytochrome_oxidase_subunit_1_(COI)_gene,_partial_cds;_mitochondrial	17	0	0	0	0	0	0	0	0	0	0	0	0	0	0	0	0	0	0	0	0	0	0	0	0	0	0	0	0	0	0	0	0	0	0	0
FBCHI355-15	BOLD:AAN5355	1	Arthropoda	Insecta	Diptera	Chironomidae	Smittia	Smittia cf. stercoraria	OTU_735;size=115	KR757415	Smittia_cf	1	Smittia_cf._stercoraria_BOLD-2016_voucher_BIOUG01525-H06_cytochrome_oxidase_subunit_1_(COI)_gene,_partial_cds;_mitochondrial	282	12	0	0	0	0	0	0	0	0	0	6	11	0	0	0	0	0	0	0	0	11	0	0	0	0	0	0	0	0	0	0	0	0	0	0
GMGRA479-13	BOLD:ACE0351	1	Arthropoda	Insecta	Diptera	Chironomidae	Smittia	Smittia cf. stercoraria	OTU_811;size=84	MF458781	Orthocladiinae_sp.	0.897	Orthocladiinae_sp._15DUR26C_cytochrome_oxidase_subunit_1_(COI)_gene,_partial_cds;_mitochondrial	224	23	0	0	0	0	0	0	0	0	0	25	0	0	0	0	0	0	0	0	0	0	0	0	0	0	0	0	0	0	0	0	0	0	0	0
GMGRA927-13	BOLD:ACN5734	1	Arthropoda	Insecta	Diptera	Chironomidae	Smittia	Smittia edwardsi	OTU_16851;size=2	JF916870	Simulium_takense	0.905	Simulium_takense_strain_Kanchanaburi6_cytochrome_oxidase_subunit_I_(COI)_gene,_partial_cds;_mitochondrial	4	0	0	0	0	0	0	0	0	0	0	0	0	0	0	0	0	0	0	0	0	0	0	0	0	0	0	0	0	0	0	0	0	0	0	0
CHMNO048-14	BOLD:ACM5388	0.9968	Arthropoda	Insecta	Diptera	Chironomidae	Smittia	Smittia pratorum	OTU_5332;size=3	MG143523	Smittia_sp.	0.955	Smittia_sp._BIOUG01403-A01_cytochrome_oxidase_subunit_1_(COI)_gene,_partial_cds;_mitochondrial	7	0	0	0	0	0	0	0	0	0	0	0	0	0	0	0	0	0	0	0	0	0	0	0	0	0	0	0	0	0	0	0	0	0	0	0
CHRFI061-10	BOLD:ACW5117	1	Arthropoda	Insecta	Diptera	Chironomidae	Smittia	Smittia sp. 14ES	OTU_2851;size=8	KR753758	Smittia_sp.	0.997	Smittia_sp._14ES_voucher_BIOUG01525-H11_cytochrome_oxidase_subunit_1_(COI)_gene,_partial_cds;_mitochondrial	5	0	0	0	0	0	0	0	0	0	0	0	0	0	3	0	0	0	0	0	0	0	0	0	0	0	0	0	0	0	0	0	0	0	0	0
TTMDJ444-10	BOLD:AAN5358	1	Arthropoda	Insecta	Diptera	Chironomidae	Smittia	Smittia sp. 22ES	OTU_1192;size=31	MG173687	Smittia_sp.	1	Smittia_sp._BARS_2016_42_139_cytochrome_oxidase_subunit_1_(COI)_gene,_partial_cds;_mitochondrial	82	0	0	0	0	0	0	0	0	0	0	0	0	0	0	0	0	0	0	0	8	0	0	0	0	0	0	0	0	0	0	9	0	0	0	0
TTMDI1019-10	BOLD:ACP4736	1	Arthropoda	Insecta	Diptera	Chironomidae	Smittia	Smittia sp. 8ES	OTU_362;size=267	MG179895	Smittia_sp.	1	Smittia_sp._8ES_voucher_BARS_2016_09_086_cytochrome_oxidase_subunit_1_(COI)_gene,_partial_cds;_mitochondrial	582	0	0	9	0	0	0	0	0	0	0	47	0	0	11	0	6	15	0	0	0	0	0	0	0	0	0	0	0	0	0	0	0	0	0	0
GMGRB087-13	BOLD:ACF7218	1	Arthropoda	Insecta	Diptera	Chironomidae	Smittia	Smittia sp. BOLD:ACF7218	OTU_2541;size=7	KR753758	Smittia_sp.	0.919	Smittia_sp._14ES_voucher_BIOUG01525-H11_cytochrome_oxidase_subunit_1_(COI)_gene,_partial_cds;_mitochondrial	17	0	0	0	0	0	0	0	0	0	0	0	0	0	0	0	3	0	0	0	0	0	0	0	0	0	0	0	0	0	0	0	0	0	0	0
GMGMH825-14	BOLD:ACR1218	1	Arthropoda	Insecta	Diptera	Chironomidae	Smittia	Smittia sp. BOLD:ACR1218	OTU_3605;size=8	KJ940673	Aedes_mcintoshi	0.884	Aedes_mcintoshi_isolate_TA1_cytochrome_oxidase_subunit_I_(COI)_gene,_partial_cds;_mitochondrial	19	0	0	0	0	0	0	0	0	0	0	12	0	0	0	0	0	0	0	0	0	0	0	0	0	0	0	0	0	0	0	0	0	0	0	0
BSCHI516-17	BOLD:ADA5143	0.9838	Arthropoda	Insecta	Diptera	Chironomidae	Tanypus	Tanypus punctipennis	OTU_3252;size=10	JN887098	Tanypus_punctipennis	0.936	Tanypus_punctipennis_voucher_gg214_cytochrome_c_oxidase_subunit_I_(COI)_gene,_partial_cds;_mitochondrial_>gi_367466475_gb_JN887099.1__Tanypus_punctipennis_voucher_gg215_cytochrome_c_oxidase_subunit_I_(COI)_gene,_partial_cds;_mitochondrial_>gi_367466477_gb_JN887100.1__Tanypus_punctipennis_voucher_gg216_cytochrome_c_oxidase_subunit_I_(COI)_gene,_partial_cds;_mitochondrial	78	8	6	0	0	0	0	0	0	12	0	0	0	0	2	7	0	0	0	0	0	17	0	5	0	0	3	0	0	0	0	0	0	0	0	0
GBMWN1901-15	BOLD:AAP5616	0.994	Arthropoda	Insecta	Diptera	Chironomidae	Tanytarsus	Tanytarsus brundini	OTU_15718;size=2	KT613637	Tanytarsus_brundini	0.971	Tanytarsus_brundini_voucher_XL148_cytochrome_oxidase_subunit_1_(COI)_gene,_partial_cds;_mitochondrial	4	0	0	0	0	0	0	0	0	0	0	0	0	0	0	0	0	0	0	0	0	0	0	0	0	0	0	0	0	0	0	0	0	0	0	0
GBMIN55224-17	BOLD:AAW1102	1	Arthropoda	Insecta	Diptera	Chironomidae	Tanytarsus	Tanytarsus ejuncidus	OTU_10254;size=2	MF458843	Tanytarsus_ejuncidus	1	Tanytarsus_ejuncidus_isolate_15DUR25A_cytochrome_oxidase_subunit_1_(COI)_gene,_partial_cds;_mitochondrial	9	0	0	0	0	0	0	0	0	0	0	0	0	0	0	0	0	0	0	0	0	0	6	0	0	0	0	0	0	0	0	0	0	0	0	0
GMBUC1065-14	BOLD:AAA3774	1	Arthropoda	Insecta	Diptera	Chironomidae	Tanytarsus	Tanytarsus mendax	OTU_4126;size=16	AM084269	Tanytarsus_mendax	0.994	Tanytarsus_mendax_mitochondrial_partial_COI_gene_for_cytochrome_oxidase_subunit_I,_specimen_voucher_To5	104	6	4	0	9	0	0	0	0	23	0	0	0	0	5	4	0	0	2	7	0	7	0	7	0	4	2	0	0	0	0	0	0	0	3	0
BSCHI762-17	BOLD:AAV7098	0.9871	Arthropoda	Insecta	Diptera	Chironomidae	Tanytarsus	Tanytarsus NHRS sp. A	OTU_3044;size=9	KT613565	Tanytarsus_occultus	0.984	Tanytarsus_occultus_voucher_XL136_cytochrome_oxidase_subunit_1_(COI)_gene,_partial_cds;_mitochondrial	27	5	0	0	3	0	0	0	0	11	0	0	0	0	0	0	0	0	0	0	0	0	0	0	0	0	0	0	0	0	0	0	0	0	0	0
GMNWI668-14	BOLD:ACK6112	1	Arthropoda	Insecta	Diptera	Chloropidae	0	ChiroIntGen spACK6112	OTU_4006;size=6	KM946829	Chloropidae_sp.	0.936	Chloropidae_sp._BOLD:ACI5986_voucher_BIOUG04172-H05_cytochrome_oxidase_subunit_1_(COI)_gene,_partial_cds;_mitochondrial	18	0	0	0	0	0	0	0	0	0	0	0	0	0	0	0	0	0	0	0	0	0	0	0	0	0	0	0	0	0	0	0	0	0	0	0
GMGMM620-14	BOLD:ACB9088	1	Arthropoda	Insecta	Diptera	Chloropidae	Aphanotrigonum	Aphanotrigonum trilineatum	OTU_592;size=136	KR471526	Aphanotrigonum_nigripes	0.994	Aphanotrigonum_nigripes_voucher_BIOUG03970-G06_cytochrome_oxidase_subunit_1_(COI)_gene,_partial_cds;_mitochondrial_>gi_1022517418_gb_KR465047.1__Aphanotrigonum_nigripes_voucher_BIOUG03285-E02_cytochrome_oxidase_subunit_1_(COI)_gene,_partial_cds;_mitochondrial_>gi_1024393702_gb_KR466770.1__Aphanotrigonum_nigripes_voucher_BIOUG03285-D08_cytochrome_oxidase_subunit_1_(COI)_gene,_partial_cds;_mitochon…	350	0	0	6	0	0	0	0	0	0	0	0	0	0	0	0	21	0	0	4	8	0	0	0	0	0	0	0	0	0	0	0	0	0	0	0
GBMTM1466-15	BOLD:AAF4096	1	Arthropoda	Insecta	Diptera	Chloropidae	Cetema	Cetema elongatum	OTU_857;size=85	HM412381	Cetema_elongatum	1	Cetema_elongatum_voucher_BIOUG<CAN>:09BBEDI-0829_cytochrome_oxidase_subunit_1_(COI)_gene,_partial_cds;_mitochondrial_>gi_313753460_gb_HQ551906.1__Cetema_elongatum_voucher_BIOUG<CAN>:09BBEDI-2645_cytochrome_oxidase_subunit_1_(COI)_gene,_partial_cds;_mitochondrial	212	0	0	56	0	18	0	0	0	0	0	0	0	0	0	14	3	0	0	0	0	0	0	0	0	0	0	0	0	0	0	0	0	0	0	0
AMTPE1304-15	BOLD:AAF4096	1	Arthropoda	Insecta	Diptera	Chloropidae	Cetema	Cetema elongatum	OTU_6567;size=4	HM412648	Cetema_sp.	0.978	Cetema_sp._2_BOLD-2017_voucher_BIOUG<CAN>:09BBEDI-1234_cytochrome_oxidase_subunit_1_(COI)_gene,_partial_cds;_mitochondrial	10	0	0	0	0	0	0	0	0	0	0	0	0	0	0	0	7	0	0	0	0	0	0	0	0	0	0	0	0	0	0	0	0	0	0	0
GMGMJ1201-14	BOLD:ACD2965	1	Arthropoda	Insecta	Diptera	Chloropidae	Chlorops	Chlorops hypostigma	OTU_2136;size=10	MG084334	Chlorops_sp.	0.942	Chlorops_sp._BIOUG01422-E02_cytochrome_oxidase_subunit_1_(COI)_gene,_partial_cds;_mitochondrial	27	0	0	9	0	0	0	0	0	0	0	0	0	0	0	0	0	0	0	0	0	0	0	0	0	0	0	0	0	0	0	0	0	0	0	0
GMNWK204-14	BOLD:ABW9574	1	Arthropoda	Insecta	Diptera	Chloropidae	Chlorops	Chlorops pumilionis	OTU_1513;size=29	MF822672	Chlorops_sp.	0.942	Chlorops_sp._BIOUG21524-C11_cytochrome_oxidase_subunit_1_(COI)_gene,_partial_cds;_mitochondrial	84	0	0	0	0	0	0	0	0	0	0	0	0	0	0	0	0	0	0	0	0	0	5	0	0	0	0	0	0	0	0	0	0	0	0	0
GMGRD2317-13	BOLD:ACD3298	0.997	Arthropoda	Insecta	Diptera	Chloropidae	Conioscinella	Conioscinella nr. gallarum	OTU_1945;size=25	KR069135	Olcella_sp.	0.929	Olcella_sp._BOLD:AAP3774_cytochrome_oxidase_subunit_1_(COI)_gene,_partial_cds;_mitochondrial	53	0	0	39	0	0	0	0	0	0	0	0	0	0	0	0	0	0	0	0	0	0	0	0	0	0	0	0	0	0	0	0	0	0	0	0
GBMTB2238-15	BOLD:ACP4070	1	Arthropoda	Insecta	Diptera	Chloropidae	Conioscinella	Conioscinella triorbiculata	OTU_14717;size=2	KR468811	Chloropidae_sp.	0.939	Chloropidae_sp._BOLD:ACX5531_voucher_BIOUG03729-G09_cytochrome_oxidase_subunit_1_(COI)_gene,_partial_cds;_mitochondrial	15	0	0	0	0	0	0	0	0	0	0	0	0	0	0	0	0	0	0	0	0	0	0	0	0	0	0	0	0	0	0	0	0	0	0	0
GMGRG2063-13	BOLD:ACJ3260	1	Arthropoda	Insecta	Diptera	Chloropidae	Conioscinella	Conioscinella zetterstedti	OTU_5127;size=3	KM634856	Chloropidae_sp.	0.978	Chloropidae_sp._BOLD:ACG8106_voucher_BIOUG05226-B03_cytochrome_oxidase_subunit_1_(COI)_gene,_partial_cds;_mitochondrial	3	0	0	0	0	0	0	0	0	0	0	0	0	0	0	0	0	0	0	0	0	0	0	0	0	0	0	0	0	0	0	0	0	0	0	0
CNRME3682-12	BOLD:ADI1308	1	Arthropoda	Insecta	Diptera	Chloropidae	Dasyopa	Dasyopa triangulata	OTU_5349;size=5	KR966304	Dasyopa_triangulata	0.997	Dasyopa_triangulata_voucher_PROBE-TW0274_cytochrome_oxidase_subunit_1_(COI)_gene,_partial_cds;_mitochondrial	4	0	0	0	0	0	0	0	0	0	0	0	0	0	0	0	0	0	0	0	0	0	0	0	0	0	0	0	0	0	0	0	0	0	0	0
GBMTB755-15	BOLD:AAH4166	1	Arthropoda	Insecta	Diptera	Chloropidae	Dicraeus	Dicraeus vagans	OTU_1864;size=25	KM956866	Gaurax_sp.	0.926	Gaurax_sp._TAW2_voucher_BIOUG06897-C06_cytochrome_oxidase_subunit_1_(COI)_gene,_partial_cds;_mitochondrial	95	0	0	9	0	0	0	0	0	0	0	0	0	0	0	0	0	0	0	0	0	0	0	10	0	0	0	0	0	0	0	0	0	0	0	0
JWDCD140-10	BOLD:AAH4164	1	Arthropoda	Insecta	Diptera	Chloropidae	Elachiptera	Elachiptera decipiens	OTU_3306;size=7	KR654514	Elachiptera_decipiens	1	Elachiptera_decipiens_voucher_10PROBE-11451_cytochrome_oxidase_subunit_1_(COI)_gene,_partial_cds;_mitochondrial	55	3	0	0	0	0	0	0	0	0	0	7	0	0	0	0	0	0	0	0	0	0	0	0	0	0	0	0	0	0	0	0	0	0	0	0
GBMTB1767-15	BOLD:AAD8113	1	Arthropoda	Insecta	Diptera	Chloropidae	Elachiptera	Elachiptera tuberculifera	OTU_2666;size=16	MG082373	Elachiptera_sp.	0.955	Elachiptera_sp._BIOUG01410-E12_cytochrome_oxidase_subunit_1_(COI)_gene,_partial_cds;_mitochondrial	21	0	0	0	0	0	0	0	0	0	0	0	0	0	0	0	0	0	0	0	0	0	0	0	0	0	0	0	0	0	0	0	0	0	0	0
GMGRF1688-13	BOLD:AAV6132	1	Arthropoda	Insecta	Diptera	Chloropidae	Gaurax	Gaurax maculipennis	OTU_4002;size=6	KR666213	Gaurax_pallidipes	0.99	Gaurax_pallidipes_voucher_BIOUG00860-B06_cytochrome_oxidase_subunit_1_(COI)_gene,_partial_cds;_mitochondrial	14	0	0	0	0	0	0	0	0	0	0	0	0	0	0	0	0	0	0	0	0	0	0	0	0	0	0	0	0	0	0	0	0	0	0	0
GMGRA211-13	BOLD:ACD1355	1	Arthropoda	Insecta	Diptera	Chloropidae	Hapleginella	Hapleginella laevifrons	OTU_685;size=102	KR672774	Hapleginella_conicola	0.955	Hapleginella_conicola_voucher_BIOUG00978-G10_cytochrome_oxidase_subunit_1_(COI)_gene,_partial_cds;_mitochondrial	286	0	0	0	0	0	0	0	0	0	0	0	0	0	0	0	0	0	0	0	0	0	0	0	0	0	3	0	0	3	0	0	0	0	0	0
GMGRF1623-13	BOLD:ACD1382	1	Arthropoda	Insecta	Diptera	Chloropidae	Lasiambia	Lasiambia palposa	OTU_1108;size=155	KR464668	Fiebrigella_sp.	0.965	Fiebrigella_sp._BOLD-2016_voucher_BIOUG04048-H01_cytochrome_oxidase_subunit_1_(COI)_gene,_partial_cds;_mitochondrial	445	0	0	0	0	0	0	0	0	0	0	0	0	0	0	0	0	0	0	0	0	0	0	0	0	0	0	0	3	0	0	0	0	0	0	0
GMGMC1473-14	BOLD:ADC8504	1	Arthropoda	Insecta	Diptera	Chloropidae	Meromyza	Meromyza lidiae	OTU_1509;size=27	HQ981289	Meromyza_sp.	0.942	Meromyza_sp._TTDBW788-09_voucher_BIOUG<CAN>:08BBDIP-2031_cytochrome_oxidase_subunit_1_(COI)_gene,_partial_cds;_mitochondrial	76	0	0	0	0	0	0	0	0	0	0	0	0	0	0	0	6	0	0	0	0	0	0	0	0	0	0	0	11	0	0	0	0	0	0	0
GMGMN1099-14	BOLD:AAF9324	1	Arthropoda	Insecta	Diptera	Chloropidae	Meromyza	Meromyza nigriventris	OTU_2076;size=11	HM412662	Meromyza_sp.	0.949	Meromyza_sp._BBDED268-10_voucher_BIOUG<CAN>:09BBEDI-1250_cytochrome_oxidase_subunit_1_(COI)_gene,_partial_cds;_mitochondrial_>gi_331178167_gb_JF869633.1__Meromyza_sp._BBDEE528-10_voucher_BIOUG<CAN>:09BBEDI-2491_cytochrome_oxidase_subunit_1_(COI)_gene,_partial_cds;_mitochondrial	43	0	0	0	0	0	0	0	0	0	0	0	0	0	0	0	5	7	0	0	0	0	0	0	0	0	0	0	0	0	0	0	0	0	0	0
TTMDI738-10	BOLD:AAN5659	1	Arthropoda	Insecta	Diptera	Chloropidae	Oscinella	Oscinella frit	OTU_3964;size=4	HQ979065	Chloropidae_sp.	1	Chloropidae_sp._BOLD:AAN5659_voucher_BIOUG<CAN>:TDWG-0752_cytochrome_oxidase_subunit_1_(COI)_gene,_partial_cds;_mitochondrial_>gi_323325506_gb_HQ981564.1__Oscinella_frit_voucher_BIOUG<CAN>:08TTML-0792_cytochrome_oxidase_subunit_1_(COI)_gene,_partial_cds;_mitochondrial_>gi_323326116_gb_HQ981869.1__Oscinella_frit_voucher_BIOUG<CAN>:08TTML-1229_cytochrome_oxidase_subunit_1_(COI)_gene,_partial_cds;_m…	14	0	0	0	0	0	0	0	0	0	0	0	0	0	0	0	0	0	0	0	0	0	0	0	0	0	0	0	0	0	0	0	0	0	0	0
GMBUG2024-14	BOLD:ACK8969	1	Arthropoda	Insecta	Diptera	Chloropidae	Oscinella	Oscinella maura	OTU_2893;size=8	JF877941	Oscinella_sp.	0.968	Oscinella_sp._TAW3_voucher_BIOUG<CAN>:10PROBE-14691_cytochrome_oxidase_subunit_1_(COI)_gene,_partial_cds;_mitochondrial	16	0	0	0	0	0	0	0	0	0	0	0	0	0	0	0	0	0	0	0	0	0	0	0	0	0	0	0	0	0	0	0	0	0	0	0
FIDIP2592-12	BOLD:AAB1151	1	Arthropoda	Insecta	Diptera	Chloropidae	Oscinella	Oscinella nitidissima	OTU_5201;size=3	JF877941	Oscinella_sp.	0.962	Oscinella_sp._TAW3_voucher_BIOUG<CAN>:10PROBE-14691_cytochrome_oxidase_subunit_1_(COI)_gene,_partial_cds;_mitochondrial	9	0	0	0	0	0	0	0	0	0	0	0	0	0	0	0	0	0	0	0	0	0	0	0	0	0	0	0	0	0	0	0	0	0	0	0
GMGRA827-13	BOLD:AAB1148	1	Arthropoda	Insecta	Diptera	Chloropidae	Oscinella	Oscinella sp. BOLD:AAB1148	OTU_2045;size=30	JF874092	Oscinella_sp.	0.984	Oscinella_sp._TAW3_voucher_BIOUG<CAN>:10PROBE-09484_cytochrome_oxidase_subunit_1_(COI)_gene,_partial_cds;_mitochondrial	70	0	0	0	0	0	0	0	0	4	0	0	0	0	0	0	0	0	0	0	0	0	0	0	0	0	0	0	0	0	0	0	0	0	0	0
GMGRE232-13	BOLD:AAB1148	1	Arthropoda	Insecta	Diptera	Chloropidae	Oscinella	Oscinella sp. BOLD:AAB1148	OTU_2347;size=9	JF877941	Oscinella_sp.	0.978	Oscinella_sp._TAW3_voucher_BIOUG<CAN>:10PROBE-14691_cytochrome_oxidase_subunit_1_(COI)_gene,_partial_cds;_mitochondrial	24	0	0	0	0	0	0	0	0	0	0	0	0	0	0	0	0	0	0	0	0	0	0	0	0	0	0	0	0	0	0	0	0	0	0	0
CNCLP188-09	BOLD:AAB1148	1	Arthropoda	Insecta	Diptera	Chloropidae	Oscinella	Oscinella sp. BOLD:AAB1148	OTU_2943;size=10	JF873940	Oscinella_sp.	0.99	Oscinella_sp._TAW3_voucher_BIOUG<CAN>:10PROBE-09675_cytochrome_oxidase_subunit_1_(COI)_gene,_partial_cds;_mitochondrial	11	0	0	0	0	0	0	0	0	0	0	0	0	0	0	0	0	0	0	0	0	0	0	0	0	0	0	0	0	0	0	0	0	0	0	0
CNCLP174-09	BOLD:ABZ3875	1	Arthropoda	Insecta	Diptera	Chloropidae	Oscinella	Oscinella sp. BOLD:ABZ3875	OTU_1420;size=26	JF877941	Oscinella_sp.	0.974	Oscinella_sp._TAW3_voucher_BIOUG<CAN>:10PROBE-14691_cytochrome_oxidase_subunit_1_(COI)_gene,_partial_cds;_mitochondrial	57	0	0	0	0	0	0	0	0	0	0	0	0	0	0	0	0	0	0	0	0	0	8	0	0	0	0	9	0	0	0	0	0	0	0	0
SSPAA6324-13	BOLD:AAN5665	0.9784	Arthropoda	Insecta	Diptera	Chloropidae	Oscinella	Oscinella sp. TAW4	OTU_9852;size=2	MG085466	Oscinella_sp.	0.968	Oscinella_sp._BIOUG01426-A03_cytochrome_oxidase_subunit_1_(COI)_gene,_partial_cds;_mitochondrial	3	0	0	0	0	0	0	0	0	0	0	0	0	0	0	0	0	0	0	0	0	0	0	0	0	0	0	0	0	0	0	0	0	0	0	0
GBMTB1706-15	BOLD:ACE2607	1	Arthropoda	Insecta	Diptera	Chloropidae	Polyodaspis	Polyodaspis ruficornis	OTU_2697;size=11	KY846244	Chloropidae_sp.	0.968	Chloropidae_sp._BIOUG02207-A04_cytochrome_oxidase_subunit_1_(COI)_gene,_partial_cds;_mitochondrial	27	0	0	0	0	0	0	0	0	0	0	0	0	0	0	0	0	0	0	0	0	0	0	0	0	0	0	0	0	0	0	0	0	0	0	0
GMGMA868-14	BOLD:ACB3382	1	Arthropoda	Insecta	Diptera	Chloropidae	Thaumatomyia	Thaumatomyia notata	OTU_3810;size=4	KC192976	Thaumatomyia_notata	0.987	Thaumatomyia_notata_voucher_NCSU:FLYTREE_176_cytochrome_oxidase_subunit_1_(CO1)_gene,_partial_cds;_mitochondrial	4	0	0	0	0	0	0	0	0	0	0	0	0	0	0	0	0	0	0	0	0	0	0	0	0	0	0	0	0	0	0	0	0	0	0	0
GMGMA1575-14	BOLD:ACQ9264	1	Arthropoda	Insecta	Diptera	Chloropidae	Thaumatomyia	Thaumatomyia sp. BOLD:ACQ9264	OTU_1391;size=38	KY833056	Thaumatomyia_sp.	0.975	Thaumatomyia_sp._BIOUG02531-B09_cytochrome_oxidase_subunit_1_(COI)_gene,_partial_cds;_mitochondrial	83	0	0	0	0	0	0	0	0	0	0	6	0	0	0	0	0	0	0	0	0	0	0	0	0	0	0	0	0	0	0	0	0	0	0	0
GBMTB2099-15	BOLD:ABY0387	0.994	Arthropoda	Insecta	Diptera	Chloropidae	Thaumatomyia	Thaumatomyia sp. BOLD:ACQ9265	OTU_16329;size=2	KY833056	Thaumatomyia_sp.	0.978	Thaumatomyia_sp._BIOUG02531-B09_cytochrome_oxidase_subunit_1_(COI)_gene,_partial_cds;_mitochondrial	4	0	0	0	0	0	0	0	0	0	0	0	0	0	0	0	0	0	0	0	0	0	0	0	0	0	0	0	0	0	0	0	0	0	0	0
GBMTB998-15	BOLD:ACR6983	1	Arthropoda	Insecta	Diptera	Chloropidae	Tricimba	Tricimba cincta	OTU_3941;size=6	JN302005	Tricimba_sp.	0.917	Tricimba_sp._JSDIQ154-10_voucher_BIOUG<CAN>:10JSROW-1154_cytochrome_oxidase_subunit_1_(COI)_gene,_partial_cds;_mitochondrial	17	0	0	0	0	0	0	0	0	0	0	0	0	0	0	0	0	0	0	0	0	0	0	0	0	0	0	0	0	0	0	0	0	0	0	0
GMNWI584-14	BOLD:ACP1046	1	Arthropoda	Insecta	Diptera	Chloropidae	Tricimba	Tricimba cincta	OTU_2509;size=8	KR653986	Tricimba_sp.	0.949	Tricimba_sp._TAW1_voucher_10PROBE-09332_cytochrome_oxidase_subunit_1_(COI)_gene,_partial_cds;_mitochondrial	11	0	0	0	0	0	0	0	0	0	0	0	0	0	0	0	0	0	0	0	0	0	0	0	0	0	0	0	0	0	0	0	0	0	0	0
GMGMB718-14	BOLD:ACB6713	0.997	Arthropoda	Insecta	Diptera	Clusiidae	Clusia	Clusia flava	OTU_9915;size=4	KJ418571	Clusia_flava	0.996	Clusia_flava_(Meigen,_1830)_isolate_A61-a_cytochrome_oxidase_subunit_I_(COI)_gene,_partial_cds;_mitochondrial	25	0	0	0	0	0	0	0	0	0	0	0	0	0	4	0	0	0	0	7	0	0	0	0	0	0	0	0	0	0	0	0	0	0	0	0
GMGMB1102-14	BOLD:ACB6702	1	Arthropoda	Insecta	Diptera	Clusiidae	Clusiodes	Clusiodes albimanus	OTU_9865;size=4	MG080658	Clusiodes_johnsoni	0.936	Clusiodes_johnsoni_voucher_BIOUG01408-E03_cytochrome_oxidase_subunit_1_(COI)_gene,_partial_cds;_mitochondrial	12	0	0	0	0	0	0	0	0	0	0	0	0	0	0	0	0	0	0	0	0	0	0	0	0	0	0	0	0	0	0	0	0	0	0	0
GBMIN19884-13	BOLD:AAJ7146	1	Arthropoda	Insecta	Diptera	Conopidae	Conops	Conops flavipes	OTU_1920;size=17	JN664810	Conops_flavipes	1	Conops_flavipes_isolate_2477_cytochrome_c_oxidase_subunit_I_(COI)_gene,_partial_cds;_mitochondrial	39	0	0	0	0	0	0	0	0	0	0	0	0	0	0	0	0	0	0	0	0	0	0	0	0	0	0	0	0	0	0	0	0	0	0	0
GMGMN1224-14	BOLD:AAV9334	1	Arthropoda	Insecta	Diptera	Conopidae	Conops	Conops quadrifasciatus	OTU_318;size=459	JN664790	Conops_australianus	0.872	Conops_australianus_isolate_0502_cytochrome_c_oxidase_subunit_I_(COI)_gene,_partial_cds;_mitochondrial	1014	0	0	0	0	0	0	115	6	7	7	0	0	0	0	0	5	15	12	81	26	0	0	0	0	0	0	150	96	0	7	0	0	0	0	0
GMGRA1696-13	BOLD:AAN1059	1	Arthropoda	Insecta	Diptera	Conopidae	Conops	Conops vesicularis	OTU_2001;size=12	KF958707	Conops_vesicularis	0.994	Conops_vesicularis_voucher_ParaVv2_cytochrome_oxidase_subunit_I_(COI)_gene,_partial_cds;_mitochondrial	30	0	0	0	0	0	0	0	0	0	0	0	0	0	0	0	0	0	0	0	0	0	0	0	0	0	0	0	0	0	0	30	0	0	0	0
GMGMC103-14	BOLD:ACR0660	0.9903	Arthropoda	Insecta	Diptera	Conopidae	Leopoldius	Leopoldius coronatus	OTU_1697;size=20	KP697135	Leucophenga_sp.	0.884	Leucophenga_sp._2_HWC-2015_voucher_DIP125853_cytochrome_oxidase_subunit_1_(COI)_gene,_partial_cds;_mitochondrial	58	0	0	0	0	0	0	0	0	0	0	0	0	0	0	0	0	0	0	0	52	0	0	0	0	0	0	0	0	0	0	0	0	0	0	0
FIDIP256-11	BOLD:ABU9508	0.9903	Arthropoda	Insecta	Diptera	Conopidae	Myopa	Myopa buccata	OTU_508;size=175	JN664813	Myopa_buccata	0.968	Myopa_buccata_isolate_2482_cytochrome_c_oxidase_subunit_I_(COI)_gene,_partial_cds;_mitochondrial	438	0	0	0	253	0	0	0	0	0	0	0	78	0	0	0	0	0	0	0	0	0	0	0	0	0	0	0	0	0	0	0	0	0	0	0
GMGMM554-14	BOLD:AAL5216	0.9965	Arthropoda	Insecta	Diptera	Conopidae	Physocephala	Physocephala rufipes	OTU_15082;size=2	KY861848	Holorusia_oosterbroeki	0.846	Holorusia_oosterbroeki_cytochrome_oxidase_subunit_I_(COI)_gene,_partial_cds;_mitochondrial	10	0	0	0	0	0	0	0	0	0	0	0	0	0	0	0	0	0	0	6	0	0	0	0	0	0	0	0	0	0	0	0	0	0	0	0
GMGMN1230-14	BOLD:AAL5216	0.9963	Arthropoda	Insecta	Diptera	Conopidae	Physocephala	Physocephala rufipes	OTU_4719;size=3	KY861848	Holorusia_oosterbroeki	0.843	Holorusia_oosterbroeki_cytochrome_oxidase_subunit_I_(COI)_gene,_partial_cds;_mitochondrial	5	0	0	0	0	0	0	0	0	0	0	0	0	0	0	0	0	0	0	5	0	0	0	0	0	0	0	0	0	0	0	0	0	0	0	0
GMGMK859-14	BOLD:AAJ6722	1	Arthropoda	Insecta	Diptera	Conopidae	Sicus	Sicus ferrugineus	OTU_1634;size=96	JN664801	Sicus_ferrugineus	0.971	Sicus_ferrugineus_isolate_2252_cytochrome_c_oxidase_subunit_I_(COI)_gene,_partial_cds;_mitochondrial	226	0	0	0	0	0	14	0	0	0	0	0	0	6	0	36	37	51	0	0	0	0	0	0	0	0	0	0	0	0	0	0	0	0	24	0
GMGMJ691-14	BOLD:AAJ6722	0.9871	Arthropoda	Insecta	Diptera	Conopidae	Sicus	Sicus ferrugineus	OTU_9205;size=2	JN664801	Sicus_ferrugineus	0.955	Sicus_ferrugineus_isolate_2252_cytochrome_c_oxidase_subunit_I_(COI)_gene,_partial_cds;_mitochondrial	5	0	0	0	0	0	0	0	0	0	0	0	0	0	0	5	0	0	0	0	0	0	0	0	0	0	0	0	0	0	0	0	0	0	0	0
GMGMA1396-14	BOLD:AAM5898	1	Arthropoda	Insecta	Diptera	Culicidae	Aedes	Aedes geniculatus	OTU_4663;size=3	MH392205	Aedes_geniculatus	1	Aedes_geniculatus_voucher_S6_cytochrome_oxidase_subunit_I_(COI)_gene,_partial_cds;_mitochondrial	11	0	0	0	0	0	0	0	0	0	0	0	0	0	0	0	11	0	0	0	0	0	0	0	0	0	0	0	0	0	0	0	0	0	0	0
GBDP16961-15	BOLD:AAC5210	1	Arthropoda	Insecta	Diptera	Culicidae	Aedes	Aedes japonicus	OTU_1527;size=62	MG080656	Aedes_sp.	1	Aedes_sp._BIOUG01408-B05_cytochrome_oxidase_subunit_1_(COI)_gene,_partial_cds;_mitochondrial	143	0	0	0	0	0	0	0	0	0	0	0	0	0	0	0	0	0	0	0	0	0	0	0	0	0	0	0	0	0	0	0	0	0	0	0
GBMIN56951-17	BOLD:AAA7067	1	Arthropoda	Insecta	Diptera	Culicidae	Aedes	Aedes vexans	OTU_3736;size=8	KY609208	Aedes_vexans	1	Aedes_vexans_voucher_TL-v-24_cytochrome_oxidase_subunit_I_(COI)_gene,_partial_cds;_mitochondrial	16	0	0	0	0	0	0	0	0	0	0	0	0	0	0	0	0	0	0	0	14	0	0	0	0	0	0	0	0	0	0	0	0	0	0	0
GBMTB2403-15	BOLD:AAY7756	1	Arthropoda	Insecta	Diptera	Diadocidiidae	Diadocidia	Diadocidia ferruginosa	OTU_1102;size=71	KC435634	Diadocidia_ferruginosa	1	Diadocidia_ferruginosa_voucher_SJ1_cytochrome_oxidase_subunit_1_(COI)_gene,_partial_cds;_mitochondrial	187	0	0	6	0	0	0	0	0	0	0	28	34	0	0	0	0	0	0	0	0	0	0	0	0	0	0	0	0	0	0	0	0	0	0	0
AMTPD1974-15	BOLD:ACE2644	1	Arthropoda	Insecta	Diptera	Diadocidiidae	Diadocidia	Diadocidia spinosula	OTU_1201;size=36	KJ136800	Diadocidia_sp.inosula	0.996	Diadocidia_spinosula_voucher_JSSJ7_cytochrome_oxidase_subunit_I_(COI)_gene,_partial_cds;_mitochondrial	73	0	0	36	0	0	0	0	0	0	0	9	0	0	0	0	0	6	0	0	0	0	0	0	0	0	0	0	0	0	0	0	0	0	5	0
GBMTB2551-15	BOLD:ACJ2905	1	Arthropoda	Insecta	Diptera	Diastatidae	0	DiastaIntGen spACJ2905	OTU_1693;size=18	HM412653	Diastata_vagans	0.923	Diastata_vagans_voucher_BIOUG<CAN>:09BBEDI-1241_cytochrome_oxidase_subunit_1_(COI)_gene,_partial_cds;_mitochondrial_>gi_304278582_gb_HM413196.1__Diastata_vagans_voucher_BIOUG<CAN>:09BBEDI-1883_cytochrome_oxidase_subunit_1_(COI)_gene,_partial_cds;_mitochondrial_>gi_304278588_gb_HM413199.1__Diastata_vagans_voucher_BIOUG<CAN>:09BBEDI-1886_cytochrome_oxidase_subunit_1_(COI)_gene,_partial_cds;_mitocho…	34	0	0	0	0	0	0	0	0	0	0	0	0	0	0	0	5	0	0	0	0	0	0	0	0	0	0	0	0	0	0	0	0	0	0	0
AMTPD1855-15	BOLD:ACD3613	1	Arthropoda	Insecta	Diptera	Diastatidae	Diastata	Diastata costata	OTU_5391;size=3	MG079464	Diastata_sp.	0.952	Diastata_sp._BIOUG24314-D01_cytochrome_oxidase_subunit_1_(COI)_gene,_partial_cds;_mitochondrial	12	0	0	0	0	0	0	0	0	0	0	0	0	0	0	0	0	0	0	0	0	0	0	0	0	0	0	0	0	0	0	0	0	0	0	0
FIDIP2636-12	BOLD:ACE2130	0.9967	Arthropoda	Insecta	Diptera	Dolichopodidae	0	0	OTU_5108;size=5	MF880754	Dolichopodidae_sp.	0.907	Dolichopodidae_sp._BIOUG21848-E07_cytochrome_oxidase_subunit_1_(COI)_gene,_partial_cds;_mitochondrial	16	0	0	6	0	0	0	0	0	0	0	0	0	0	0	0	0	0	0	0	0	0	0	0	0	0	0	0	0	0	0	0	0	0	0	0
SSJAE428-13	BOLD:ACJ1157	0.9735	Arthropoda	Insecta	Diptera	Dolichopodidae	0	0	OTU_9572;size=2	MF880755	Dolichopodidae_sp.	0.968	Dolichopodidae_sp._BIOUG20913-C12_cytochrome_oxidase_subunit_1_(COI)_gene,_partial_cds;_mitochondrial	3	0	0	0	0	0	0	0	0	0	0	0	0	0	0	0	0	0	0	0	0	0	0	0	0	0	0	0	0	0	0	0	0	0	0	0
GMNWL687-14	BOLD:ACB4132	0.9913	Arthropoda	Insecta	Diptera	Dolichopodidae	Argyra	Argyra ilonae	OTU_9513;size=4	JF868352	Dolichopodidae_sp.	0.885	Dolichopodidae_sp._BBDCN864-10_voucher_BIOUG<CAN>:10BBCDIP-0579_cytochrome_oxidase_subunit_1_(COI)_gene,_partial_cds;_mitochondrial	10	0	0	0	0	0	0	0	0	0	0	0	0	0	0	4	6	0	0	0	0	0	0	0	0	0	0	0	0	0	0	0	0	0	0	0
AMTPF4325-16		1	Arthropoda	Insecta	Diptera	Dolichopodidae	Argyra	Argyra_diaphana	OTU_1758;size=32	MG083105	Argyra_robusta	0.916	Argyra_robusta_voucher_BIOUG22571-D04_cytochrome_oxidase_subunit_1_(COI)_gene,_partial_cds;_mitochondrial	90	0	0	0	0	0	0	0	0	0	0	0	18	11	0	12	0	0	0	0	0	0	0	0	0	0	0	0	0	0	0	0	0	0	0	0
SSEIB11120-13	BOLD:AAG9637	0.981	Arthropoda	Insecta	Diptera	Dolichopodidae	Campsicnemus	Campsicnemus sp. SEB1	OTU_3924;size=7	FN868628	Campsicnemus_curvipes	0.971	Campsicnemus_curvipes_partial_COI_gene_for_cytochrome_oxidase_subunit_1	17	0	0	0	0	0	0	0	0	0	0	0	0	0	0	0	0	0	0	0	0	0	0	0	0	0	0	0	0	0	0	0	0	0	0	0
MADIP911-13	BOLD:ABX2177	1	Arthropoda	Insecta	Diptera	Dolichopodidae	Chrysotus	0	OTU_3077;size=5	KY844758	Chrysotus_sp.	0.994	Chrysotus_sp._BIOUG02444-D02_cytochrome_oxidase_subunit_1_(COI)_gene,_partial_cds;_mitochondrial	4	0	0	0	0	0	0	0	0	0	0	0	0	0	0	0	0	0	0	0	0	0	0	0	0	0	0	0	0	0	0	0	0	0	0	0
GMGRF6017-13	BOLD:ACJ0835	1	Arthropoda	Insecta	Diptera	Dolichopodidae	Chrysotus	Chrysotus cilipes	OTU_84;size=1862	MG673868	Chrysotus_cilipes	1	Chrysotus_cilipes_voucher_NIBIO_16RE-04_cytochrome_oxidase_subunit_1_(COI)_gene,_partial_cds;_mitochondrial	3178	0	0	10	0	36	62	75	4	0	0	0	0	0	0	3	0	0	0	0	0	0	0	0	6	22	33	0	18	0	0	0	0	0	0	0
GENHP802-11	BOLD:AAG9659	1	Arthropoda	Insecta	Diptera	Dolichopodidae	Chrysotus	Chrysotus femoratus	OTU_175;size=775	MG673597	Chrysotus_femoratus	0.987	Chrysotus_femoratus_voucher_NIBIO_15BR-04_cytochrome_oxidase_subunit_1_(COI)_gene,_partial_cds;_mitochondrial	1617	0	0	0	0	11	40	0	6	0	0	0	0	0	0	7	22	9	5	14	5	0	0	0	0	3	4	41	7	10	0	0	0	0	24	0
GMGMM810-14	BOLD:AAG9659	1	Arthropoda	Insecta	Diptera	Dolichopodidae	Chrysotus	Chrysotus femoratus	OTU_545;size=303	MG087289	Chrysotus_sp.	0.978	Chrysotus_sp._BIOUG01408-E04_cytochrome_oxidase_subunit_1_(COI)_gene,_partial_cds;_mitochondrial	670	0	0	41	0	0	0	0	0	0	0	0	0	0	0	0	0	0	0	0	0	0	0	0	0	0	0	0	0	0	0	0	0	0	0	0
FIDIP1634-12	BOLD:AAG9659	0.9783	Arthropoda	Insecta	Diptera	Dolichopodidae	Chrysotus	Chrysotus femoratus	OTU_14948;size=2	MG079756	Chrysotus_sp.	0.962	Chrysotus_sp._BIOUG01423-H11_cytochrome_oxidase_subunit_1_(COI)_gene,_partial_cds;_mitochondrial	2	0	0	0	0	0	0	0	0	0	0	0	0	0	0	0	0	0	0	0	0	0	0	0	0	0	0	0	0	0	0	0	0	0	0	0
GMGRE3768-13	BOLD:ACI4345	0.996	Arthropoda	Insecta	Diptera	Dolichopodidae	Chrysotus	Chrysotus laesus	OTU_495;size=173	HM412249	Dolichopodidae_sp.	0.927	Dolichopodidae_sp._BBDEC689-09_voucher_BIOUG<CAN>:09BBEDI-0689_cytochrome_oxidase_subunit_1_(COI)_gene,_partial_cds;_mitochondrial_>gi_1053230445_gb_KR639509.1__Dolichopodidae_sp._BOLD-2016_voucher_BIOUG07150-G08_cytochrome_oxidase_subunit_1_(COI)_gene,_partial_cds;_mitochondrial_>gi_1053257945_gb_KR652146.1__Dolichopodidae_sp._BOLD-2016_voucher_BIOUG07150-E10_cytochrome_oxidase_subunit_1_(COI)_g…	392	0	0	0	0	0	0	0	0	0	0	0	0	0	0	28	0	0	0	0	0	0	0	0	0	13	17	0	0	0	0	0	0	0	0	0
PMNHA390-14	BOLD:ACB5414	0.9882	Arthropoda	Insecta	Diptera	Dolichopodidae	Chrysotus	Chrysotus n. sp. choricus grp	OTU_13378;size=2	KU874622	Chrysotus_choricus	0.984	Chrysotus_choricus_group_sp._UAM_Ento_22347_cytochrome_oxidase_subunit_1_(COI)_gene,_partial_cds;_mitochondrial	2	0	0	0	0	0	0	0	0	0	0	0	0	0	0	0	0	0	0	0	0	0	0	0	0	0	0	0	0	0	0	0	0	0	0	0
GMGRF2732-13	BOLD:AAG9628	1	Arthropoda	Insecta	Diptera	Dolichopodidae	Dolichopus	Dolichopus discifer	OTU_1721;size=53	KU874864	Dolichopus_nigricornis	0.978	Dolichopus_nigricornis_voucher_UAM:Ento:87157_cytochrome_oxidase_subunit_1_(COI)_gene,_partial_cds;_mitochondrial	160	0	0	0	0	0	0	0	0	0	0	0	0	8	3	0	3	0	0	0	0	0	0	0	10	0	0	0	0	0	0	0	0	0	0	0
GMFIF681-12	BOLD:AAG9628	1	Arthropoda	Insecta	Diptera	Dolichopodidae	Dolichopus	Dolichopus discifer	OTU_660;size=423	KU874864	Dolichopus_nigricornis	0.997	Dolichopus_nigricornis_voucher_UAM:Ento:87157_cytochrome_oxidase_subunit_1_(COI)_gene,_partial_cds;_mitochondrial	1026	0	0	0	10	52	0	0	0	0	0	0	0	52	19	134	65	17	0	0	0	0	0	0	0	41	0	0	0	0	0	0	0	0	46	88
FIFLY234-14	BOLD:ACG1026	1	Arthropoda	Insecta	Diptera	Dolichopodidae	Dolichopus	Dolichopus longicornis	OTU_171;size=724	MG673911	Dolichopus_longicornis	0.99	Dolichopus_longicornis_voucher_NIBIO_16RE-48_cytochrome_oxidase_subunit_1_(COI)_gene,_partial_cds;_mitochondrial	1400	0	0	0	0	0	0	0	0	0	0	0	0	0	0	0	0	0	0	0	0	0	0	0	0	0	12	122	0	0	0	0	0	0	0	0
ZMUCG049-12	BOLD:ACA4620	1	Arthropoda	Insecta	Diptera	Dolichopodidae	Dolichopus	Dolichopus plumipes	OTU_1633;size=29	MG673891	Dolichopus_plumipes	1	Dolichopus_plumipes_voucher_NIBIO_16RE-28_cytochrome_oxidase_subunit_1_(COI)_gene,_partial_cds;_mitochondrial	65	0	0	0	0	0	0	0	0	0	0	0	28	0	0	0	0	0	0	0	0	0	0	0	0	0	0	0	0	0	0	0	0	0	0	0
GBMTM1319-15	BOLD:ACY5055	0.988	Arthropoda	Insecta	Diptera	Dolichopodidae	Dolichopus	Dolichopus sp. BOLD:ACY5055	OTU_15411;size=2	KM900672	Dolichopus_sp.	0.942	Dolichopus_sp._BOLD:ACC6008_voucher_BIOUG06349-E01_cytochrome_oxidase_subunit_1_(COI)_gene,_partial_cds;_mitochondrial_>gi_954020853_gb_KM942489.1__Dolichopus_sp._BOLD:ACC6008_voucher_BIOUG03986-D07_cytochrome_oxidase_subunit_1_(COI)_gene,_partial_cds;_mitochondrial	16	5	0	0	0	0	0	0	0	5	0	0	0	0	2	0	0	0	0	0	0	4	0	0	0	0	0	0	0	0	0	0	0	0	0	0
GMGMK588-14	BOLD:ACA0229	1	Arthropoda	Insecta	Diptera	Dolichopodidae	Dolichopus	Dolichopus ungulatus	OTU_121;size=1542	MG823434	Dolichopus_longitarsis	0.994	Dolichopus_longitarsis_voucher_AF7E_cytochrome_oxidase_subunit_1_(COI)_gene,_partial_cds;_mitochondrial	3031	0	0	1484	21	0	0	0	0	0	0	0	0	18	0	19	0	0	0	0	0	0	0	665	0	0	0	0	0	0	0	0	0	0	0	0
FIDIP1442-12	BOLD:ACB5653	1	Arthropoda	Insecta	Diptera	Dolichopodidae	Dolichopus	Dolichopus urbanus	OTU_5249;size=5	JF879252	Dolichopus_nr	0.929	Dolichopus_nr._defectus_JWDOL919-10_voucher_BIOUG<CAN>:10PROBE-09230_cytochrome_oxidase_subunit_1_(COI)_gene,_partial_cds;_mitochondrial	16	0	0	0	0	0	0	0	0	0	0	0	0	0	0	0	0	0	0	0	0	0	0	0	0	0	0	0	0	0	0	0	0	0	0	0
AMTPF4368-16		1	Arthropoda	Insecta	Diptera	Dolichopodidae	Dolichopus	Dolichopus_sp._BOLD:ACY4514	OTU_421;size=857	MG673707	Dolichopus_cilifemoratus	0.984	Dolichopus_cilifemoratus_voucher_NIBIO_15RY-05_cytochrome_oxidase_subunit_1_(COI)_gene,_partial_cds;_mitochondrial	1688	0	0	0	0	0	0	0	5	0	0	0	0	0	0	8	11	33	0	0	0	0	0	79	0	5	0	67	0	0	0	0	0	0	0	0
AMTPF4368-16		0.984	Arthropoda	Insecta	Diptera	Dolichopodidae	Dolichopus	Dolichopus_sp._BOLD:ACY4514	OTU_4960;size=6	MG673707	Dolichopus_cilifemoratus	0.974	Dolichopus_cilifemoratus_voucher_NIBIO_15RY-05_cytochrome_oxidase_subunit_1_(COI)_gene,_partial_cds;_mitochondrial	8	0	0	0	0	0	0	0	0	0	0	0	0	0	0	0	0	0	0	0	0	0	0	0	0	0	0	0	0	0	0	0	0	0	0	0
AMTPF4408-16		0.98	Arthropoda	Insecta	Diptera	Dolichopodidae	Dolichopus	Dolichopus_sp._BOLD:ADB6414	OTU_15997;size=2	MG673707	Dolichopus_cilifemoratus	0.981	Dolichopus_cilifemoratus_voucher_NIBIO_15RY-05_cytochrome_oxidase_subunit_1_(COI)_gene,_partial_cds;_mitochondrial	250	0	0	0	0	0	0	0	0	0	0	0	0	0	0	6	19	5	0	0	0	0	0	0	0	0	0	13	0	0	0	0	0	0	0	6
AMTPF4408-16		1	Arthropoda	Insecta	Diptera	Dolichopodidae	Dolichopus	Dolichopus_sp._BOLD:ADB6414	OTU_1838;size=71	MG673707	Dolichopus_cilifemoratus	0.981	Dolichopus_cilifemoratus_voucher_NIBIO_15RY-05_cytochrome_oxidase_subunit_1_(COI)_gene,_partial_cds;_mitochondrial	178	0	0	0	0	0	0	0	0	0	0	0	0	0	0	0	0	9	0	0	0	0	0	0	0	0	0	0	0	0	0	0	0	0	0	0
AMTPF4197-16		0.992	Arthropoda	Insecta	Diptera	Dolichopodidae	Dolichopus	Dolichopus_trivialis	OTU_13328;size=6	MG673707	Dolichopus_cilifemoratus	0.978	Dolichopus_cilifemoratus_voucher_NIBIO_15RY-05_cytochrome_oxidase_subunit_1_(COI)_gene,_partial_cds;_mitochondrial	43	0	0	0	0	0	0	0	0	0	0	0	0	0	0	0	0	0	0	0	0	0	0	0	0	0	0	0	0	0	0	0	0	0	0	0
GBMTM1128-15	BOLD:ACB3273	1	Arthropoda	Insecta	Diptera	Dolichopodidae	Gymnopternus	Gymnopternus aerosus	OTU_18529;size=2	KU873327	Dolichopodidae_voucher	0.932	Dolichopodidae_voucher_UAM:Ento:232925_cytochrome_oxidase_subunit_1_(COI)_gene,_partial_cds;_mitochondrial	7	0	0	0	0	0	0	0	0	0	0	0	0	0	3	0	0	0	0	0	0	0	0	0	0	0	0	0	0	0	0	0	0	0	0	0
GMGRE3750-13	BOLD:ACG7048	1	Arthropoda	Insecta	Diptera	Dolichopodidae	Gymnopternus	Gymnopternus brevicornis	OTU_1798;size=18	KT707148	Gymnopternus_celer	0.983	Gymnopternus_celer_voucher_BIOUG24012-D05_cytochrome_oxidase_subunit_1_(COI)_gene,_partial_cds;_mitochondrial	56	0	0	11	0	0	0	0	0	0	0	0	0	0	0	5	7	0	0	0	0	0	0	0	0	0	0	0	0	0	0	0	0	0	0	0
FIDIP635-12	BOLD:ACB3341	1	Arthropoda	Insecta	Diptera	Dolichopodidae	Medetera	Medetera abstrusa	OTU_566;size=127	JF873654	Medeterinae_sp.	0.865	Medeterinae_sp._JSDIQ038-10_voucher_BIOUG<CAN>:10JSROW-1038_cytochrome_oxidase_subunit_1_(COI)_gene,_partial_cds;_mitochondrial_>gi_342788471_gb_JN302017.1__Medeterinae_sp._JSDIQ167-10_voucher_BIOUG<CAN>:10JSROW-1167_cytochrome_oxidase_subunit_1_(COI)_gene,_partial_cds;_mitochondrial_>gi_1068009833_gb_KT103764.1__Medeterinae_sp._BOLD-2016_voucher_BIOUG01356-G07_cytochrome_oxidase_subunit_1_(COI)_…	284	0	0	105	0	0	0	0	0	0	0	0	0	0	0	0	0	0	0	0	0	0	0	0	0	0	0	0	0	0	0	0	0	0	0	0
POBGD620-15	BOLD:ACE1342	0.9849	Arthropoda	Insecta	Diptera	Dolichopodidae	Medetera	Medetera jacula	OTU_2257;size=83	KR661057	Medetera_jacula	0.974	Medetera_jacula_voucher_BIOUG07663-E03_cytochrome_oxidase_subunit_1_(COI)_gene,_partial_cds;_mitochondrial	204	0	0	42	0	0	0	0	0	0	0	0	0	0	0	0	0	0	0	0	0	0	0	0	0	0	0	0	0	0	3	0	0	0	0	0
POBGD620-15	BOLD:ACE1342	0.9774	Arthropoda	Insecta	Diptera	Dolichopodidae	Medetera	Medetera jacula	OTU_2262;size=39	KR661057	Medetera_jacula	0.965	Medetera_jacula_voucher_BIOUG07663-E03_cytochrome_oxidase_subunit_1_(COI)_gene,_partial_cds;_mitochondrial	99	0	0	10	0	0	0	0	0	0	0	0	0	0	0	0	0	0	0	0	0	0	0	0	0	0	0	0	0	0	0	0	0	0	0	0
POBGD620-15	BOLD:ACE1342	0.9849	Arthropoda	Insecta	Diptera	Dolichopodidae	Medetera	Medetera jacula	OTU_6024;size=6	KR661057	Medetera_jacula	0.974	Medetera_jacula_voucher_BIOUG07663-E03_cytochrome_oxidase_subunit_1_(COI)_gene,_partial_cds;_mitochondrial	73	0	0	19	0	0	0	0	0	0	0	0	0	0	0	0	0	0	0	0	0	0	0	0	0	0	0	0	0	0	0	0	0	0	0	0
POBGD620-15	BOLD:ACE1342	0.9736	Arthropoda	Insecta	Diptera	Dolichopodidae	Medetera	Medetera jacula	OTU_1870;size=29	KR661057	Medetera_jacula	0.962	Medetera_jacula_voucher_BIOUG07663-E03_cytochrome_oxidase_subunit_1_(COI)_gene,_partial_cds;_mitochondrial	25	0	0	13	0	0	0	0	0	0	0	0	0	0	0	0	0	0	0	0	0	0	0	0	0	0	0	0	0	0	0	0	0	0	0	0
FIDIP2691-12	BOLD:ACE1342	1	Arthropoda	Insecta	Diptera	Dolichopodidae	Medetera	Medetera jacula	OTU_65;size=3025	KR661057	Medetera_jacula	1	Medetera_jacula_voucher_BIOUG07663-E03_cytochrome_oxidase_subunit_1_(COI)_gene,_partial_cds;_mitochondrial	5050	0	0	808	0	0	0	0	0	0	0	0	0	0	0	0	0	0	2	4	0	0	0	0	0	6	0	0	9	0	79	0	0	0	0	0
GMGMN396-14	BOLD:ACD2456	1	Arthropoda	Insecta	Diptera	Dolichopodidae	Medetera	Medetera pallipes	OTU_1186;size=157	MF879282	Dolichopodidae_sp.	0.891	Dolichopodidae_sp._BIOUG27320-B11_cytochrome_oxidase_subunit_1_(COI)_gene,_partial_cds;_mitochondrial	221	0	0	0	0	0	0	0	0	0	0	0	0	0	0	0	32	0	0	0	0	0	0	0	0	0	0	0	0	0	0	0	0	0	0	0
FIDIP1343-12	BOLD:ACD2456	0.9967	Arthropoda	Insecta	Diptera	Dolichopodidae	Medetera	Medetera pallipes	OTU_4649;size=20	MF879282	Dolichopodidae_sp.	0.883	Dolichopodidae_sp._BIOUG27320-B11_cytochrome_oxidase_subunit_1_(COI)_gene,_partial_cds;_mitochondrial	253	0	0	5	0	0	0	0	0	0	0	0	0	0	0	12	41	4	0	0	0	0	0	0	0	0	0	0	0	0	0	0	0	0	0	0
GMGMB104-14	BOLD:ACA1124	0.9882	Arthropoda	Insecta	Diptera	Dolichopodidae	Medetera	Medetera petrophiloides	OTU_17857;size=2	KR433208	Medetera_sp.	0.981	Medetera_sp._BOLD-2016_voucher_BIOUG04096-E10_cytochrome_oxidase_subunit_1_(COI)_gene,_partial_cds;_mitochondrial_>gi_1020902795_gb_KR435655.1__Medetera_sp._BOLD-2016_voucher_BIOUG07013-B08_cytochrome_oxidase_subunit_1_(COI)_gene,_partial_cds;_mitochondrial_>gi_1020909221_gb_KR438868.1__Medetera_sp._BOLD-2016_voucher_BIOUG03103-D03_cytochrome_oxidase_subunit_1_(COI)_gene,_partial_cds;_mitochondri…	348	0	0	0	0	66	0	0	0	0	0	0	0	0	0	3	0	0	0	0	0	0	0	0	0	0	0	0	0	0	0	0	0	0	0	0
CNGIN121-13	BOLD:ACA1124	1	Arthropoda	Insecta	Diptera	Dolichopodidae	Medetera	Medetera petrophiloides	OTU_19;size=21741	KR433208	Medetera_sp.	0.997	Medetera_sp._BOLD-2016_voucher_BIOUG04096-E10_cytochrome_oxidase_subunit_1_(COI)_gene,_partial_cds;_mitochondrial_>gi_1020902795_gb_KR435655.1__Medetera_sp._BOLD-2016_voucher_BIOUG07013-B08_cytochrome_oxidase_subunit_1_(COI)_gene,_partial_cds;_mitochondrial_>gi_1020909221_gb_KR438868.1__Medetera_sp._BOLD-2016_voucher_BIOUG03103-D03_cytochrome_oxidase_subunit_1_(COI)_gene,_partial_cds;_mitochondri…	36887	0	0	1346	245	1240	94	0	59	1213	0	0	0	92	32	655	143	69	70	485	561	0	0	0	0	18	14	3	66	0	107	0	0	0	29	4
GMCVL543-16	BOLD:ACA1124	0.9762	Arthropoda	Insecta	Diptera	Dolichopodidae	Medetera	Medetera petrophiloides	OTU_13043;size=4	KR433208	Medetera_sp.	0.968	Medetera_sp._BOLD-2016_voucher_BIOUG04096-E10_cytochrome_oxidase_subunit_1_(COI)_gene,_partial_cds;_mitochondrial_>gi_1020902795_gb_KR435655.1__Medetera_sp._BOLD-2016_voucher_BIOUG07013-B08_cytochrome_oxidase_subunit_1_(COI)_gene,_partial_cds;_mitochondrial_>gi_1020909221_gb_KR438868.1__Medetera_sp._BOLD-2016_voucher_BIOUG03103-D03_cytochrome_oxidase_subunit_1_(COI)_gene,_partial_cds;_mitochondri…	11	0	0	0	0	0	0	0	0	0	0	0	0	0	0	0	0	0	0	0	0	0	0	0	0	0	0	0	0	0	0	0	0	0	0	0
GBMWB2558-15	BOLD:ACA1124	0.993	Arthropoda	Insecta	Diptera	Dolichopodidae	Medetera	Medetera petrophiloides	OTU_15177;size=2	KR433208	Medetera_sp.	0.99	Medetera_sp._BOLD-2016_voucher_BIOUG04096-E10_cytochrome_oxidase_subunit_1_(COI)_gene,_partial_cds;_mitochondrial_>gi_1020902795_gb_KR435655.1__Medetera_sp._BOLD-2016_voucher_BIOUG07013-B08_cytochrome_oxidase_subunit_1_(COI)_gene,_partial_cds;_mitochondrial_>gi_1020909221_gb_KR438868.1__Medetera_sp._BOLD-2016_voucher_BIOUG03103-D03_cytochrome_oxidase_subunit_1_(COI)_gene,_partial_cds;_mitochondri…	5	0	0	0	0	0	0	0	0	0	0	0	0	0	0	0	0	0	0	0	0	0	0	0	0	0	0	0	0	0	0	0	0	0	0	0
GMGRE1528-13	BOLD:ACE2590	1	Arthropoda	Insecta	Diptera	Dolichopodidae	Medetera	Medetera sp. BOLD:ACE2590	OTU_1535;size=40	KT113222	Medetera_apicalis	0.874	Medetera_apicalis_voucher_BIOUG02894-G09_cytochrome_oxidase_subunit_1_(COI)_gene,_partial_cds;_mitochondrial	85	0	0	16	0	0	0	0	0	0	0	0	0	6	0	0	0	0	0	0	0	0	0	0	0	0	0	15	0	0	0	0	0	0	0	5
GMGRG2156-13	BOLD:ACH2821	1	Arthropoda	Insecta	Diptera	Dolichopodidae	Medetera	Medetera sp. BOLD:ACH2821	OTU_260;size=769	MG087826	Medetera_sp.	0.992	Medetera_sp._BIOUG25602-B12_cytochrome_oxidase_subunit_1_(COI)_gene,_partial_cds;_mitochondrial	1599	0	0	0	0	0	0	0	0	0	0	0	0	0	0	4	0	0	2	27	4	0	0	0	0	0	0	0	0	0	0	0	0	0	0	0
GMGRG2235-13	BOLD:ACH2821	0.9714	Arthropoda	Insecta	Diptera	Dolichopodidae	Medetera	Medetera sp. BOLD:ACH2821	OTU_5376;size=9	MG087826	Medetera_sp.	0.962	Medetera_sp._BIOUG25602-B12_cytochrome_oxidase_subunit_1_(COI)_gene,_partial_cds;_mitochondrial	29	0	0	0	0	0	0	0	0	0	0	0	0	0	0	0	0	0	0	0	0	0	0	0	0	0	0	0	0	0	0	0	0	0	0	0
GMBUD732-14	BOLD:ACP4861	1	Arthropoda	Insecta	Diptera	Dolichopodidae	Medetera	Medetera sp. BOLD:ACP4861	OTU_14860;size=2	KM908206	Dolichopodidae_sp.	0.894	Dolichopodidae_sp._BOLD:ACC7206_voucher_BIOUG06372-B09_cytochrome_oxidase_subunit_1_(COI)_gene,_partial_cds;_mitochondrial	3	0	0	0	0	0	0	0	0	0	0	0	0	0	0	0	0	0	0	0	0	0	0	0	0	0	0	0	0	0	0	0	0	0	0	0
GMGMM805-14	BOLD:ACR5525	0.994	Arthropoda	Insecta	Diptera	Dolichopodidae	Medetera	Medetera sp. BOLD:ACR5525	OTU_16898;size=2	KR684972	Sympycnus_lineatus	0.879	Sympycnus_lineatus_voucher_BIOUG01775-H11_cytochrome_oxidase_subunit_1_(COI)_gene,_partial_cds;_mitochondrial	2	0	0	0	0	0	0	0	0	0	0	0	0	0	0	0	0	0	0	0	0	0	0	0	0	0	0	0	0	0	0	0	0	0	0	0
FBSYR1505-13		1	Arthropoda	Insecta	Diptera	Dolichopodidae	Microphor	Microphor_holosericeus	OTU_2179;size=15	MG823460	Microphor_crassipes	0.997	Microphor_crassipes_voucher_AO4E_cytochrome_oxidase_subunit_1_(COI)_gene,_partial_cds;_mitochondrial	38	0	0	0	0	0	0	0	0	0	0	0	0	14	0	0	0	0	0	0	0	0	0	0	0	0	0	0	0	0	0	0	0	0	0	0
GBMTM760-15	BOLD:ACB6721	1	Arthropoda	Insecta	Diptera	Dolichopodidae	Neurigona	Neurigona pallida	OTU_639;size=91	KM946247	Dolichopodidae_sp.	0.907	Dolichopodidae_sp._BOLD:AAG9648_voucher_BIOUG03606-F03_cytochrome_oxidase_subunit_1_(COI)_gene,_partial_cds;_mitochondrial	235	0	0	153	0	0	0	0	0	0	0	0	0	5	3	0	0	0	0	0	0	0	0	0	0	0	0	0	0	0	0	0	0	0	0	0
GMGRD711-13	BOLD:ACB3226	1	Arthropoda	Insecta	Diptera	Dolichopodidae	Neurigona	Neurigona quadrifasciata	OTU_49;size=10641	KM971220	Dolichopodidae_sp.	0.916	Dolichopodidae_sp._BOLD:ACC7206_voucher_BIOUG05752-H01_cytochrome_oxidase_subunit_1_(COI)_gene,_partial_cds;_mitochondrial	19246	0	0	1093	3	0	0	0	0	0	0	0	46	1863	219	321	85	28	0	0	0	0	0	238	43	0	0	0	0	0	0	0	286	2957	2243	572
GBMTM1268-15	BOLD:ACB3226	0.9877	Arthropoda	Insecta	Diptera	Dolichopodidae	Neurigona	Neurigona quadrifasciata	OTU_16719;size=2	KU875597	Neurigona_ciliata	0.894	Neurigona_ciliata_voucher_UAM:Ento:20343_cytochrome_oxidase_subunit_1_(COI)_gene,_partial_cds;_mitochondrial	5	0	0	0	0	0	0	0	0	0	0	0	0	0	0	0	0	0	0	0	0	0	0	0	0	0	0	0	0	0	0	0	0	0	0	0
FIDIP715-12	BOLD:ACB3336	1	Arthropoda	Insecta	Diptera	Dolichopodidae	Rhaphium	Rhaphium latimanum	OTU_1978;size=16	KF297863	Rhaphium_crassipes	1	Rhaphium_crassipes_voucher_FinEmp38_cytochrome_oxidase_subunit_1_(COI)_gene,_partial_cds;_mitochondrial	49	0	0	0	0	0	0	0	0	0	0	0	5	0	0	4	0	0	0	0	0	0	0	0	0	0	0	0	0	0	0	0	0	0	0	0
AMTPF4329-16		1	Arthropoda	Insecta	Diptera	Dolichopodidae	Rhaphium	Rhaphium_monotrichum	OTU_9497;size=2	KR667518	Dolichopodidae_sp.	0.894	Dolichopodidae_sp._BOLD-2016_voucher_BIOUG07706-B03_cytochrome_oxidase_subunit_1_(COI)_gene,_partial_cds;_mitochondrial	3	0	0	0	0	0	0	0	0	0	0	0	0	0	0	0	3	0	0	0	0	0	0	0	0	0	0	0	0	0	0	0	0	0	0	0
FIDIP1210-12	BOLD:ACB6520	0.9935	Arthropoda	Insecta	Diptera	Dolichopodidae	Sciapus	Sciapus longulus	OTU_15859;size=2	MF826610	Dolichopus_sp.	0.855	Dolichopus_sp._BIOUG27486-E04_cytochrome_oxidase_subunit_1_(COI)_gene,_partial_cds;_mitochondrial	6	0	0	0	0	0	0	0	0	0	0	0	0	0	0	0	0	0	0	0	0	0	0	0	0	0	0	0	0	0	0	0	0	0	0	0
GBMTM769-15	BOLD:ABU9505	1	Arthropoda	Insecta	Diptera	Dolichopodidae	Sciapus	Sciapus platypterus	OTU_50;size=5080	MG673639	Sciapus_sp.iniger	1	Sciapus_spiniger_voucher_NIBIO_15GJ-24_cytochrome_oxidase_subunit_1_(COI)_gene,_partial_cds;_mitochondrial	8768	0	0	1159	0	40	28	0	0	0	0	0	0	5	3	124	199	186	2	4	0	0	0	0	0	0	2	717	0	0	0	0	0	57	424	564
GMGMK1341-14	BOLD:ABU9505	0.9732	Arthropoda	Insecta	Diptera	Dolichopodidae	Sciapus	Sciapus platypterus	OTU_12047;size=2	MG673639	Sciapus_sp.iniger	0.965	Sciapus_spiniger_voucher_NIBIO_15GJ-24_cytochrome_oxidase_subunit_1_(COI)_gene,_partial_cds;_mitochondrial	3	0	0	0	0	0	0	0	0	0	0	0	0	0	0	0	0	0	0	0	0	0	0	0	0	0	0	0	0	0	0	0	0	0	0	0
FIDIP1114-12	BOLD:ABU9505	0.9968	Arthropoda	Insecta	Diptera	Dolichopodidae	Sciapus	Sciapus platypterus	OTU_11955;size=4	MG673639	Sciapus_sp.iniger	0.978	Sciapus_spiniger_voucher_NIBIO_15GJ-24_cytochrome_oxidase_subunit_1_(COI)_gene,_partial_cds;_mitochondrial	11	0	0	0	0	0	0	0	0	0	0	0	0	0	0	0	0	0	0	0	0	0	0	0	0	0	0	0	0	0	0	0	0	0	0	0
FIDIP3599-12	BOLD:ABU9505	0.9785	Arthropoda	Insecta	Diptera	Dolichopodidae	Sciapus	Sciapus platypterus	OTU_11120;size=6	MG673639	Sciapus_sp.iniger	0.965	Sciapus_spiniger_voucher_NIBIO_15GJ-24_cytochrome_oxidase_subunit_1_(COI)_gene,_partial_cds;_mitochondrial	7	0	0	0	0	0	0	0	0	0	0	0	0	0	0	0	0	0	0	0	0	0	0	0	0	0	0	3	0	0	0	0	0	0	0	0
GBMIX2602-15	BOLD:ACE1672	1	Arthropoda	Insecta	Diptera	Dolichopodidae	Sybistroma	Sybistroma obscurellum	OTU_16091;size=2	KR663805	Dolichopus_sp.	0.911	Dolichopus_sp._BOLD-2016_voucher_BIOUG00804-G12_cytochrome_oxidase_subunit_1_(COI)_gene,_partial_cds;_mitochondrial	6	0	0	0	0	0	0	0	0	0	0	0	0	0	0	0	0	0	0	0	0	0	0	0	0	0	0	0	0	0	0	0	0	0	0	0
GMGMA953-14	BOLD:ACI8284	1	Arthropoda	Insecta	Diptera	Dolichopodidae	Xanthochlorus	Xanthochlorus sp. BOLD:ACI8284	OTU_2857;size=9	MG081982	Xanthochlorus_helvinus	0.952	Xanthochlorus_helvinus_voucher_BIOUG01411-H04_cytochrome_oxidase_subunit_1_(COI)_gene,_partial_cds;_mitochondrial	21	0	0	0	0	0	0	0	0	0	0	0	0	12	0	0	0	0	0	0	0	0	0	0	0	0	0	0	0	0	0	0	0	0	0	0
GMGME886-14	BOLD:ACD1482	1	Arthropoda	Insecta	Diptera	Dolichopodidae	Xanthochlorus	Xanthochlorus tenellus	OTU_517;size=175	MG081982	Xanthochlorus_helvinus	0.946	Xanthochlorus_helvinus_voucher_BIOUG01411-H04_cytochrome_oxidase_subunit_1_(COI)_gene,_partial_cds;_mitochondrial	425	0	0	51	0	0	0	0	0	0	0	0	0	0	0	12	18	41	0	7	9	0	0	0	0	0	0	14	0	0	0	0	0	0	0	0
GMGME1288-14	BOLD:ACR1397	1	Arthropoda	Insecta	Diptera	Drosophilidae	0	DrosophIntGen spACR1397	OTU_1343;size=53	MF102338	Amiota_nozawai	0.955	Amiota_nozawai_isolate_1660_cytochrome_c_oxidase_subunit_I_gene,_partial_cds;_mitochondrial	146	0	0	0	0	0	0	0	0	0	0	0	0	0	0	0	0	0	0	4	5	0	0	0	0	0	0	0	0	0	0	0	0	0	0	0
GBDP5097-08	BOLD:AAE2703	1	Arthropoda	Insecta	Diptera	Drosophilidae	Chymomyza	Chymomyza amoena	OTU_1727;size=74	MG078315	Chymomyza_amoena	1	Chymomyza_amoena_voucher_BARS_2016_26_122_cytochrome_oxidase_subunit_1_(COI)_gene,_partial_cds;_mitochondrial	174	0	0	0	0	0	0	0	0	0	0	0	0	0	0	29	0	0	0	0	0	0	0	0	0	0	0	0	0	0	22	0	0	0	0	0
FIDIP854-12	BOLD:ACB0842	0.9968	Arthropoda	Insecta	Diptera	Drosophilidae	Chymomyza	Chymomyza caudatula	OTU_4657;size=3	KR439084	Chymomyza_caudatula	0.986	Chymomyza_caudatula_voucher_BIOUG03659-B04_cytochrome_oxidase_subunit_1_(COI)_gene,_partial_cds;_mitochondrial	3	0	0	0	0	0	0	0	0	0	0	0	0	0	0	0	3	0	0	0	0	0	0	0	0	0	0	0	0	0	0	0	0	0	0	0
GMGMB1137-14	BOLD:ACQ9325	1	Arthropoda	Insecta	Diptera	Drosophilidae	Drosophila	Drosophila affinis	OTU_1554;size=23	MG605109	Drosophila_helvetica	0.997	Drosophila_helvetica_voucher_drohel1_cytochrome_c_oxidase_subunit_1_gene,_partial_cds;_mitochondrial	49	0	0	0	0	0	0	0	0	0	0	0	0	0	0	10	0	0	0	0	0	0	0	0	0	0	0	0	0	0	0	0	0	0	0	0
GBMTM964-15	BOLD:ACR1184	1	Arthropoda	Insecta	Diptera	Drosophilidae	Drosophila	Drosophila fenestrarum	OTU_4943;size=8	MG605152	Lordiphosa_fenestrarum	0.963	Lordiphosa_fenestrarum_voucher_drofen1_cytochrome_c_oxidase_subunit_1_gene,_partial_cds;_mitochondrial	20	0	0	0	0	0	0	0	0	0	0	0	0	0	0	0	0	0	0	0	0	0	0	0	0	0	0	0	0	0	0	0	0	0	0	5
AMTPF6507-16	BOLD:AAY0369	1	Arthropoda	Insecta	Diptera	Drosophilidae	Drosophila	Drosophila funebris	OTU_5258;size=5	KF632605	Drosophila_funebris	0.994	Drosophila_funebris_cytochrome_c_oxidase_subunit_I_(COI)_gene,_partial_cds;_mitochondrial	8	0	0	0	0	0	0	0	0	0	0	0	0	0	0	0	0	0	0	0	0	0	0	0	0	0	0	0	0	0	0	0	0	0	0	0
NODIP022-12	BOLD:ACC8920	0.9903	Arthropoda	Insecta	Diptera	Drosophilidae	Drosophila	Drosophila histrio	OTU_5442;size=3	AF519386	Drosophila_histrio	0.987	Drosophila_histrio_cytochrome_oxidase_subunit_I_(COI)_gene,_partial_cds;_mitochondrial_gene_for_mitochondrial_product	19	0	0	0	0	0	0	0	0	0	0	0	0	0	0	0	0	0	0	0	0	0	0	0	0	0	0	0	0	0	0	0	0	0	0	0
GBMWB2537-15	BOLD:ACU7398	1	Arthropoda	Insecta	Diptera	Drosophilidae	Drosophila	Drosophila kuntzei	OTU_330;size=310	MG605123	Drosophila_kuntzei	1	Drosophila_kuntzei_voucher_drokun5_cytochrome_c_oxidase_subunit_1_gene,_partial_cds;_mitochondrial	757	0	0	87	0	0	0	0	0	0	0	10	10	24	2	19	54	7	0	18	9	0	0	0	0	0	0	0	0	0	0	0	0	0	73	0
GBMIN18875-13	BOLD:ACC8921	1	Arthropoda	Insecta	Diptera	Drosophilidae	Drosophila	Drosophila limbata	OTU_402;size=236	JQ679113	Drosophila_limbata	1	Drosophila_limbata_cytochrome_oxidase_subunit_I_(COI)_gene,_complete_cds;_mitochondrial	501	0	0	0	0	0	0	0	9	0	0	0	0	0	0	0	0	0	0	0	0	0	0	0	0	0	0	0	0	0	0	0	0	0	125	0
GBMIN31986-13	BOLD:AAF7019	1	Arthropoda	Insecta	Diptera	Drosophilidae	Drosophila	Drosophila littoralis	OTU_3946;size=4	JN019897	Drosophila_littoralis	1	Drosophila_littoralis_strain_RO_04-9_cytochrome_c_oxidase_subunit_I_(COI)_gene,_partial_cds;_mitochondrial	10	0	0	0	0	0	0	0	0	0	0	0	0	0	0	0	0	0	0	0	0	0	0	0	0	0	0	0	0	0	0	0	0	0	0	0
DIPNO003-09	BOLD:AAG4757	1	Arthropoda	Insecta	Diptera	Drosophilidae	Drosophila	Drosophila subobscura	OTU_2556;size=15	MG605147	Drosophila_subobscura	1	Drosophila_subobscura_voucher_drosub36_cytochrome_c_oxidase_subunit_1_gene,_partial_cds;_mitochondrial	52	0	0	16	0	0	0	0	0	0	0	5	11	12	0	0	0	0	0	0	0	0	0	0	0	0	0	0	0	0	0	0	0	0	0	0
GBMIN58292-17	BOLD:AAC2499	1	Arthropoda	Insecta	Diptera	Drosophilidae	Drosophila	Drosophila suzukii	OTU_1301;size=76	MG816106	Drosophila_suzukii	1	Drosophila_suzukii_isolate_ESSM3_cytochrome_c_oxidase_subunit_I_(COI)_gene,_partial_cds;_mitochondrial	159	0	0	0	0	0	0	0	0	0	0	0	0	0	0	0	0	0	0	0	0	0	0	0	0	0	0	0	0	0	0	0	0	0	0	0
DIFIA299-12	BOLD:ACD2983	0.9968	Arthropoda	Insecta	Diptera	Drosophilidae	Hirtodrosophila	Hirtodrosophila lundstroemi	OTU_4003;size=6	HQ982210	Drosophilidae_sp.	0.978	Drosophilidae_sp._TTMDJ389-10_voucher_BIOUG<CAN>:08TTML-2189_cytochrome_oxidase_subunit_1_(COI)_gene,_partial_cds;_mitochondrial_>gi_1053101747_gb_KR654238.1__Drosophilidae_sp._BOLD-2016_voucher_BIOUG00860-A06_cytochrome_oxidase_subunit_1_(COI)_gene,_partial_cds;_mitochondrial	10	0	0	0	0	0	0	0	0	0	0	0	0	0	0	0	0	0	0	0	0	0	0	0	0	0	0	0	0	0	0	0	0	0	0	0
GBMWB811-15	BOLD:ACC9004	1	Arthropoda	Insecta	Diptera	Drosophilidae	Leucophenga	Leucophenga maculata	OTU_3933;size=4	KP697119	Leucophenga_sp.	0.99	Leucophenga_sp._2_HWC-2015_voucher_DIP125929_cytochrome_oxidase_subunit_1_(COI)_gene,_partial_cds;_mitochondrial	7	0	0	0	0	0	0	0	0	0	0	0	0	0	0	0	0	0	0	0	0	0	0	0	0	0	0	0	0	0	0	0	0	0	0	0
FIDIP1934-12	BOLD:ACC8963	1	Arthropoda	Insecta	Diptera	Drosophilidae	Lordiphosa	Lordiphosa fenestrarum	OTU_4047;size=6	MG605152	Lordiphosa_fenestrarum	0.998	Lordiphosa_fenestrarum_voucher_drofen1_cytochrome_c_oxidase_subunit_1_gene,_partial_cds;_mitochondrial	9	0	0	0	0	0	0	0	0	0	0	0	0	0	0	0	0	0	0	0	0	0	0	0	0	0	0	0	0	0	0	0	0	0	0	0
NODIP038-12	BOLD:ACC9423	0.9968	Arthropoda	Insecta	Diptera	Drosophilidae	Lordiphosa	Lordiphosa nigricolor	OTU_1744;size=15	JN301801	Scaptomyza_flava	0.939	Scaptomyza_flava_voucher_BIOUG<CAN>:10JSROW-0886_cytochrome_oxidase_subunit_1_(COI)_gene,_partial_cds;_mitochondrial	26	0	0	7	0	0	0	0	0	0	0	0	0	0	0	0	0	0	0	0	0	0	0	0	0	0	0	0	0	0	0	0	0	0	0	0
MOBIL6577-18	BOLD:ACK5416	0.9965	Arthropoda	Insecta	Diptera	Drosophilidae	Phortica	Phortica variegata	OTU_1352;size=36	KJ130817	Phortica_okadai	0.968	Phortica_okadai_voucher_DIP124231_cytochrome_oxidase_subunit_1_(COI)_gene,_partial_cds;_mitochondrial	95	0	0	0	0	0	0	0	0	0	0	0	0	0	0	0	0	0	0	0	0	0	0	0	0	0	0	0	0	0	0	0	0	0	0	0
GBDPD559-14	BOLD:ACF3890	1	Arthropoda	Insecta	Diptera	Drosophilidae	Scaptomyza	Scaptomyza flava	OTU_2728;size=13	MG673647	Scaptomyza_flava	0.997	Scaptomyza_flava_voucher_NIBIO_15GJ-32_cytochrome_oxidase_subunit_1_(COI)_gene,_partial_cds;_mitochondrial	42	0	0	0	0	0	0	0	0	0	0	0	0	0	0	0	0	5	0	0	0	0	0	0	0	0	0	0	0	0	0	0	0	0	0	0
GBMTM062-15	BOLD:ACC9217	1	Arthropoda	Insecta	Diptera	Drosophilidae	Scaptomyza	Scaptomyza graminum	OTU_1812;size=16	JN302093	Scaptomyza_sp.	0.968	Scaptomyza_sp._JSDIQ352-10_voucher_BIOUG<CAN>:10JSROW-1352_cytochrome_oxidase_subunit_1_(COI)_gene,_partial_cds;_mitochondrial	39	0	0	0	0	0	0	0	0	0	0	0	5	0	0	0	0	0	0	0	0	0	0	0	0	0	0	0	0	0	0	0	0	0	0	0
MAMTE006-12	BOLD:ACE9016	1	Arthropoda	Insecta	Diptera	Drosophilidae	Scaptomyza	Scaptomyza pallida	OTU_272;size=479	MG673912	Drosophila_sp.	1	Drosophila_sp._NIBIO_16RE-49_cytochrome_oxidase_subunit_1_(COI)_gene,_partial_cds;_mitochondrial	1042	3	27	45	0	46	0	6	0	0	0	13	0	0	0	6	8	5	0	0	0	0	18	0	6	17	0	0	0	0	0	0	0	55	0	0
GMNWI626-14	BOLD:ADN5485	1	Arthropoda	Insecta	Diptera	Drosophilidae	Stegana	Stegana psilolobosa	OTU_2701;size=9	KR428278	Stegana_sp.	0.994	Stegana_sp._BOLD-2016_voucher_BIOUG05984-F04_cytochrome_oxidase_subunit_1_(COI)_gene,_partial_cds;_mitochondrial	31	0	0	0	0	0	0	0	0	0	0	0	0	0	0	0	0	0	0	0	0	0	0	0	0	0	0	0	0	0	0	0	0	0	0	0
GMGMF005-14	BOLD:ACR2013	1	Arthropoda	Insecta	Diptera	Dryomyzidae	0	DryoInt1 sp. BOLD:ACR2013	OTU_8997;size=6	KT782288	Dryomyza_decrepita	0.91	Dryomyza_decrepita_voucher_FinAcal11_cytochrome_oxidase_subunit_1_(COI)_gene,_partial_cds;_mitochondrial	16	0	0	0	0	0	0	0	0	0	0	0	0	16	0	0	0	0	0	0	0	0	0	0	0	0	0	0	0	0	0	0	0	0	0	0
GMGRA739-13	BOLD:ACD9582	1	Arthropoda	Insecta	Diptera	Empididae	0	Empint1 sp. BOLD:ACD9582	OTU_156;size=1448	KP264802	Empis_chioptera	0.917	Empis_chioptera_isolate_CDE020_cytochrome_oxidase_subunit_1_(COI)_gene,_partial_cds;_mitochondrial	2807	6	106	0	0	0	0	0	0	0	0	0	71	129	0	0	0	0	0	0	0	0	42	38	0	0	0	0	0	0	0	0	155	16	0	0
GMGMI1448-14	BOLD:ACB6807	1	Arthropoda	Insecta	Diptera	Empididae	0	EmpIntGen spAACB6807	OTU_1425;size=58	KP264802	Empis_chioptera	0.912	Empis_chioptera_isolate_CDE020_cytochrome_oxidase_subunit_1_(COI)_gene,_partial_cds;_mitochondrial	158	0	0	0	0	0	0	0	0	0	0	34	18	0	0	0	0	0	0	0	0	0	0	0	0	0	0	0	0	0	0	0	0	0	0	0
FIDIP189-11	BOLD:ABU6649	0.974	Arthropoda	Insecta	Diptera	Empididae	0	EmpIntGen spABU6649	OTU_2131;size=30	MG823407	Empis_stercorea	0.971	Empis_stercorea_voucher_AA5E_cytochrome_oxidase_subunit_1_(COI)_gene,_partial_cds;_mitochondrial	53	0	11	0	0	0	0	0	0	0	0	0	7	6	0	0	0	0	0	0	0	4	4	4	0	0	0	0	0	0	0	0	0	0	0	0
FIDIP189-11	BOLD:ABU6649	0.9773	Arthropoda	Insecta	Diptera	Empididae	0	EmpIntGen spABU6649	OTU_8361;size=8	MG823407	Empis_stercorea	0.978	Empis_stercorea_voucher_AA5E_cytochrome_oxidase_subunit_1_(COI)_gene,_partial_cds;_mitochondrial	50	0	8	0	0	0	0	0	0	0	0	0	12	5	0	0	0	0	0	0	0	0	0	9	0	0	0	0	0	0	0	0	3	0	0	0
FIDIP189-11	BOLD:ABU6649	0.9771	Arthropoda	Insecta	Diptera	Empididae	0	EmpIntGen spABU6649	OTU_2543;size=13	MG823407	Empis_stercorea	0.977	Empis_stercorea_voucher_AA5E_cytochrome_oxidase_subunit_1_(COI)_gene,_partial_cds;_mitochondrial	29	0	5	0	0	0	0	0	0	0	0	0	7	0	0	0	0	0	0	0	0	0	5	0	0	0	0	0	0	0	0	0	4	0	0	0
GMNWG1475-14	BOLD:ABU6649	0.9771	Arthropoda	Insecta	Diptera	Empididae	0	EmpIntGen spABU6649	OTU_3873;size=6	MG823407	Empis_stercorea	0.971	Empis_stercorea_voucher_AA5E_cytochrome_oxidase_subunit_1_(COI)_gene,_partial_cds;_mitochondrial	6	0	0	0	0	0	0	0	0	0	0	0	0	0	0	0	0	0	0	0	0	0	0	0	0	0	0	0	0	0	0	0	0	0	0	0
GMNWG3655-14	BOLD:ABU6649	0.9708	Arthropoda	Insecta	Diptera	Empididae	0	EmpIntGen spABU6649	OTU_8637;size=2	MG823407	Empis_stercorea	0.971	Empis_stercorea_voucher_AA5E_cytochrome_oxidase_subunit_1_(COI)_gene,_partial_cds;_mitochondrial	4	0	0	0	0	0	0	0	0	0	0	0	0	0	0	0	0	0	0	0	0	0	0	0	0	0	0	0	0	0	0	0	0	0	0	0
GMNWG684-14	BOLD:ACP9117	1	Arthropoda	Insecta	Diptera	Empididae	0	EmpIntGen spACP9117	OTU_3749;size=6	KM898273	Dolichocephala_vockerothi	0.965	Dolichocephala_vockerothi_voucher_BIOUG05884-A05_cytochrome_oxidase_subunit_1_(COI)_gene,_partial_cds;_mitochondrial	14	0	0	0	0	0	0	0	0	0	0	0	0	0	0	0	0	0	0	0	0	11	0	0	0	0	0	0	0	0	0	0	0	0	0	0
GMGME675-14	BOLD:ACJ5539	1	Arthropoda	Insecta	Diptera	Empididae	Dryodromia	Dryodromia sp. BOLD:ACJ5539	OTU_1444;size=28	MG823466	Trichinomyia_flavipes	1	Trichinomyia_flavipes_voucher_AP6E_cytochrome_oxidase_subunit_1_(COI)_gene,_partial_cds;_mitochondrial	77	0	0	0	0	0	0	0	0	0	0	0	0	0	0	0	0	0	0	0	0	0	0	0	0	0	0	0	0	0	0	0	0	0	0	0
GBMWB809-15	BOLD:ACJ6600	0.9903	Arthropoda	Insecta	Diptera	Empididae	Dryodromia	Dryodromia testacea	OTU_2605;size=15	MG295678	Scathophaga_sp.	0.913	Scathophaga_sp._BIOUG01475-B11_cytochrome_oxidase_subunit_1_(COI)_gene,_partial_cds;_mitochondrial	53	0	0	0	0	0	0	0	0	0	0	0	10	0	0	0	0	0	0	0	0	0	4	0	0	0	0	0	0	0	0	0	0	0	0	0
GBMTM1506-15	BOLD:ACR4429	1	Arthropoda	Insecta	Diptera	Empididae	Empis	Empis aestiva	OTU_100;size=1556	MG086742	Empis_sp.	1	Empis_sp._BIOUG21150-C06_cytochrome_oxidase_subunit_1_(COI)_gene,_partial_cds;_mitochondrial	2815	0	0	255	64	34	40	0	0	0	0	0	0	0	5	105	83	8	0	0	0	0	0	0	17	58	12	0	0	0	0	0	0	15	157	0
GMGMI1285-14	BOLD:ACR2678	1	Arthropoda	Insecta	Diptera	Empididae	Empis	Empis chioptera	OTU_13873;size=2	KP264787	Atrichopleura_sp.	0.936	Atrichopleura_sp._BKC-2015_isolate_m017_cytochrome_oxidase_subunit_1_(COI)_gene,_partial_cds;_mitochondrial	3	0	0	0	0	0	0	0	0	0	0	0	0	0	0	0	0	0	0	0	0	0	0	0	0	0	0	0	0	0	0	0	0	0	0	0
GMGMK1124-14	BOLD:ACD2944	1	Arthropoda	Insecta	Diptera	Empididae	Empis	Empis livida	OTU_60;size=6842	KP264806	Empis_livida	0.997	Empis_livida_isolate_emp06_cytochrome_oxidase_subunit_1_(COI)_gene,_partial_cds;_mitochondrial	11295	0	0	2942	397	1623	322	183	0	0	0	0	0	0	88	507	83	28	0	0	0	0	0	0	22	220	284	292	0	0	0	0	0	0	1071	442
GBMIN58754-17	BOLD:ACB5250	1	Arthropoda	Insecta	Diptera	Empididae	Empis	Empis nigripes	OTU_243;size=2211	KP264801	Empis_nigripes	1	Empis_nigripes_isolate_cde072_cytochrome_oxidase_subunit_1_(COI)_gene,_partial_cds;_mitochondrial	3884	31	338	0	4	0	0	0	0	0	0	214	428	15	0	0	0	0	0	0	0	107	211	0	0	0	0	0	0	0	0	0	95	3	0	0
GMBUA422-14	BOLD:ACB5250	0.9848	Arthropoda	Insecta	Diptera	Empididae	Empis	Empis nigripes	OTU_12534;size=14	KF297873	Empis_bicuspidata	0.981	Empis_bicuspidata_voucher_FinEmp8_cytochrome_oxidase_subunit_1_(COI)_gene,_partial_cds;_mitochondrial	957	0	72	0	0	0	0	0	0	0	0	39	105	24	0	0	0	0	0	0	0	0	12	0	0	0	0	0	0	0	0	0	69	0	0	0
GMNWG1117-14	BOLD:ACB5250	0.9701	Arthropoda	Insecta	Diptera	Empididae	Empis	Empis nigripes	OTU_2419;size=20	KP264801	Empis_nigripes	0.952	Empis_nigripes_isolate_cde072_cytochrome_oxidase_subunit_1_(COI)_gene,_partial_cds;_mitochondrial	83	0	7	0	0	0	0	0	0	0	0	10	12	0	0	0	0	0	0	0	0	0	14	0	0	0	0	0	0	0	0	0	0	0	0	0
GMGRH709-13	BOLD:ACJ2674	1	Arthropoda	Insecta	Diptera	Empididae	Empis	Empis sp. BOLD:ACJ2674	OTU_1047;size=116	EF180548	Blepharipa_albicauda	0.915	Blepharipa_albicauda_cytochrome_oxidase_subunit_1_(COI)_gene,_partial_cds;_mitochondrial	289	0	0	0	0	0	0	0	0	0	0	0	0	0	0	0	0	0	0	0	5	0	0	0	0	0	0	0	0	0	0	0	0	0	0	0
GMGMC1185-14	BOLD:ACQ8875	1	Arthropoda	Insecta	Diptera	Empididae	Empis	Empis sp. BOLD:ACQ8875	OTU_772;size=129	KP264791	Hilara_sp.	0.903	Hilara_sp._2_BKC-2015_isolate_hiln102_cytochrome_oxidase_subunit_1_(COI)_gene,_partial_cds;_mitochondrial	332	0	0	58	0	124	0	0	0	0	0	0	0	0	0	3	3	0	0	0	0	0	0	0	0	0	0	0	0	0	0	0	0	0	0	0
GBMTM587-15	BOLD:ACR3693	1	Arthropoda	Insecta	Diptera	Empididae	Empis	Empis sp. BOLD:ACR3693	OTU_119;size=1190	KR671675	Empidinae_sp.	0.897	Empidinae_sp._BOLD-2016_voucher_BIOUG01645-E06_cytochrome_oxidase_subunit_1_(COI)_gene,_partial_cds;_mitochondrial	2257	31	36	0	0	0	0	0	0	0	0	102	280	25	0	0	0	0	0	0	0	356	0	0	0	0	0	0	0	0	0	0	15	9	0	0
GMGRD2059-13	BOLD:ACF9728	1	Arthropoda	Insecta	Diptera	Empididae	Empis	Empis stercorea	OTU_297;size=1046	MG084384	Philygria_debilis	0.897	Philygria_debilis_voucher_BIOUG01426-D02_cytochrome_oxidase_subunit_1_(COI)_gene,_partial_cds;_mitochondrial	2535	0	5	260	44	119	0	0	0	0	0	0	0	42	29	113	5	0	0	0	0	0	0	7	0	0	0	0	0	0	0	0	0	0	172	0
AMTPF5480-16	BOLD:ABU6649	1	Arthropoda	Insecta	Diptera	Empididae	Empis	Empis stercorea	OTU_138;size=1214	MG823407	Empis_stercorea	1	Empis_stercorea_voucher_AA5E_cytochrome_oxidase_subunit_1_(COI)_gene,_partial_cds;_mitochondrial	2370	0	285	0	8	0	0	0	0	0	0	0	366	506	7	0	0	0	0	0	0	46	126	266	0	0	0	0	0	0	0	0	128	9	0	0
GBMTM1725-15	BOLD:ABU6648	0.973	Arthropoda	Insecta	Diptera	Empididae	Empis	Empis tessellata	OTU_2032;size=30	MG823405	Empis_tessellata	0.971	Empis_tessellata_voucher_AA3E_cytochrome_oxidase_subunit_1_(COI)_gene,_partial_cds;_mitochondrial	128	0	12	0	0	0	0	0	0	0	0	0	5	10	0	0	0	0	0	0	0	0	28	48	0	0	0	0	0	0	0	0	5	15	0	0
FIDIP188-11	BOLD:ABU6648	1	Arthropoda	Insecta	Diptera	Empididae	Empis	Empis tessellata	OTU_5;size=35373	MG823405	Empis_tessellata	0.997	Empis_tessellata_voucher_AA3E_cytochrome_oxidase_subunit_1_(COI)_gene,_partial_cds;_mitochondrial	57774	0	6730	0	367	367	0	0	0	0	0	0	3143	2189	188	21	0	0	0	0	3	0	21329	9345	0	0	0	0	0	0	0	0	5660	5224	5	0
GBMTM1578-15	BOLD:ABU6648	0.9753	Arthropoda	Insecta	Diptera	Empididae	Empis	Empis tessellata	OTU_1479;size=58	MG823405	Empis_tessellata	0.968	Empis_tessellata_voucher_AA3E_cytochrome_oxidase_subunit_1_(COI)_gene,_partial_cds;_mitochondrial	135	0	9	0	0	0	0	0	0	0	0	0	0	0	0	0	0	0	0	0	0	0	98	11	0	0	0	0	0	0	0	0	12	0	0	0
FIDIP188-11	BOLD:ABU6648	0.9741	Arthropoda	Insecta	Diptera	Empididae	Empis	Empis tessellata	OTU_10246;size=4	MG823405	Empis_tessellata	0.971	Empis_tessellata_voucher_AA3E_cytochrome_oxidase_subunit_1_(COI)_gene,_partial_cds;_mitochondrial	109	0	4	0	0	0	0	0	0	0	0	0	5	5	0	0	0	0	0	0	0	0	71	0	0	0	0	0	0	0	0	0	18	6	0	0
GBMTM1750-15	BOLD:ABU6648	0.9877	Arthropoda	Insecta	Diptera	Empididae	Empis	Empis tessellata	OTU_12879;size=2	MG823405	Empis_tessellata	0.98	Empis_tessellata_voucher_AA3E_cytochrome_oxidase_subunit_1_(COI)_gene,_partial_cds;_mitochondrial	3	0	0	0	0	0	0	0	0	0	0	0	0	0	0	0	0	0	0	0	0	0	0	0	0	0	0	0	0	0	0	0	0	0	0	0
GMGMI557-14	BOLD:ACP2934	0.9925	Arthropoda	Insecta	Diptera	Empididae	Empis	Empis trigramma	OTU_1401;size=82	MG823407	Empis_stercorea	0.91	Empis_stercorea_voucher_AA5E_cytochrome_oxidase_subunit_1_(COI)_gene,_partial_cds;_mitochondrial	223	0	0	0	0	0	0	0	0	0	0	0	0	0	0	0	0	0	0	0	0	98	56	0	0	0	0	0	0	0	0	0	36	0	0	0
GMGMH197-14	BOLD:ACP2934	0.9924	Arthropoda	Insecta	Diptera	Empididae	Empis	Empis trigramma	OTU_16502;size=4	MG823407	Empis_stercorea	0.897	Empis_stercorea_voucher_AA5E_cytochrome_oxidase_subunit_1_(COI)_gene,_partial_cds;_mitochondrial	53	0	0	0	0	0	0	0	0	0	0	0	0	0	0	0	0	0	0	0	0	16	19	0	0	0	0	0	0	0	0	0	10	0	0	0
GMGMI1166-14	BOLD:ACP2934	0.995	Arthropoda	Insecta	Diptera	Empididae	Empis	Empis trigramma	OTU_4744;size=18	MG823407	Empis_stercorea	0.907	Empis_stercorea_voucher_AA5E_cytochrome_oxidase_subunit_1_(COI)_gene,_partial_cds;_mitochondrial	45	0	0	0	0	0	0	0	0	0	0	0	0	0	0	0	0	0	0	0	0	25	9	0	0	0	0	0	0	0	0	0	6	0	0	0
GMGMH197-14	BOLD:ACP2934	0.9885	Arthropoda	Insecta	Diptera	Empididae	Empis	Empis trigramma	OTU_10159;size=6	MG823407	Empis_stercorea	0.904	Empis_stercorea_voucher_AA5E_cytochrome_oxidase_subunit_1_(COI)_gene,_partial_cds;_mitochondrial	23	0	0	0	0	0	0	0	0	0	0	0	0	0	0	0	0	0	0	0	0	13	4	0	0	0	0	0	0	0	0	0	4	0	0	0
GMGMH569-14	BOLD:ACP2934	0.989	Arthropoda	Insecta	Diptera	Empididae	Empis	Empis trigramma	OTU_10171;size=2	MG823407	Empis_stercorea	0.894	Empis_stercorea_voucher_AA5E_cytochrome_oxidase_subunit_1_(COI)_gene,_partial_cds;_mitochondrial	22	0	0	0	0	0	0	0	0	0	0	0	0	0	0	0	0	0	0	0	0	6	10	0	0	0	0	0	0	0	0	0	3	0	0	0
GMGMH197-14	BOLD:ACP2934	0.9923	Arthropoda	Insecta	Diptera	Empididae	Empis	Empis trigramma	OTU_11536;size=2	KY838681	Dolichopodidae_voucher	0.882	Dolichopodidae_voucher_BIOUG02548-B01_cytochrome_oxidase_subunit_1_(COI)_gene,_partial_cds;_mitochondrial	11	0	0	0	0	0	0	0	0	0	0	0	0	0	0	0	0	0	0	0	0	4	0	0	0	0	0	0	0	0	0	0	7	0	0	0
GMGMI557-14	BOLD:ACP2934	0.9779	Arthropoda	Insecta	Diptera	Empididae	Empis	Empis trigramma	OTU_10326;size=2	MG823407	Empis_stercorea	0.904	Empis_stercorea_voucher_AA5E_cytochrome_oxidase_subunit_1_(COI)_gene,_partial_cds;_mitochondrial	5	0	0	0	0	0	0	0	0	0	0	0	0	0	0	0	0	0	0	0	0	0	5	0	0	0	0	0	0	0	0	0	0	0	0	0
GMGMI1542-14	BOLD:ACR1843	1	Arthropoda	Insecta	Diptera	Empididae	Hilara	Hilara albitarsis	OTU_413;size=517	KF297869	Hilara_hybrida	0.948	Hilara_hybrida_voucher_FinEmp35_cytochrome_oxidase_subunit_1_(COI)_gene,_partial_cds;_mitochondrial	1247	0	258	0	0	0	0	0	0	0	0	0	243	55	0	3	16	0	0	0	0	0	10	0	0	0	0	0	0	0	0	0	0	0	0	0
FIDIP588-12	BOLD:ACB3390	1	Arthropoda	Insecta	Diptera	Empididae	Hilara	Hilara cornicula	OTU_913;size=77	KJ083408	Empididae_sp.	0.906	Empididae_sp._BOLD:AAF9774_voucher_BIOUG02936-H04_cytochrome_oxidase_subunit_1_(COI)_gene,_partial_cds;_mitochondrial_>gi_594597365_gb_KJ084353.1__Empididae_sp._BOLD:AAF9774_voucher_BIOUG02958-B02_cytochrome_oxidase_subunit_1_(COI)_gene,_partial_cds;_mitochondrial_>gi_602169651_gb_KJ163414.1__Empididae_sp._BOLD:AAF9774_voucher_BIOUG02979-F06_cytochrome_oxidase_subunit_1_(COI)_gene,_partial_cds;_m…	194	0	0	24	0	0	0	0	0	0	0	0	9	6	0	0	0	0	0	0	0	0	0	0	0	0	0	0	0	0	0	0	0	0	0	0
FIDIP4107-14	BOLD:ACG1448	1	Arthropoda	Insecta	Diptera	Empididae	Hilara	Hilara interstincta	OTU_1460;size=40	KF297874	Hilara_interstincta	0.994	Hilara_interstincta_voucher_FinEmp13_cytochrome_oxidase_subunit_1_(COI)_gene,_partial_cds;_mitochondrial	99	0	0	0	0	0	0	0	0	0	0	0	0	39	3	0	0	0	0	0	0	0	0	0	0	0	0	0	0	0	0	0	0	0	0	0
GMGRF1103-13	BOLD:ACD2970	0.9921	Arthropoda	Insecta	Diptera	Empididae	Hilara	Hilara litorea	OTU_649;size=148	KP264793	Hilara_sp.	0.916	Hilara_sp._4_BKC-2015_isolate_m011_cytochrome_oxidase_subunit_1_(COI)_gene,_partial_cds;_mitochondrial	399	0	0	48	0	0	0	0	0	0	0	0	0	0	0	11	4	20	0	0	0	0	0	0	0	0	0	0	0	0	0	0	0	0	0	0
GMGRB423-13	BOLD:ACD3049	1	Arthropoda	Insecta	Diptera	Empididae	Hilara	Hilara nitidula	OTU_8102;size=2	KF297869	Hilara_hybrida	0.987	Hilara_hybrida_voucher_FinEmp35_cytochrome_oxidase_subunit_1_(COI)_gene,_partial_cds;_mitochondrial	7	0	0	0	0	0	0	0	0	0	0	0	0	0	0	0	0	0	0	0	0	0	0	0	0	0	0	0	0	0	0	0	0	0	0	0
GMGRA1042-13	BOLD:ACD9637	0.997	Arthropoda	Insecta	Diptera	Empididae	Rhamphomyia	Rhamphomyia anomalipennis	OTU_2600;size=31	KR445507	Rhamphomyia_sp.	0.942	Rhamphomyia_sp._BOLD:AAF9802_voucher_BIOUG03058-A12_cytochrome_oxidase_subunit_1_(COI)_gene,_partial_cds;_mitochondrial	213	0	0	0	0	0	0	0	0	0	0	78	24	0	0	0	0	0	0	0	0	0	0	0	0	0	0	0	0	0	0	0	0	0	0	0
SPGUT128-16	BOLD:ABV4522	0.9838	Arthropoda	Insecta	Diptera	Empididae	Rhamphomyia	Rhamphomyia nigripennis	OTU_14314;size=4	DQ647348	Chrysomya_semimetallica	0.923	Chrysomya_semimetallica_voucher_JW51_cytochrome_c_oxidase_subunit_I_(COI)_gene,_partial_cds;_mitochondrial_>gi_109729440_gb_DQ647369.1__Chrysomya_semimetallica_voucher_JW75_cytochrome_c_oxidase_subunit_I_(COI)_gene,_partial_cds;_mitochondrial	25	0	0	0	0	0	0	0	0	0	0	0	0	0	2	0	0	0	0	0	0	0	0	0	0	0	0	0	0	0	0	0	0	0	0	0
GBMTM1272-15	BOLD:ABV4522	1	Arthropoda	Insecta	Diptera	Empididae	Rhamphomyia	Rhamphomyia nigripennis	OTU_2180;size=51	KP161679	Cyrtoneurina_geminata	0.927	Cyrtoneurina_geminata_cytochrome_oxidase_subunit_1_(COI)_gene,_partial_cds;_mitochondrial	104	0	0	0	0	0	0	0	0	0	0	0	0	25	2	0	0	0	0	0	0	0	0	0	0	0	0	0	0	0	0	0	0	0	5	0
GMNWH120-14	BOLD:ACB3303	1	Arthropoda	Insecta	Diptera	Empididae	Rhamphomyia	Rhamphomyia pilifer	OTU_1427;size=50	KR475327	Empididae_sp.	0.955	Empididae_sp._BOLD-2016_voucher_BIOUG03490-F01_cytochrome_oxidase_subunit_1_(COI)_gene,_partial_cds;_mitochondrial	130	0	19	0	0	0	0	0	0	0	0	0	55	8	0	0	0	0	0	0	0	0	0	0	0	0	0	0	0	0	0	0	0	0	0	0
GMGMI1583-14	BOLD:ACR2350	1	Arthropoda	Insecta	Diptera	Empididae	Rhamphomyia	Rhamphomyia sp. BOLD:ACR2350	OTU_2821;size=14	KM940394	Rhamphomyia_sp.	0.9	Rhamphomyia_sp._BOLD:ACC5441_voucher_BIOUG04128-E03_cytochrome_oxidase_subunit_1_(COI)_gene,_partial_cds;_mitochondrial	31	0	0	0	0	0	0	0	0	0	0	8	8	0	0	0	0	0	0	0	0	0	0	0	0	0	0	0	0	0	0	0	0	0	0	0
DRYAS16837-15	BOLD:ACG1748	1	Arthropoda	Insecta	Diptera	Empididae	Rhamphomyia	Rhamphomyia sulcata	OTU_2832;size=8	KF297854	Rhamphomyia_sulcata	1	Rhamphomyia_sulcata_voucher_FinEmp40_cytochrome_oxidase_subunit_1_(COI)_gene,_partial_cds;_mitochondrial	25	0	0	0	0	0	0	0	0	0	0	21	0	0	0	0	0	0	0	0	0	0	0	0	0	0	0	0	0	0	0	0	0	0	0	0
GBMTM633-15	BOLD:ACD9528	0.997	Arthropoda	Insecta	Diptera	Empididae	Rhamphomyia	Rhamphomyia umbripennis	OTU_2758;size=11	KF297877	Rhamphomyia_umbripennis	0.997	Rhamphomyia_umbripennis_voucher_FinEmp36_cytochrome_oxidase_subunit_1_(COI)_gene,_partial_cds;_mitochondrial	24	0	0	0	0	0	0	0	0	0	0	0	0	0	0	0	0	0	0	0	0	0	0	0	0	0	0	0	0	0	0	0	3	0	0	0
AMTPF5214-16		0.996	Arthropoda	Insecta	Diptera	Empididae	Rhamphomyia	Rhamphomyia_crassirostris	OTU_2822;size=27	MG823445	Rhamphomyia_crassirostris	0.987	Rhamphomyia_crassirostris_voucher_AJ5E_cytochrome_oxidase_subunit_1_(COI)_gene,_partial_cds;_mitochondrial	80	0	7	0	0	0	0	0	0	0	0	10	32	0	0	0	0	0	0	0	0	0	0	0	0	0	0	0	0	0	0	0	0	0	0	0
AMTPF5279-16		0.996	Arthropoda	Insecta	Diptera	Empididae	Rhamphomyia	Rhamphomyia_sp._BOLD:ADB6687	OTU_14113;size=2	HM412484	Minilimosina_vitripennis	0.903	Minilimosina_vitripennis_voucher_BIOUG<CAN>:09BBEDI-0940_cytochrome_oxidase_subunit_1_(COI)_gene,_partial_cds;_mitochondrial	6	0	0	0	0	0	0	0	0	0	0	0	0	0	0	0	0	0	0	0	0	0	0	0	0	0	0	0	0	0	0	0	0	0	0	0
FBAQU576-10	BOLD:ABX6647	1	Arthropoda	Insecta	Diptera	Ephydridae	Discocerina	Discocerina obscurella	OTU_2515;size=15	KM969076	Discocerina_sp.	0.978	Discocerina_sp._BOLD:AAG2739_voucher_BIOUG06512-E03_cytochrome_oxidase_subunit_1_(COI)_gene,_partial_cds;_mitochondrial_>gi_1095593804_gb_KU496724.1__Discocerina_obscurella_cytochrome_oxidase_subunit_1_(COI)_gene,_partial_cds;_mitochondrial	42	0	0	0	0	0	0	0	0	0	0	0	0	0	0	0	0	0	0	0	0	0	0	0	0	0	0	0	0	0	0	0	0	0	0	0
FBEPH340-11	BOLD:ABA8754	1	Arthropoda	Insecta	Diptera	Ephydridae	Discomyza	Discomyza incurva	OTU_4688;size=5	MG081578	Discomyza_incurva	0.994	Discomyza_incurva_voucher_BIOUG01422-E07_cytochrome_oxidase_subunit_1_(COI)_gene,_partial_cds;_mitochondrial	21	0	0	0	0	0	0	0	0	0	0	0	0	5	0	0	0	0	0	0	0	0	0	0	0	0	0	0	0	0	0	0	0	0	0	0
FBEPH149-11	BOLD:ABU6622	1	Arthropoda	Insecta	Diptera	Ephydridae	Ditrichophora	Ditrichophora strandi	OTU_14865;size=2	MF892897	Lonchaeidae_sp.	0.93	Lonchaeidae_sp._BIOUG27059-A08_cytochrome_oxidase_subunit_1_(COI)_gene,_partial_cds;_mitochondrial	5	0	0	0	0	0	0	0	0	0	0	0	0	0	0	0	0	0	0	0	0	0	0	0	0	0	0	0	0	0	0	0	0	0	0	0
SPGUT009-16	BOLD:AAP2864	0.9968	Arthropoda	Insecta	Diptera	Ephydridae	Hydrellia	Hydrellia griseola	OTU_2523;size=12	KU875234	Hydrellia_griseola	0.994	Hydrellia_griseola_voucher_UAM:Ento:118478_cytochrome_oxidase_subunit_1_(COI)_gene,_partial_cds;_mitochondrial	30	0	0	0	0	0	0	0	0	0	0	0	0	0	6	0	0	0	0	0	0	0	0	0	0	0	0	0	0	0	0	0	0	0	0	0
FBEPH137-11	BOLD:ABA8960	0.994	Arthropoda	Insecta	Diptera	Ephydridae	Hydrellia	Hydrellia maura	OTU_14553;size=2	KR654263	Hydrellia_notata	0.917	Hydrellia_notata_voucher_BIOUG01609-D09_cytochrome_oxidase_subunit_1_(COI)_gene,_partial_cds;_mitochondrial	9	0	0	0	0	0	0	0	0	0	0	0	0	0	0	0	3	0	0	0	0	0	0	0	0	0	0	0	0	0	0	0	0	0	0	0
TTMDI684-10	BOLD:AAG2754	1	Arthropoda	Insecta	Diptera	Ephydridae	Nostima	Nostima picta	OTU_1333;size=35	HQ981854	Nostima_sp.	1	Nostima_sp._TTMDI723-10_voucher_BIOUG<CAN>:08TTML-1214_cytochrome_oxidase_subunit_1_(COI)_gene,_partial_cds;_mitochondrial_>gi_343211950_gb_JN291620.1__Diptera_sp._BOLD:AAG2754_voucher_BIOUG<CAN>:PCPP10-0811_cytochrome_oxidase_subunit_1_(COI)_gene,_partial_cds;_mitochondrial_>gi_635714851_gb_KJ208444.1__Nostima_picta_voucher_BIOUG03908-E05_cytochrome_oxidase_subunit_1_(COI)_gene,_partial_cds;_mit…	71	3	0	0	0	0	0	0	0	0	0	0	0	0	3	0	0	0	0	0	3	0	0	0	0	0	0	0	0	0	0	0	0	0	0	0
FBEPH009-11	BOLD:ABA7522	0.997	Arthropoda	Insecta	Diptera	Ephydridae	Paracoenia	Paracoenia fumosa	OTU_4040;size=14	JF873397	Paracoenia_fumosa	0.962	Paracoenia_fumosa_voucher_BIOUG<CAN>:10JSROW-0488_cytochrome_oxidase_subunit_1_(COI)_gene,_partial_cds;_mitochondrial	28	0	0	0	0	0	0	0	0	0	0	0	0	0	0	0	0	0	0	0	0	0	0	0	0	0	0	0	0	0	0	0	0	0	0	0
GMGRH1500-13	BOLD:ABU7106	1	Arthropoda	Insecta	Diptera	Ephydridae	Philygria	Philygria interstincta	OTU_1826;size=24	KU875862	Philygria_nigrescens	0.927	Philygria_nigrescens_voucher_UAM:Ento:153935_cytochrome_oxidase_subunit_1_(COI)_gene,_partial_cds;_mitochondrial	79	0	0	0	0	0	0	0	0	0	0	0	0	0	0	0	0	0	0	0	0	0	0	0	0	0	0	0	0	0	0	0	0	0	0	0
GMGME074-14	BOLD:ACR1637	1	Arthropoda	Insecta	Diptera	Ephydridae	Philygria	Philygria sp. BOLD:ACR1637	OTU_2366;size=11	JN290805	Diptera_sp.	0.96	Diptera_sp._BOLD:AAV4063_voucher_BIOUG<CAN>:10BBCDIP-1331_cytochrome_oxidase_subunit_1_(COI)_gene,_partial_cds;_mitochondrial_>gi_343210328_gb_JN290809.1__Diptera_sp._BOLD:AAV4063_voucher_BIOUG<CAN>:10BBCDIP-1335_cytochrome_oxidase_subunit_1_(COI)_gene,_partial_cds;_mitochondrial_>gi_959455358_gb_KP049868.1__Philygria_punctatonervosa_voucher_BIOUG04651-E02_cytochrome_oxidase_subunit_1_(COI)_gene,…	29	0	0	0	0	0	0	0	0	0	0	0	0	0	0	0	0	0	0	0	0	0	0	0	0	0	0	0	0	0	0	0	0	0	0	0
FBEPH198-11	BOLD:AAG6948	0.997	Arthropoda	Insecta	Diptera	Ephydridae	Psilopa	Psilopa compta	OTU_6347;size=4	KU876017	Psilopa_compta	0.987	Psilopa_compta_voucher_UAM:Ento:141892_cytochrome_oxidase_subunit_1_(COI)_gene,_partial_cds;_mitochondrial	5	0	0	0	0	0	0	0	0	0	0	0	0	0	0	0	0	0	0	0	0	0	0	0	0	0	0	0	0	0	0	0	0	0	0	0
FBEPH185-11	BOLD:ABA8673	1	Arthropoda	Insecta	Diptera	Ephydridae	Psilopa	Psilopa polita	OTU_988;size=63	KY834516	Psilopa_sp.	0.984	Psilopa_sp._BIOUG02394-B12_cytochrome_oxidase_subunit_1_(COI)_gene,_partial_cds;_mitochondrial	151	0	0	0	0	0	0	0	0	0	0	0	0	0	0	0	0	0	0	0	0	0	0	0	0	0	0	0	0	0	0	0	0	0	0	0
AMTPD1600-15	BOLD:ACZ6583	1	Arthropoda	Insecta	Diptera	Ephydridae	Scatella	Scatella tenuicosta	OTU_4005;size=7	JF868204	Scatella_sp.	1	Scatella_sp._BBDCN705-10_voucher_BIOUG<CAN>:10BBCDIP-0420_cytochrome_oxidase_subunit_1_(COI)_gene,_partial_cds;_mitochondrial	13	0	0	0	0	0	0	0	0	0	0	0	0	0	13	0	0	0	0	0	0	0	0	0	0	0	0	0	0	0	0	0	0	0	0	0
CNJAD1520-12	BOLD:ACB9826	1	Arthropoda	Insecta	Diptera	Fanniidae	0	FannIntGen spACB9826	OTU_598;size=130	KR458536	Fannia_sp.	1	Fannia_sp._BOLD-2016_voucher_BIOUG03731-D03_cytochrome_oxidase_subunit_1_(COI)_gene,_partial_cds;_mitochondrial	346	0	0	0	0	0	0	0	0	0	0	0	0	0	0	0	4	0	0	0	0	0	0	0	0	0	0	0	0	0	0	0	0	0	0	0
GMGMB1071-14	BOLD:AAG1746	1	Arthropoda	Insecta	Diptera	Fanniidae	Fannia	Fannia aequilineata	OTU_4721;size=5	KY511155	Fannia_aequilineata	1	Fannia_aequilineata_isolate_F_aeq_5_cytochrome_oxidase_subunit_I_(COI)_gene,_partial_cds;_mitochondrial	8	0	0	0	0	0	0	0	0	0	0	0	0	0	0	0	0	0	0	0	0	0	0	0	0	0	0	0	0	0	0	0	0	0	0	0
GBMTM814-15	BOLD:ABA2388	0.971	Arthropoda	Insecta	Diptera	Fanniidae	Fannia	Fannia aff. subsimilis	OTU_17162;size=2	KY511227	Fannia_serena	0.971	Fannia_serena_isolate_F_ser_4_cytochrome_oxidase_subunit_I_(COI)_gene,_partial_cds;_mitochondrial	7	0	0	0	0	0	0	0	0	0	0	0	0	0	0	0	0	0	0	0	0	0	0	0	0	0	0	0	0	0	0	0	0	0	0	0
GMNWG506-14	BOLD:ABA2388	0.9925	Arthropoda	Insecta	Diptera	Fanniidae	Fannia	Fannia aff. subsimilis	OTU_16723;size=2	KY511227	Fannia_serena	0.977	Fannia_serena_isolate_F_ser_4_cytochrome_oxidase_subunit_I_(COI)_gene,_partial_cds;_mitochondrial	3	0	0	0	0	0	0	0	0	0	0	0	0	0	0	0	0	0	0	0	0	0	0	0	0	0	0	0	0	0	0	0	0	0	0	0
GBMIN58829-17	BOLD:AAU6630	1	Arthropoda	Insecta	Diptera	Fanniidae	Fannia	Fannia armata	OTU_234;size=499	MG080962	Fannia_armata	1	Fannia_armata_voucher_BIOUG01544-D01_cytochrome_oxidase_subunit_1_(COI)_gene,_partial_cds;_mitochondrial	1060	0	30	14	0	25	0	0	0	0	0	0	0	8	4	0	30	0	0	0	0	0	8	0	17	107	0	0	0	0	0	0	0	0	0	0
GBMIN58833-17	BOLD:AAF7101	1	Arthropoda	Insecta	Diptera	Fanniidae	Fannia	Fannia canicularis	OTU_354;size=324	MG086957	Fannia_sp.	1	Fannia_sp._BIOUG01544-G01_cytochrome_oxidase_subunit_1_(COI)_gene,_partial_cds;_mitochondrial	711	0	0	42	0	0	0	0	0	0	0	0	6	0	0	0	24	9	0	10	27	0	0	0	0	0	0	0	0	0	0	0	0	0	0	0
GBMIN58845-17	BOLD:ACS1267	1	Arthropoda	Insecta	Diptera	Fanniidae	Fannia	Fannia coracina	OTU_620;size=120	KY511171	Fannia_coracina	1	Fannia_coracina_isolate_F_cor_3_cytochrome_oxidase_subunit_I_(COI)_gene,_partial_cds;_mitochondrial	321	0	0	0	0	0	0	0	0	0	0	0	0	0	0	0	0	0	0	10	0	0	0	0	0	0	0	0	0	0	0	0	0	0	0	0
JSDIP931-10	BOLD:AAG4632	1	Arthropoda	Insecta	Diptera	Fanniidae	Fannia	Fannia corvina	OTU_977;size=56	MG085247	Fannia_corvina	1	Fannia_corvina_voucher_BIOUG01459-E03_cytochrome_oxidase_subunit_1_(COI)_gene,_partial_cds;_mitochondrial	152	0	0	6	0	0	0	0	0	0	0	17	27	0	5	0	3	0	0	0	0	0	0	0	0	0	0	0	0	0	0	0	0	0	0	0
FIDIP2136-12	BOLD:AAG4625	1	Arthropoda	Insecta	Diptera	Fanniidae	Fannia	Fannia difficilis	OTU_1694;size=25	MG077180	Fannia_difficilis	0.981	Fannia_difficilis_voucher_BIOUG01544-A10_cytochrome_oxidase_subunit_1_(COI)_gene,_partial_cds;_mitochondrial	65	0	0	0	0	0	0	0	0	0	0	0	0	0	0	0	0	27	0	0	0	0	0	0	0	0	0	0	0	0	0	0	0	0	0	0
GBMIN58846-17	BOLD:AAP6339	1	Arthropoda	Insecta	Diptera	Fanniidae	Fannia	Fannia fuscula	OTU_800;size=88	KY511174	Fannia_fuscula	1	Fannia_fuscula_isolate_F_fus_3_cytochrome_oxidase_subunit_I_(COI)_gene,_partial_cds;_mitochondrial	227	0	0	0	0	0	0	0	0	0	0	0	0	0	2	20	0	0	0	0	0	0	0	0	0	0	0	0	0	0	0	0	0	0	0	0
FBSYR1733-13	BOLD:ACK9772	1	Arthropoda	Insecta	Diptera	Fanniidae	Fannia	Fannia hirticeps	OTU_927;size=62	KR466618	Fannia_sp.	1	Fannia_sp._BOLD-2016_voucher_BIOUG17038-C11_cytochrome_oxidase_subunit_1_(COI)_gene,_partial_cds;_mitochondrial	160	0	0	0	0	0	0	0	0	0	0	11	0	0	0	0	0	0	0	0	0	145	0	0	0	0	0	0	0	0	0	0	0	0	0	0
GBMIN58850-17	BOLD:ADK5814	1	Arthropoda	Insecta	Diptera	Fanniidae	Fannia	Fannia latipalpis	OTU_1397;size=31	KY511180	Fannia_latipalpis	1	Fannia_latipalpis_isolate_F_lat_2_cytochrome_oxidase_subunit_I_(COI)_gene,_partial_cds;_mitochondrial	105	0	0	0	0	0	0	0	0	0	0	0	0	0	5	9	0	0	0	8	0	0	0	0	0	0	0	0	0	0	0	0	0	0	0	0
GBMIN58851-17	BOLD:ABA2351	1	Arthropoda	Insecta	Diptera	Fanniidae	Fannia	Fannia lepida	OTU_14271;size=8	KY511184	Fannia_lepida	1	Fannia_lepida_isolate_F_lep_4_cytochrome_oxidase_subunit_I_(COI)_gene,_partial_cds;_mitochondrial	13	0	0	0	0	0	0	0	0	0	0	0	0	0	0	0	3	0	0	0	0	0	0	0	0	0	0	0	0	0	0	0	0	0	0	0
GBMIN58857-17	BOLD:ACB3656	1	Arthropoda	Insecta	Diptera	Fanniidae	Fannia	Fannia lustrator	OTU_661;size=151	KY511192	Fannia_lustrator	1	Fannia_lustrator_isolate_F_lus_7_cytochrome_oxidase_subunit_I_(COI)_gene,_partial_cds;_mitochondrial	455	0	0	0	0	0	0	0	0	0	0	0	62	0	24	0	33	30	0	0	0	0	0	0	0	0	0	0	0	0	0	0	0	0	4	0
GMGMI297-14	BOLD:ACB3656	0.984	Arthropoda	Insecta	Diptera	Fanniidae	Fannia	Fannia lustrator	OTU_15674;size=2	KY511192	Fannia_lustrator	0.981	Fannia_lustrator_isolate_F_lus_7_cytochrome_oxidase_subunit_I_(COI)_gene,_partial_cds;_mitochondrial	2	0	0	0	0	0	0	0	0	0	0	0	0	0	0	0	0	0	0	0	0	0	0	0	0	0	0	0	0	0	0	0	0	0	0	0
CNKOD338-14	BOLD:AAJ0306	0.995	Arthropoda	Insecta	Diptera	Fanniidae	Fannia	Fannia metallipennis	OTU_1204;size=74	MG080280	Fannia_sp.	0.99	Fannia_sp._BIOUG01428-A01_cytochrome_oxidase_subunit_1_(COI)_gene,_partial_cds;_mitochondrial	221	0	0	0	0	38	0	0	0	0	0	0	0	0	0	0	0	0	0	0	0	0	0	0	0	0	0	0	0	0	0	0	0	0	0	0
GBMWB457-15	BOLD:AAP2960	1	Arthropoda	Insecta	Diptera	Fanniidae	Fannia	Fannia minutipalpis	OTU_874;size=113	KR439679	Fanniidae_sp.	0.99	Fanniidae_sp._BOLD:AAP2960_voucher_BIOUG03399-C11_cytochrome_oxidase_subunit_1_(COI)_gene,_partial_cds;_mitochondrial	315	0	0	0	0	0	0	0	0	0	0	12	0	0	0	0	0	0	0	0	0	0	0	0	0	0	0	0	0	0	0	0	0	0	0	0
SSJAA887-13	BOLD:ACJ1291	1	Arthropoda	Insecta	Diptera	Fanniidae	Fannia	Fannia mollissima	OTU_519;size=156	JF867332	Fannia_subpellucens	0.936	Fannia_subpellucens_voucher_BIOUG<CAN>:10BBCDIP-1255_cytochrome_oxidase_subunit_1_(COI)_gene,_partial_cds;_mitochondrial_>gi_331173576_gb_JF867338.1__Fannia_subpellucens_voucher_BIOUG<CAN>:10BBCDIP-1356_cytochrome_oxidase_subunit_1_(COI)_gene,_partial_cds;_mitochondrial_>gi_331173584_gb_JF867342.1__Fannia_subpellucens_voucher_BIOUG<CAN>:10BBCDIP-1361_cytochrome_oxidase_subunit_1_(COI)_gene,_parti…	348	0	0	0	0	0	0	0	0	0	0	339	0	0	0	0	0	0	0	0	0	0	0	0	0	0	0	0	0	0	0	0	0	0	0	0
GBMIN58863-17	BOLD:AAD9983	1	Arthropoda	Insecta	Diptera	Fanniidae	Fannia	Fannia monilis	OTU_972;size=49	KY511201	Fannia_monilis	1	Fannia_monilis_isolate_F_mon_5_cytochrome_oxidase_subunit_I_(COI)_gene,_partial_cds;_mitochondrial	120	0	0	11	0	0	0	0	0	0	0	0	24	0	2	5	17	16	0	0	0	0	0	0	0	0	0	0	0	0	0	0	0	0	0	0
GMGMD1296-14	BOLD:ACO7300	1	Arthropoda	Insecta	Diptera	Fanniidae	Fannia	Fannia ornata	OTU_572;size=131	KY511204	Fannia_ornata	1	Fannia_ornata_isolate_F_orn_1_cytochrome_oxidase_subunit_I_(COI)_gene,_partial_cds;_mitochondrial	301	0	0	0	0	0	0	0	0	0	0	0	0	0	0	0	0	0	0	0	0	0	0	0	0	0	0	0	0	0	0	0	0	0	0	0
GBMWB1145-15	BOLD:ACD2952	1	Arthropoda	Insecta	Diptera	Fanniidae	Fannia	Fannia pallitibia	OTU_404;size=229	KM571468	Pogonota_barbata	0.936	Pogonota_barbata_voucher_08BBDIP-1576_cytochrome_oxidase_subunit_1_(COI)_gene,_partial_cds;_mitochondrial	506	0	0	0	0	0	0	0	0	0	0	0	0	0	0	0	0	0	0	0	0	0	0	0	0	0	0	0	0	0	0	0	0	0	0	0
GBMIN58870-17	BOLD:ACD2938	1	Arthropoda	Insecta	Diptera	Fanniidae	Fannia	Fannia parva	OTU_453;size=195	KY511206	Fannia_parva	1	Fannia_parva_isolate_F_par_2_cytochrome_oxidase_subunit_I_(COI)_gene,_partial_cds;_mitochondrial	408	0	0	0	0	0	0	0	0	0	0	0	0	0	0	0	0	0	0	0	4	0	0	0	0	0	0	0	0	0	0	0	0	0	0	0
GMGMB1150-14	BOLD:ACO7800	1	Arthropoda	Insecta	Diptera	Fanniidae	Fannia	Fannia pauli	OTU_673;size=100	KR670000	Fannia_neopolychaeta	0.958	Fannia_neopolychaeta_voucher_BIOUG00825-D10_cytochrome_oxidase_subunit_1_(COI)_gene,_partial_cds;_mitochondrial	240	0	0	227	0	0	0	0	0	0	0	0	0	0	0	0	0	0	0	0	0	0	0	0	0	0	0	0	0	0	0	0	0	0	0	0
GMGMB979-14	BOLD:ACD2937	1	Arthropoda	Insecta	Diptera	Fanniidae	Fannia	Fannia polychaeta	OTU_329;size=513	KY511207	Fannia_polychaeta	1	Fannia_polychaeta_isolate_F_pol_2_cytochrome_oxidase_subunit_I_(COI)_gene,_partial_cds;_mitochondrial	1257	0	0	0	0	0	0	0	0	0	0	0	0	0	0	0	0	0	2	6	23	0	0	0	0	0	0	0	0	0	0	0	0	0	0	0
GMGME773-14	BOLD:ACR0218	0.997	Arthropoda	Insecta	Diptera	Fanniidae	Fannia	Fannia polychaeta	OTU_1526;size=24	MG673712	Fannia_polychaeta	0.971	Fannia_polychaeta_voucher_NIBIO_15RY-10_cytochrome_oxidase_subunit_1_(COI)_gene,_partial_cds;_mitochondrial	82	0	0	0	0	0	0	0	0	0	0	0	0	0	0	0	0	0	0	0	0	0	0	0	0	0	0	0	0	0	0	0	0	0	0	0
GMNWI829-14	BOLD:ABW2012	1	Arthropoda	Insecta	Diptera	Fanniidae	Fannia	Fannia postica	OTU_1556;size=23	KR432197	Fanniidae_sp.	0.962	Fanniidae_sp._BOLD-2016_voucher_BIOUG04079-F10_cytochrome_oxidase_subunit_1_(COI)_gene,_partial_cds;_mitochondrial	72	0	0	0	0	0	0	0	0	0	0	0	0	0	0	0	22	0	0	0	0	0	0	0	0	0	0	0	0	0	0	0	0	0	0	0
GBMIN58879-17	BOLD:ACU6528	1	Arthropoda	Insecta	Diptera	Fanniidae	Fannia	Fannia rondanii	OTU_246;size=1168	KY511218	Fannia_rondanii	1	Fannia_rondanii_isolate_F_ron_3_cytochrome_oxidase_subunit_I_(COI)_gene,_partial_cds;_mitochondrial	2710	0	137	105	0	0	0	0	0	0	0	10	277	18	23	46	69	15	3	30	4	0	0	0	0	0	0	0	0	0	0	0	151	0	0	0
GBMIN58885-17	BOLD:ABA2388	1	Arthropoda	Insecta	Diptera	Fanniidae	Fannia	Fannia serena	OTU_81;size=2090	KY511227	Fannia_serena	1	Fannia_serena_isolate_F_ser_4_cytochrome_oxidase_subunit_I_(COI)_gene,_partial_cds;_mitochondrial	3957	0	346	0	81	105	0	0	0	356	0	12	97	0	3	24	39	20	0	23	0	0	0	6	0	0	0	14	0	0	0	0	45	19	203	0
GBMIN58887-17	BOLD:AAG4620	1	Arthropoda	Insecta	Diptera	Fanniidae	Fannia	Fannia sociella	OTU_172;size=848	KY511230	Fannia_sociella	1	Fannia_sociella_isolate_F_soc_3_cytochrome_oxidase_subunit_I_(COI)_gene,_partial_cds;_mitochondrial	1816	0	0	116	0	46	0	0	0	0	0	0	55	76	2	40	7	12	0	0	0	0	0	0	0	0	0	0	0	4	0	0	125	270	14	18
MFAI186-11	BOLD:ABU6777	0.9968	Arthropoda	Insecta	Diptera	Fanniidae	Fannia	Fannia sp. BOLD:ABU6777	OTU_2426;size=8	KR428486	Fannia_sp.	0.955	Fannia_sp._BOLD-2016_voucher_BIOUG04177-A02_cytochrome_oxidase_subunit_1_(COI)_gene,_partial_cds;_mitochondrial	14	0	0	0	0	0	0	0	0	0	0	0	7	0	0	0	0	0	0	0	0	0	0	0	0	0	0	0	0	0	0	0	0	0	0	0
GMGME867-14	BOLD:ACR0960	1	Arthropoda	Insecta	Diptera	Fanniidae	Fannia	Fannia sp. BOLD:ACR0960	OTU_1240;size=67	MG295231	Chaetosa_palpalis	0.913	Chaetosa_palpalis_voucher_BIOUG12442-A07_cytochrome_oxidase_subunit_1_(COI)_gene,_partial_cds;_mitochondrial	177	0	0	0	0	0	0	0	0	0	0	0	0	0	0	0	0	0	0	0	0	0	0	0	0	0	0	0	0	0	0	0	0	0	0	0
GBMWB2216-15	BOLD:ACN2570	0.997	Arthropoda	Insecta	Diptera	Fanniidae	Fannia	Fannia spathiophora	OTU_4651;size=3	KM639277	Fannia_sp.	0.994	Fannia_sp._BOLD:ACN2570_voucher_BIOUG06748-B04_cytochrome_oxidase_subunit_1_(COI)_gene,_partial_cds;_mitochondrial	3	0	0	0	0	0	0	0	0	0	0	0	0	0	0	0	3	0	0	0	0	0	0	0	0	0	0	0	0	0	0	0	0	0	0	0
NPBGL1524-15	BOLD:AAG6901	0.997	Arthropoda	Insecta	Diptera	Fanniidae	Fannia	Fannia subsimilis	OTU_1720;size=24	JN582210	Fannia_serena	0.997	Fannia_serena_voucher_KNWR:Ento:2144_cytochrome_oxidase_subunit_1_(COI)_gene,_partial_cds;_mitochondrial	48	0	0	0	0	0	0	0	0	0	0	0	0	0	0	0	0	0	0	0	0	0	0	0	0	0	0	0	0	0	0	0	0	0	0	0
GBMIN58894-17	BOLD:AAG6810	1	Arthropoda	Insecta	Diptera	Fanniidae	Fannia	Fannia umbrosa	OTU_170;size=728	MG085309	Fanniinae_sp.	1	Fanniinae_sp._BIOUG01422-C10_cytochrome_oxidase_subunit_1_(COI)_gene,_partial_cds;_mitochondrial	1428	0	0	655	0	0	0	0	0	0	0	13	0	29	3	8	6	0	0	15	0	0	0	0	0	0	0	0	0	0	0	0	0	0	0	0
FBSYR1737-13		0.994	Arthropoda	Insecta	Diptera	Fanniidae	Fannia	Fannia_nidica	OTU_1280;size=39	KY511218	Fannia_rondanii	0.946	Fannia_rondanii_isolate_F_ron_3_cytochrome_oxidase_subunit_I_(COI)_gene,_partial_cds;_mitochondrial	114	0	0	0	0	0	0	0	0	0	0	14	7	0	0	0	0	0	0	0	0	0	0	0	0	0	0	0	0	0	0	0	0	0	0	0
FBSYR1738-13		1	Arthropoda	Insecta	Diptera	Fanniidae	Fannia	Fannia_norvegica	OTU_1224;size=35	KP046097	Diptera_sp.	0.958	Diptera_sp._BOLD:ACD9107_voucher_BIOUG04377-H11_cytochrome_oxidase_subunit_1_(COI)_gene,_partial_cds;_mitochondrial	83	0	0	0	0	83	0	0	0	0	0	0	0	0	0	0	0	0	0	0	0	0	0	0	0	0	0	0	0	0	0	0	0	0	0	0
FBSYR1747-13		1	Arthropoda	Insecta	Diptera	Fanniidae	Fannia	Fannia_similis	OTU_957;size=68	MG770230	Haematobia_irritans	0.949	Haematobia_irritans_irritans_isolate_ERU-H.irr_cytochrome_oxidase_subunit_I_(COI)_gene,_partial_cds;_mitochondrial	168	0	0	0	0	0	0	0	0	0	0	0	0	0	0	6	10	0	0	0	0	0	0	0	0	0	0	0	0	0	0	0	0	0	0	0
FBSYR1721-13	BOLD:AAV4272	1	Arthropoda	Insecta	Diptera	Fanniidae	Piezura	Piezura graminicola	OTU_2656;size=13	MG087310	Piezura_graminicola	1	Piezura_graminicola_voucher_BIOUG01336-G05_cytochrome_oxidase_subunit_1_(COI)_gene,_partial_cds;_mitochondrial	21	0	0	0	0	0	0	0	0	0	0	0	0	0	0	0	0	0	0	0	0	0	0	0	0	0	12	0	0	0	0	0	0	0	0	0
FIDIP1972-12	BOLD:AAI2972	1	Arthropoda	Insecta	Diptera	Fanniidae	Piezura	Piezura pardalina	OTU_440;size=317	KY511238	Piezura_pardalina	0.983	Piezura_pardalina_isolate_P_par_1_cytochrome_oxidase_subunit_I_(COI)_gene,_partial_cds;_mitochondrial	682	0	0	0	0	0	0	0	0	0	0	0	0	6	0	0	0	11	0	0	0	0	0	0	0	0	0	0	0	0	0	0	0	0	0	0
GBMWB1422-15	BOLD:ABW6092	1	Arthropoda	Insecta	Diptera	Heleomyzidae	0	HeleoIntGen spABW6092	OTU_602;size=361	KY837708	Tephrochlamys_rufiventris	0.997	Tephrochlamys_rufiventris_voucher_BIOUG02139-A10_cytochrome_oxidase_subunit_1_(COI)_gene,_partial_cds;_mitochondrial	629	0	15	296	0	0	0	0	0	0	0	72	0	0	0	0	59	0	0	0	0	17	0	0	0	0	0	0	0	0	0	0	0	0	0	0
GBMWB1422-15	BOLD:ABW6092	0.994	Arthropoda	Insecta	Diptera	Heleomyzidae	0	HeleoIntGen spABW6092	OTU_5844;size=10	KY837708	Tephrochlamys_rufiventris	0.981	Tephrochlamys_rufiventris_voucher_BIOUG02139-A10_cytochrome_oxidase_subunit_1_(COI)_gene,_partial_cds;_mitochondrial	282	0	84	8	0	0	0	0	0	0	0	32	0	0	0	0	22	0	0	0	0	0	24	0	0	39	0	0	0	0	0	0	0	0	0	0
AMTPD2595-15	BOLD:ABW6092	0.9847	Arthropoda	Insecta	Diptera	Heleomyzidae	0	HeleoIntGen spABW6092	OTU_7898;size=2	KY837708	Tephrochlamys_rufiventris	0.978	Tephrochlamys_rufiventris_voucher_BIOUG02139-A10_cytochrome_oxidase_subunit_1_(COI)_gene,_partial_cds;_mitochondrial	2	0	0	0	0	0	0	0	0	0	0	0	0	0	0	0	0	0	0	0	0	0	0	0	0	0	0	0	0	0	0	0	0	0	0	0
GBMWB1154-15	BOLD:ACB3480	1	Arthropoda	Insecta	Diptera	Heleomyzidae	Eccoptomera	Eccoptomera longiseta	OTU_14422;size=2	MG078162	Oecothea_sp.	0.93	Oecothea_sp._BIOUG01475-B10_cytochrome_oxidase_subunit_1_(COI)_gene,_partial_cds;_mitochondrial	5	0	0	0	0	0	0	0	0	0	0	0	0	0	0	0	0	0	0	0	0	0	0	0	0	0	0	0	0	0	0	0	0	0	0	0
GBMWB1428-15	BOLD:ACR1812	1	Arthropoda	Insecta	Diptera	Heleomyzidae	Eccoptomera	Eccoptomera obscura	OTU_3958;size=4	KR435573	Heleomyza_serrata	0.936	Heleomyza_serrata_voucher_BIOUG02713-A12_cytochrome_oxidase_subunit_1_(COI)_gene,_partial_cds;_mitochondrial_>gi_1074922620_gb_KR755706.1__Heleomyza_serrata_voucher_BIOUG05502-D02_cytochrome_oxidase_subunit_1_(COI)_gene,_partial_cds;_mitochondrial	11	0	0	0	0	0	0	0	0	0	0	0	0	0	3	0	0	0	0	0	0	0	0	0	0	0	0	0	0	0	0	0	0	0	0	0
AMTPD2206-15	BOLD:ACU8616	1	Arthropoda	Insecta	Diptera	Heleomyzidae	Eccoptomera	Eccoptomera pallescens	OTU_1761;size=17	KX052663	Diptera_sp.	0.929	Diptera_sp._sc_09929_cytochrome_oxidase_subunit_1_(COI)_gene,_partial_cds;_mitochondrial_>gi_1070693509_gb_KX052870.1__Diptera_sp._sc_04363_cytochrome_oxidase_subunit_1_(COI)_gene,_partial_cds;_mitochondrial	50	0	0	0	0	0	0	0	0	0	0	0	0	27	2	0	0	0	0	0	0	0	0	0	0	0	0	0	0	0	0	0	0	0	0	0
AMTPD2464-15	BOLD:ACB3605	1	Arthropoda	Insecta	Diptera	Heleomyzidae	Morpholeria	Morpholeria ruficornis	OTU_497;size=222	JF868312	Heleomyzidae_sp.	0.933	Heleomyzidae_sp._BBDCN820-10_voucher_BIOUG<CAN>:10BBCDIP-0535_cytochrome_oxidase_subunit_1_(COI)_gene,_partial_cds;_mitochondrial	538	0	0	0	0	0	0	0	0	0	0	0	0	0	3	0	0	0	0	0	23	0	0	0	0	0	0	0	0	0	0	0	0	0	8	0
SSWLB2551-13	BOLD:AAM7341	1	Arthropoda	Insecta	Diptera	Heleomyzidae	Oecothea	Oecothea fenestralis	OTU_1125;size=51	MG085434	Oecothea_sp.	0.994	Oecothea_sp._BIOUG01475-D08_cytochrome_oxidase_subunit_1_(COI)_gene,_partial_cds;_mitochondrial	118	0	14	53	0	0	0	0	0	0	0	0	0	0	0	0	0	0	0	0	5	0	0	0	0	0	0	0	0	0	0	0	0	0	0	0
GMNWD685-14	BOLD:ACD3208	0.9916	Arthropoda	Insecta	Diptera	Heleomyzidae	Scoliocentra	Scoliocentra amplicornis	OTU_2641;size=11	KR518767	Heleomyzidae_sp.	0.927	Heleomyzidae_sp._BOLD-2016_voucher_08TTML-1544_cytochrome_oxidase_subunit_1_(COI)_gene,_partial_cds;_mitochondrial	28	0	0	0	0	0	0	0	0	0	0	0	0	0	0	0	0	22	0	0	0	0	0	0	0	0	0	0	0	0	0	0	0	0	0	0
GMGMH545-14	BOLD:ACK9089	1	Arthropoda	Insecta	Diptera	Heleomyzidae	Scoliocentra	Scoliocentra brachypterna	OTU_5203;size=9	KT111845	Heleomyza_brachypterna	0.934	Heleomyza_brachypterna_voucher_BIOUG01349-H07_cytochrome_oxidase_subunit_1_(COI)_gene,_partial_cds;_mitochondrial	22	0	0	0	0	0	0	0	0	0	0	0	7	0	0	0	0	0	0	0	0	0	0	0	0	0	0	0	0	0	0	0	0	0	0	0
GMGMF044-14	BOLD:ACR1339	1	Arthropoda	Insecta	Diptera	Heleomyzidae	Scoliocentra	Scoliocentra sp. BOLD:ACR1339	OTU_3678;size=4	KR435573	Heleomyza_serrata	0.92	Heleomyza_serrata_voucher_BIOUG02713-A12_cytochrome_oxidase_subunit_1_(COI)_gene,_partial_cds;_mitochondrial_>gi_1074922620_gb_KR755706.1__Heleomyza_serrata_voucher_BIOUG05502-D02_cytochrome_oxidase_subunit_1_(COI)_gene,_partial_cds;_mitochondrial	13	0	0	0	0	0	0	0	0	0	0	0	0	13	0	0	0	0	0	0	0	0	0	0	0	0	0	0	0	0	0	0	0	0	0	0
AMTPD2216-15	BOLD:ACD3147	1	Arthropoda	Insecta	Diptera	Heleomyzidae	Scoliocentra	Scoliocentra villosa	OTU_1984;size=16	KR740081	Heleomyzinae_sp.	0.949	Heleomyzinae_sp._BOLD-2016_voucher_BIOUG05501-F11_cytochrome_oxidase_subunit_1_(COI)_gene,_partial_cds;_mitochondrial	39	0	0	0	0	0	0	0	0	0	0	0	0	0	0	0	0	39	0	0	0	0	0	0	0	0	0	0	0	0	0	0	0	0	0	0
GMGMH1374-14	BOLD:AAG0467	0.9899	Arthropoda	Insecta	Diptera	Heleomyzidae	Suillia	Suillia affinis	OTU_6566;size=10	MF880661	Dolichopodidae_sp.	0.906	Dolichopodidae_sp._BIOUG21801-H10_cytochrome_oxidase_subunit_1_(COI)_gene,_partial_cds;_mitochondrial	49	0	0	0	0	39	0	0	0	0	0	0	0	0	0	0	0	0	0	0	0	0	0	0	0	0	0	0	0	0	0	0	0	0	0	0
GMGMH613-14	BOLD:AAG0467	0.9909	Arthropoda	Insecta	Diptera	Heleomyzidae	Suillia	Suillia affinis	OTU_9122;size=4	HQ981668	Dolichopodidae_sp.	0.911	Dolichopodidae_sp._TTMDI506-10_voucher_BIOUG<CAN>:08TTML-0997_cytochrome_oxidase_subunit_1_(COI)_gene,_partial_cds;_mitochondrial	10	0	0	0	0	0	0	0	0	0	0	0	0	7	0	0	0	0	0	0	0	0	0	0	0	0	0	0	0	0	0	0	0	0	0	0
DIPNO006-09	BOLD:AAG0467	1	Arthropoda	Insecta	Diptera	Heleomyzidae	Suillia	Suillia affinis	OTU_450;size=942	KT109371	Heleomyzinae_sp.	0.907	Heleomyzinae_sp._BOLD-2016_voucher_BIOUG01349-G09_cytochrome_oxidase_subunit_1_(COI)_gene,_partial_cds;_mitochondrial	2219	0	83	0	0	0	0	0	0	0	87	61	121	50	2	25	29	194	0	21	128	0	0	0	0	0	0	0	0	0	0	0	0	0	0	31
GBMWB2475-15	BOLD:AAG0467	0.987	Arthropoda	Insecta	Diptera	Heleomyzidae	Suillia	Suillia affinis	OTU_17074;size=10	MG087706	Empididae_sp.	0.904	Empididae_sp._BIOUG22063-B01_cytochrome_oxidase_subunit_1_(COI)_gene,_partial_cds;_mitochondrial	84	0	0	0	0	0	0	0	0	0	0	0	0	0	0	0	8	0	0	0	0	0	0	0	0	0	0	0	0	0	0	0	0	0	0	0
GBMWB2475-15	BOLD:AAG0467	0.971	Arthropoda	Insecta	Diptera	Heleomyzidae	Suillia	Suillia affinis	OTU_10046;size=2	KX844196	Meigenia_majuscula	0.901	Meigenia_majuscula_voucher_JP00433_cytochrome_oxidase_subunit_1_(COI)_gene,_partial_cds;_mitochondrial_>gi_1102837668_gb_KX844386.1__Meigenia_dorsalis_voucher_JP00510_cytochrome_oxidase_subunit_1_(COI)_gene,_partial_cds;_mitochondrial	2	0	0	0	0	0	0	0	0	0	0	0	0	0	0	0	0	0	0	0	0	0	0	0	0	0	0	0	0	0	0	0	0	0	0	0
CNEIH310-13	BOLD:AAG0459	1	Arthropoda	Insecta	Diptera	Heleomyzidae	Suillia	Suillia atricornis	OTU_478;size=153	KR696429	Suillia_sp.	0.997	Suillia_sp._BOLD-2016_voucher_BIOUG01574-G05_cytochrome_oxidase_subunit_1_(COI)_gene,_partial_cds;_mitochondrial	304	0	0	0	0	0	0	0	0	0	0	0	0	0	0	0	0	0	0	0	0	0	0	0	0	0	0	0	0	0	0	0	0	0	0	0
GBMTM1152-15	BOLD:ACB3155	1	Arthropoda	Insecta	Diptera	Heleomyzidae	Suillia	Suillia bicolor	OTU_315;size=963	KR654560	Pseudocollinella_abhorrens	0.919	Pseudocollinella_abhorrens_voucher_10PROBE-13775_cytochrome_oxidase_subunit_1_(COI)_gene,_partial_cds;_mitochondrial	1922	0	0	0	0	14	0	0	0	0	0	0	0	5	2	5	0	0	0	0	0	0	0	0	0	0	0	0	0	0	0	0	0	20	0	0
GMNWP014-14	BOLD:ACB3155	0.9959	Arthropoda	Insecta	Diptera	Heleomyzidae	Suillia	Suillia bicolor	OTU_14667;size=12	KR654560	Pseudocollinella_abhorrens	0.913	Pseudocollinella_abhorrens_voucher_10PROBE-13775_cytochrome_oxidase_subunit_1_(COI)_gene,_partial_cds;_mitochondrial	130	0	0	0	0	0	0	0	0	0	0	0	0	0	2	0	0	0	0	0	0	0	0	0	0	0	0	0	0	0	0	0	0	0	0	0
GBMTM1162-15	BOLD:ACB3155	0.9909	Arthropoda	Insecta	Diptera	Heleomyzidae	Suillia	Suillia bicolor	OTU_17391;size=6	KR654560	Pseudocollinella_abhorrens	0.91	Pseudocollinella_abhorrens_voucher_10PROBE-13775_cytochrome_oxidase_subunit_1_(COI)_gene,_partial_cds;_mitochondrial	9	0	0	0	0	0	0	0	0	0	0	0	0	0	0	0	0	0	0	0	0	0	0	0	0	0	0	0	0	0	0	0	0	0	0	0
GMGRG1918-13	BOLD:ACB6836	1	Arthropoda	Insecta	Diptera	Heleomyzidae	Suillia	Suillia flava	OTU_1351;size=29	KY031864	Caiusa_testacea	0.927	Caiusa_testacea_strain_398C-1_cytochrome_oxidase_subunit_I_(COI)_gene,_partial_cds;_mitochondrial	76	0	0	0	0	0	0	0	0	0	0	0	0	0	0	0	0	0	0	0	0	0	0	0	0	0	0	0	0	0	0	0	0	0	0	0
AMTPD2396-15	BOLD:ABW7234	1	Arthropoda	Insecta	Diptera	Heleomyzidae	Suillia	Suillia fuscicornis	OTU_1092;size=94	KU932136	Hydrotaea_meteorica	0.902	Hydrotaea_meteorica_isolate_Hydro_13_cytochrome_oxidase_subunit_I_(COI)_gene,_partial_cds;_mitochondrial	267	0	0	0	0	0	0	0	0	0	0	0	0	0	0	0	0	0	0	0	0	0	0	0	0	0	0	0	0	0	0	0	0	0	0	0
AMTPD2622-15	BOLD:ABW2301	1	Arthropoda	Insecta	Diptera	Heleomyzidae	Suillia	Suillia humilis	OTU_879;size=68	KM948547	Suillia_sp.	0.911	Suillia_sp._BOLD:AAG0466_voucher_BIOUG03857-G10_cytochrome_oxidase_subunit_1_(COI)_gene,_partial_cds;_mitochondrial	206	0	0	0	0	0	0	0	0	0	0	0	0	0	0	0	0	0	0	0	0	0	0	0	0	0	0	0	0	0	0	0	0	0	0	0
GBMWB1367-15	BOLD:ACU8850	1	Arthropoda	Insecta	Diptera	Heleomyzidae	Suillia	Suillia notata	OTU_479;size=257	KP264831	Empis_sp.	0.913	Empis_sp._18_BKC-2015_isolate_emp107_cytochrome_oxidase_subunit_1_(COI)_gene,_partial_cds;_mitochondrial	616	0	0	0	0	0	0	0	0	0	0	0	0	0	0	0	0	0	0	0	0	0	0	0	0	0	0	0	0	0	0	0	0	0	0	0
GMGMG267-14	BOLD:ACR2015	1	Arthropoda	Insecta	Diptera	Heleomyzidae	Suillia	Suillia ustulata	OTU_1294;size=33	KU932151	Hydrotaea_diabolus	0.903	Hydrotaea_diabolus_isolate_Hydro_14_cytochrome_oxidase_subunit_I_(COI)_gene,_partial_cds;_mitochondrial	85	0	0	0	0	0	0	0	0	0	0	0	0	0	0	0	0	0	0	0	0	0	0	0	0	0	0	0	0	0	0	0	8	0	0	0
NPBGL1701-15	BOLD:ACB6072	0.987	Arthropoda	Insecta	Diptera	Heleomyzidae	Suillia	Suillia vaginata	OTU_18097;size=2	KY117252	Culicidae_sp.	0.901	Culicidae_sp._C002-559-7_An_cytochrome_oxidase_subunit_I_(COI)_gene,_partial_cds;_mitochondrial	47	0	0	0	0	0	0	0	0	0	0	0	0	0	0	0	0	0	0	0	0	0	0	0	0	0	0	0	0	0	0	0	0	0	0	0
GMNWO033-14	BOLD:ACB6072	1	Arthropoda	Insecta	Diptera	Heleomyzidae	Suillia	Suillia vaginata	OTU_503;size=542	KY117252	Culicidae_sp.	0.897	Culicidae_sp._C002-559-7_An_cytochrome_oxidase_subunit_I_(COI)_gene,_partial_cds;_mitochondrial	1088	0	0	0	0	0	0	0	0	0	0	0	0	0	0	0	0	0	0	0	0	0	0	0	0	0	0	0	0	0	0	0	0	0	0	0
GMNWP131-14	BOLD:ACB6072	0.9884	Arthropoda	Insecta	Diptera	Heleomyzidae	Suillia	Suillia vaginata	OTU_17462;size=2	KY117252	Culicidae_sp.	0.901	Culicidae_sp._C002-559-7_An_cytochrome_oxidase_subunit_I_(COI)_gene,_partial_cds;_mitochondrial	31	0	0	0	0	0	0	0	0	0	0	0	0	0	0	0	0	0	0	0	0	0	0	0	0	0	0	0	0	0	0	0	0	0	0	0
GMGMB1518-14	BOLD:ABY1201	1	Arthropoda	Insecta	Diptera	Heleomyzidae	Suillia	Suillia variegata	OTU_219;size=3330	JX438053	Suillia_variegata	0.997	Suillia_variegata_cytochrome_oxidase_subunit_1_(COI)_gene,_partial_cds;_mitochondrial	5898	7	0	0	0	0	0	0	0	0	0	465	109	0	0	22	25	108	0	0	0	0	16	513	0	0	0	0	0	0	0	0	3	0	0	0
GBMWB1641-15	BOLD:ABY1201	0.997	Arthropoda	Insecta	Diptera	Heleomyzidae	Suillia	Suillia variegata	OTU_12031;size=60	JX438053	Suillia_variegata	0.997	Suillia_variegata_cytochrome_oxidase_subunit_1_(COI)_gene,_partial_cds;_mitochondrial	1216	0	0	0	0	0	0	0	0	0	0	145	0	0	10	0	6	0	2	6	0	0	16	0	0	0	0	0	0	0	0	0	0	0	0	0
GBMWB1641-15	BOLD:ABY1201	1	Arthropoda	Insecta	Diptera	Heleomyzidae	Suillia	Suillia variegata	OTU_8371;size=6	JX438053	Suillia_variegata	1	Suillia_variegata_cytochrome_oxidase_subunit_1_(COI)_gene,_partial_cds;_mitochondrial	134	0	0	0	0	0	0	0	0	0	0	13	0	0	0	0	6	0	0	0	0	0	0	0	0	0	0	0	0	0	0	0	0	0	0	0
BCFOR651-15	BOLD:ACD3340	1	Arthropoda	Insecta	Diptera	Heleomyzidae	Tephrochlamys	Tephrochlamys flavipes	OTU_129;size=3369	KX161436	Tephrochlamys_rufiventris	0.905	Tephrochlamys_rufiventris_isolate_P13C3_cytochrome_oxidase_subunit_1_(COI)_gene,_partial_cds;_mitochondrial	6704	0	0	0	0	0	0	0	0	0	0	0	0	0	0	0	0	0	0	0	0	0	0	0	0	0	0	0	0	0	0	0	0	0	0	0
GMGMF066-14	BOLD:ACD3340	1	Arthropoda	Insecta	Diptera	Heleomyzidae	Tephrochlamys	Tephrochlamys flavipes	OTU_2504;size=16	MG086250	Tephrochlamys_tarsalis	1	Tephrochlamys_tarsalis_voucher_BIOUG28271-D10_cytochrome_oxidase_subunit_1_(COI)_gene,_partial_cds;_mitochondrial	36	0	0	0	0	0	0	0	0	0	0	0	0	0	0	0	0	0	0	0	0	0	0	0	0	0	0	0	0	0	0	0	0	0	0	0
GMGMG530-14	BOLD:ABX7666	1	Arthropoda	Insecta	Diptera	Heleomyzidae	Tephrochlamys	Tephrochlamys rufiventris	OTU_3475;size=13	JX438055	Tephrochlamys_rufiventris	0.994	Tephrochlamys_rufiventris_cytochrome_oxidase_subunit_1_(COI)_gene,_partial_cds;_mitochondrial	54	0	31	0	0	0	0	0	0	0	0	0	0	0	0	7	0	0	0	0	0	0	0	0	0	0	0	0	0	0	0	0	0	0	0	0
GMGMF074-14	BOLD:ACR1857	1	Arthropoda	Insecta	Diptera	Heleomyzidae	Tephrochlamys	Tephrochlamys sp. BOLD:ACR1857	OTU_769;size=116	JF874524	Tephrochlamys_tarsalis	0.933	Tephrochlamys_tarsalis_voucher_BIOUG<CAN>:10PROBE-09759_cytochrome_oxidase_subunit_1_(COI)_gene,_partial_cds;_mitochondrial	265	0	0	0	0	0	0	0	0	0	0	0	0	0	0	0	0	0	0	0	0	0	0	0	0	0	0	0	0	0	0	0	0	0	0	0
AMTPD2590-15	BOLD:ACD3128	1	Arthropoda	Insecta	Diptera	Heteromyzidae	Heteromyza	Heteromyza rotundicornis	OTU_525;size=411	KX161436	Tephrochlamys_rufiventris	0.938	Tephrochlamys_rufiventris_isolate_P13C3_cytochrome_oxidase_subunit_1_(COI)_gene,_partial_cds;_mitochondrial	1006	0	0	642	0	0	0	0	0	0	0	110	65	0	0	0	3	0	2	9	72	0	0	0	0	0	0	0	0	0	0	0	0	0	0	0
AMTPD2733-15	BOLD:ACV1607	1	Arthropoda	Insecta	Diptera	Heteromyzidae	Heteromyza	Heteromyza_oculata	OTU_460;size=420	KY837708	Tephrochlamys_rufiventris	0.955	Tephrochlamys_rufiventris_voucher_BIOUG02139-A10_cytochrome_oxidase_subunit_1_(COI)_gene,_partial_cds;_mitochondrial	1001	0	0	0	0	0	0	0	0	0	0	0	0	0	0	0	0	0	0	0	0	0	0	0	0	0	0	0	0	0	0	0	0	0	0	0
GBMIN58970-17	BOLD:ABX1452	1	Arthropoda	Insecta	Diptera	Hippoboscidae	Lipoptena	Lipoptena cervi	OTU_1575;size=25	MG918097	Lipoptena_cervi	1	Lipoptena_cervi_isolate_Br14_cytochrome_oxidase_subunit_I_(COI)_gene,_partial_cds;_mitochondrial	63	0	0	0	0	0	0	0	0	0	0	0	0	0	0	0	0	0	0	0	0	0	0	0	0	0	0	0	0	0	0	0	0	0	0	0
GBAPA517-14	BOLD:ABX1452	0.994	Arthropoda	Insecta	Diptera	Hippoboscidae	Lipoptena	Lipoptena cervi	OTU_18005;size=2	KR362293	Lipoptena_cervi	0.973	Lipoptena_cervi_voucher_Hippo-30_cytochrome_c_oxidase_subunit_I_(COI)_gene,_partial_cds;_mitochondrial	10	0	0	0	0	0	0	0	0	0	0	0	0	0	0	0	0	0	0	0	0	0	0	0	0	0	0	0	0	0	0	0	0	0	0	0
GBAPA605-14	BOLD:AAW8936	1	Arthropoda	Insecta	Diptera	Hippoboscidae	Ornithomya	Ornithomya fringillina	OTU_4294;size=3	MG674422	Ornithomya_fringillina	0.99	Ornithomya_fringillina_isolate_4.2_cytochrome_oxidase_subunit_I_(COI)_gene,_partial_cds;_mitochondrial	8	0	0	0	0	8	0	0	0	0	0	0	0	0	0	0	0	0	0	0	0	0	0	0	0	0	0	0	0	0	0	0	0	0	0	0
TTMDI717-10	BOLD:AAF9789	1	Arthropoda	Insecta	Diptera	Hybotidae	0	0	OTU_1214;size=45	MG087344	Hybotidae_sp.	1	Hybotidae_sp._BARS_2016_26_127_cytochrome_oxidase_subunit_1_(COI)_gene,_partial_cds;_mitochondrial	118	0	0	0	0	0	0	0	0	0	0	0	0	0	0	0	6	0	0	0	0	0	0	0	0	0	0	0	0	0	0	0	0	0	0	0
GMGRE485-13	BOLD:ACB6879	1	Arthropoda	Insecta	Diptera	Hybotidae	0	HyboIntGen spACB6879	OTU_5112;size=3	JQ574685	Eucelatoria_sp.	0.894	Eucelatoria_sp._Janzen07_cytochrome_oxidase_subunit_1_(COI)_gene,_partial_cds;_mitochondrial	8	0	0	0	0	0	0	0	0	0	0	0	0	0	0	0	0	0	0	0	0	0	0	0	0	0	0	0	0	0	0	0	0	0	0	0
GMGRD820-13	BOLD:ACD5377	1	Arthropoda	Insecta	Diptera	Hybotidae	Bicellaria	Bicellaria intermedia	OTU_1051;size=82	KJ082658	Bicellaria_nigra	0.913	Bicellaria_nigra_voucher_25SLHE1AB00502731_cytochrome_oxidase_subunit_1_(COI)_gene,_partial_cds;_mitochondrial	240	0	0	0	0	10	0	0	0	0	0	0	0	0	0	0	0	0	0	0	0	0	0	0	0	0	0	0	0	0	0	0	0	43	0	0
GMGME959-14	BOLD:ACJ9026	1	Arthropoda	Insecta	Diptera	Hybotidae	Bicellaria	Bicellaria vana	OTU_1202;size=68	KJ082663	Bicellaria_vana	1	Bicellaria_vana_voucher_AB31545434_cytochrome_oxidase_subunit_1_(COI)_gene,_partial_cds;_mitochondrial	191	0	0	49	0	0	0	0	0	0	0	0	0	0	0	9	0	4	0	4	0	0	0	43	0	0	0	0	0	0	0	0	0	0	0	0
GBMWB626-15	BOLD:ACJ9117	1	Arthropoda	Insecta	Diptera	Hybotidae	Crossopalpus	Crossopalpus nigritellus	OTU_1042;size=58	KJ082708	Crossopalpus_nigritellus	1	Crossopalpus_nigritellus_voucher_AB31545605_cytochrome_oxidase_subunit_1_(COI)_gene,_partial_cds;_mitochondrial	125	0	0	0	0	0	0	0	0	0	0	0	0	0	0	4	8	0	0	0	0	0	0	0	0	0	0	0	0	0	0	0	0	0	0	7
EMPID114-13	BOLD:ACJ9062	1	Arthropoda	Insecta	Diptera	Hybotidae	Drapetis	Drapetis assimilis	OTU_5188;size=5	KJ082716	Drapetis_assimilis	1	Drapetis_assimilis_voucher_AB31536680_cytochrome_oxidase_subunit_1_(COI)_gene,_partial_cds;_mitochondrial	6	0	0	0	0	0	0	0	0	0	0	0	0	0	0	0	0	0	0	0	0	0	0	0	0	0	0	0	0	0	0	0	0	0	0	0
GMGRF3825-13	BOLD:ACG0645	1	Arthropoda	Insecta	Diptera	Hybotidae	Drapetis	Drapetis completa	OTU_1171;size=47	MG087432	Drapetis_sp.	0.911	Drapetis_sp._BIOUG23129-D04_cytochrome_oxidase_subunit_1_(COI)_gene,_partial_cds;_mitochondrial	127	0	0	0	0	0	0	0	0	0	0	0	0	0	0	0	0	0	0	0	4	0	0	0	0	0	0	0	0	8	0	0	0	0	0	0
GMGRD811-13	BOLD:ACE1676	1	Arthropoda	Insecta	Diptera	Hybotidae	Drapetis	Drapetis parilis	OTU_95;size=1624	MG096682	Thricops_albibasalis	0.907	Thricops_albibasalis_voucher_BIOUG22799-C07_cytochrome_oxidase_subunit_1_(COI)_gene,_partial_cds;_mitochondrial	2932	0	0	311	0	14	0	0	0	0	0	0	0	8	20	68	420	84	0	0	0	0	0	0	0	0	0	0	0	0	0	0	0	0	13	0
GMGRF2900-13	BOLD:ACR3895	1	Arthropoda	Insecta	Diptera	Hybotidae	Drapetis	Drapetis pusilla	OTU_604;size=165	KJ082725	Drapetis_pusilla	1	Drapetis_pusilla_voucher_AB42406174_cytochrome_oxidase_subunit_1_(COI)_gene,_partial_cds;_mitochondrial	371	0	0	0	0	0	0	0	0	0	0	0	0	0	0	0	33	4	0	7	0	0	0	0	0	0	0	9	0	0	0	0	0	0	0	0
EMPID166-13	BOLD:ACB5087	1	Arthropoda	Insecta	Diptera	Hybotidae	Elaphropeza	Elaphropeza ephippiata	OTU_69;size=3145	MG823448	Elaphropeza_ephippiata	1	Elaphropeza_ephippiata_voucher_AK9E_cytochrome_oxidase_subunit_1_(COI)_gene,_partial_cds;_mitochondrial	5806	0	0	389	0	76	39	0	5	0	0	0	0	0	7	68	739	227	0	15	6	0	0	0	0	0	2	17	11	0	0	0	0	0	10	0
GBMTM1139-15	BOLD:ACB5087	0.9836	Arthropoda	Insecta	Diptera	Hybotidae	Elaphropeza	Elaphropeza ephippiata	OTU_1764;size=32	KJ082768	Elaphropeza_ephippiata	0.978	Elaphropeza_ephippiata_voucher_AB31515626_cytochrome_oxidase_subunit_1_(COI)_gene,_partial_cds;_mitochondrial	62	0	0	0	0	0	0	0	0	0	0	0	0	0	0	0	12	5	0	0	0	0	0	0	0	0	0	0	0	0	0	0	0	0	0	0
GMGMN1116-14	BOLD:ACB5087	0.987	Arthropoda	Insecta	Diptera	Hybotidae	Elaphropeza	Elaphropeza ephippiata	OTU_15873;size=2	MG823448	Elaphropeza_ephippiata	0.987	Elaphropeza_ephippiata_voucher_AK9E_cytochrome_oxidase_subunit_1_(COI)_gene,_partial_cds;_mitochondrial	10	0	0	0	0	0	0	0	0	0	0	0	0	0	0	0	0	0	0	0	0	0	0	0	0	0	0	0	0	0	0	0	0	0	0	0
GBMTM1139-15	BOLD:ACB5087	0.9836	Arthropoda	Insecta	Diptera	Hybotidae	Elaphropeza	Elaphropeza ephippiata	OTU_5437;size=3	MG823448	Elaphropeza_ephippiata	0.978	Elaphropeza_ephippiata_voucher_AK9E_cytochrome_oxidase_subunit_1_(COI)_gene,_partial_cds;_mitochondrial	8	0	0	0	0	0	0	0	0	0	0	0	0	0	0	0	3	0	0	0	0	0	0	0	0	0	0	0	0	0	0	0	0	0	0	0
EMPID064-13	BOLD:ACB3129	1	Arthropoda	Insecta	Diptera	Hybotidae	Euthyneura	Euthyneura gyllenhali	OTU_2837;size=11	MG823467	Euthyneura_gyllenhali	1	Euthyneura_gyllenhali_voucher_AP7E_cytochrome_oxidase_subunit_1_(COI)_gene,_partial_cds;_mitochondrial	17	0	0	0	0	0	0	0	0	0	0	0	0	0	0	0	0	0	0	0	0	0	0	0	0	0	0	0	0	0	0	0	0	0	0	0
GMNWH776-14	BOLD:ACC0017	1	Arthropoda	Insecta	Diptera	Hybotidae	Euthyneura	Euthyneura myrtilli	OTU_3312;size=13	MG823490	Euthyneura_myrtilli	1	Euthyneura_myrtilli_voucher_AY3E_cytochrome_oxidase_subunit_1_(COI)_gene,_partial_cds;_mitochondrial	54	0	0	0	0	0	0	0	0	0	0	0	0	0	0	0	0	0	0	0	0	0	0	0	0	0	0	0	0	0	0	0	0	0	0	0
GMGRF3137-13	BOLD:ACD8518	1	Arthropoda	Insecta	Diptera	Hybotidae	Hybos	Hybos culiciformis	OTU_122;size=1724	KJ082814	Hybos_culiciformis	1	Hybos_culiciformis_voucher_AB31539302_cytochrome_oxidase_subunit_1_(COI)_gene,_partial_cds;_mitochondrial	3436	0	0	0	4	0	0	0	7	21	0	0	0	0	0	0	0	18	14	109	6	0	0	0	0	0	0	0	35	50	0	0	0	0	0	0
GMGRG4823-13	BOLD:ACD8518	0.9754	Arthropoda	Insecta	Diptera	Hybotidae	Hybos	Hybos culiciformis	OTU_4861;size=3	KJ082814	Hybos_culiciformis	0.965	Hybos_culiciformis_voucher_AB31539302_cytochrome_oxidase_subunit_1_(COI)_gene,_partial_cds;_mitochondrial	11	0	0	0	0	0	0	0	0	0	0	0	0	0	0	0	0	0	0	0	0	0	0	0	0	0	0	0	0	0	0	0	0	0	0	0
GMGRG4560-13	BOLD:ACD7093	1	Arthropoda	Insecta	Diptera	Hybotidae	Hybos	Hybos femoratus	OTU_3502;size=4	KJ082815	Hybos_femoratus	1	Hybos_femoratus_voucher_AB31510644_cytochrome_oxidase_subunit_1_(COI)_gene,_partial_cds;_mitochondrial_>gi_573463539_gb_KJ082816.1__Hybos_femoratus_voucher_AB42406189_cytochrome_oxidase_subunit_1_(COI)_gene,_partial_cds;_mitochondrial_>gi_573463547_gb_KJ082820.1__Hybos_femoratus_voucher_AB42406195_cytochrome_oxidase_subunit_1_(COI)_gene,_partial_cds;_mitochondrial	11	0	0	11	0	0	0	0	0	0	0	0	0	0	0	0	0	0	0	0	0	0	0	0	0	0	0	0	0	0	0	0	0	0	0	0
[truncated: 3,382 more rows]
[truncated: 55 more columns]

## Sheet: Summarizing Pivot
order_name	genus_name	species_name	bin_uri	reads/BIN	organic grassland_10.04.-25.04.	organic grassland_26.04.-21.05.	organic grassland_22.05.-02.06.	organic grassland_03.06.-14.06.	organic grassland_15.06.-26.06.	organic grassland_27.06.-09-07.	organic grassland_10.07.-18.07.	organic grassland_19.07-31.07.	organic grassland_01.08.-18.08.	organic grassland_19.08.-12.09.	organic grassland_13.09-15.10	organic forest fringe_10.04.-25.04.	organic forest fringe_26.04.-21.05.	organic forest fringe_22.05.-02.06.	organic forest fringe_03.06.-14.06.	organic forest fringe_15.06.-26.06.	organic forest fringe_27.06.-09-07.	organic forest fringe_10.07.-18.07.	organic forest fringe_19.07-31.07.	organic forest fringe_01.08.-18.08.	organic forest fringe_19.08.-12.09.	organic forest fringe_13.09-15.10	intensive grassland_10.04.-25.04.	intensive grassland_26.04.-21.05.	intensive grassland_22.05.-02.06.	intensive grassland_03.06.-14.06.	intensive grassland_15.06.-26.06.	intensive grassland_27.06.-09-07.	intensive grassland_10.07.-18.07.	intensive grassland_19.07-31.07.	intensive grassland_01.08.-18.08.	intensive grassland_19.08.-12.09.	intensive grassland_13.09-15.10	intensive forest fringe_10.04.-25.04.	intensive forest fringe_26.04.-21.05.	intensive forest fringe_22.05.-02.06.	intensive forest fringe_03.06.-14.06.	intensive forest fringe_15.06.-26.06.	intensive forest fringe_27.06.-09-07.	intensive forest fringe_10.07.-18.07.	intensive forest fringe_19.07-31.07.	intensive forest fringe_01.08.-18.08.	intensive forest fringe_19.08.-12.09.	intensive forest fringe_13.09-15.10
[truncated: 3,906 more rows]

[truncated: 1 more sheets: Pivot for BIN counting graphs]
