# Supplementary material for: Toward a standardized quantitative and qualitative insect monitoring scheme
Source: Ecol Evol. 2020 Apr 2;10(9):4009–20. doi: 10.1002/ece3.6166 (PMC7244892; doi:10.1002/ece3.6166)
Supplement: Supplementary file 3 — Table S3 [file ECE3-10-4009-s003.xlsx]

## Sheet: Gesamt
Butterflies (Rhopalocera)
species	organ. M1	organ. M2	intens. M3	intens. M4	Red Book
Pieris brassicae*	2	11 NGS	0	2 NGS
Pieris napi*	13 NGS	47 NGS	5	7
Pieris rapae*	10	5	2	3
Antocharis cardamines*	0	0 NGS	0	0
Vanessa cardui*	1	0	0	0
Vanessa atalanta*	0	2	0	0
Inachis io*	2	2 NGS	0	0
Argynnis paphia*	1	0	0	1
Araschnia levana*	4 NGS	5 NGS	0	1 NGS
Maniola jurtina*	96 NGS	58 NGS	6 NGS	7
Aphantopus hyperantus*	0	1	0	1
Coenonympha pamphilus*	0 NGS	0 NGS	0	0
Lycaena phlaeas*	0	0	1	0
Polyommatus icarus*	0 NGS	0	2 NGS	0 NGS
Cupido argiades*	0 NGS	0 NGS	0	0
Carcharodus alceae*	0 NGS	0 NGS	0	0	2
Ochlodes sylvanus*	0	0 NGS	0	0
Thymelicus lineola*	0 NGS	1	0 NGS	0
Total species (butterflies)	13	14	6	8	1
organic farming total	261 specimens selected
(M1+M2)	17 species (butterflies)
intensive farming total			38 specimens selected
(M3+M4)			10 species (butterflies)
Larger Moths (Macroheterocera)
species	organ. M1	organ. M2	intens. M3	intens. M4	Red Book
Thyatira batis	1	3 NGS	1	1
Hybrosyne pyritoides	0	1 NGS	0	1
Tethea or	0	0 NGS	0	0
Achlya flavicornis	0	0 NGS	0	0
Watsonalla binaria	0	0 NGS	0	0
Malacosoma neustria	0	1	0	0
Dasychira pudibunda	0	0	0	0 NGS
Hepialus sylvina (1)	6 NGS	27 NGS	5 NGS	6 NGS
Phymatopus hecta* (1)	0	0 NGS	0	0
Chamaesphecia empiformis* (1)	0	0 NGS	0	0 NGS
Sesia apiformis* (1)	0	0 NGS	0	0
Synanthedon vespiformis* (1)	0 NGS	0 NGS	0	0 NGS
Dahlica charlottae* (1)	0 NGS	0 NGS	0	0 NGS	R
Dahlica triquetrella* (1)	0	0 NGS	0	0 NGS
Narycia duplicella* (1)	0	0 NGS	0	0 NGS
Proutia betulina* (1)	0	0 NGS	0	0
Psyche casta* (1)	0 NGS	0 NGS	0	0
Pterostoma palpina	0	1 NGS	0	0
Ptilodon capucina	0	1	0	0
Clostera curtula	0	0 NGS	0	0
Notodonta ziczac	0	1 NGS	0	0
Drymonia dodonaea	0	1	0	0
Phalera bucephala	0	1	0	0
Diacrisia sannio	0	0	1	0
Cybosia mesomella*	0	0	0	0 NGS
Eilema sororcula	0	0	0	0 NGS
Eilema depressa	0	0 NGS	0	0
Orgyia antiqua*	0	0 NGS	0	0 NGS
Lymantria monacha	0	1	0	0
Deilephila porcellus	1	0	0	0
Deilephila elpenor	0	0	0	1
Macroglossum stellatarum*	1	0	0	0
Hemaris fuciformis*	0	0	0	0 NGS	V
Hyloicus pinastri	0	1	0	0
Laothoe populi	0	5	0	0
Agrotis exclamationis	1 NGS	1 NGS	0	0
Agrotis segetum	0	1	1	0
Agrotis ipsilon	1	2 NGS	2	0
Noctua janthina	0	1	0	1
Noctua comes	5	2 NGS	0	1
Noctua interjecta*	1 NGS	6 NGS	0 NGS	1
Xestia c-nigrum	8 NGS	8 NGS	6 NGS	0 NGS
Xestia sexstrigata	0 NGS	0	0	0
Xestia xanthographa	5 NGS	20 NGS	1 NGS	1 NGS
Ochropleura plecta	0	0	0 NGS	0
Cerastis leucographa	0	0 NGS	0	0
Diarsia mendica	0	0 NGS	0	2
Diarsia brunnea	0	0 NGS	0	0
Orthosia incerta	0	1	0	0
Orthosia munda	0	0	0	1
Panolis flammea	0	0 NGS	0	0
Polia nebulosa	0	0	0	1
Mamestra brassicae	0	2	0	0
Mamestra oleracea	0 NGS	1	0	0
Mamestra persicariae	0	1	0	0
Mythimna pallens	0 NGS	1	0 NGS	0
Mythimna impura	4	7 NGS	3	8
Mythimna conigera	1 NGS	49 NGS	1	3
Mythimna albipuncta	1	1	0	0
Mythimna l-album	0	0	0	0 NGS	3
Hadena bicruris	1	0	0	0
Apamea lithoxylea*	2	1 NGS	1	0
Apamea monoglypha	7	2	0	1
Apamea epomidion*	0	0 NGS	0	0
Apamea scolopacina*	0 NGS	0	0	0 NGS
Apamea remissa*	0	1	0	0
Apamea crenata*	0	0 NGS	1	0
Trachea atriplicis	1	0	0	1
Talpophila matura	0	1	2	2	V
Hoplodrina octogenaria	0 NGS	1 NGS	0	1
Hoplodrina blanda	1 NGS	0 NGS	3	2
Hoplodrina ambigua	0	0	0 NGS	0
Ipimorpha subtusa*	0	0 NGS	0	0
Charanyca trigrammica	0	3 NGS	0	0
Charanyca ferruginea	0	1	0	2 NGS
Conistra vaccinii	0	1	0	0
Conistra ligula	0	1 NGS	0	0	3
Enargia ypsillon*	1	1	0	0
Cosmia trapezina	0	4 NGS	0	0
Oligia strigilis	0 NGS	0 NGS	0 NGS	0 NGS
Oligia latruncula	0 NGS	0 NGS	0 NGS	0 NGS
Oligia versicolor	0 NGS	0 NGS	0 NGS	0 NGS
Mesoligia furuncula	0	0 NGS	0	0
Mesapamea secalis	1 NGS	5 NGS	0	0 NGS
Mesapamea secalella	0	3 NGS	0	0
Phlogophora meticulosa	1	0	0	1
Dypterygia scabriuscula	0	0 NGS	1	1 NGS
Crypsedra gemmea*	0	1	0	0
Blepharita adusta*	0	4	0	0
Blepharita satura	0	3	0	0
Agrochola circellaris	0	8 NGS	0	0
Agrochola litura	2 NGS	1 NGS	1 NGS	1 NGS
Agrochola macilenta	0	5 NGS	0	0
Allophyes oxyacanthae	0	2 NGS	0	0
Antitype chi*	0 NGS	0 NGS	0 NGS	0
Lithophane ornitopus	0	0 NGS	0	0
Eupsilia transversa	0	0	0	1 NGS
Shargacucullia lychnitis*	0	1	0	0	V
Amphipyra pyramidea	0	2 NGS	0	0 NGS
Amphipyra tragopoginis	0	0	1	1
Abrostola trigemina (triplasia)	1 NGS	1 NGS	1 NGS	0 NGS
Polychrysia moneta*	0	1	0	0	V
Diachrysia chrysitis	1	4	0	2
Diachrysia stenochrysis	1 NGS	4 NGS	0 NGS	0
Autographa gamma	15 NGS	16 NGS	1 NGS	7 NGS
Macdonoughia confusa	1 NGS	0 NGS	0	0 NGS
Axylia putris	0	0	0	0 NGS
Pharetra rumicis	1 NGS	1 NGS	0 NGS	3
Acronicta psi	0	0	1	0
Acronicta auricoma*	3	0	0	0
Jaspidia pygarga	0 NGS	0 NGS	0 NGS	0 NGS
Nycteola revayana	0 NGS	0 NGS	0 NGS	0 NGS
Panemeria tenebrata*	0	0 NGS	0	0 NGS
Ectypa glyphica	1 NGS	0 NGS	0 NGS	0
Catocala nupta*	0	1	0	0
Catocala promissa*	0	1	0	0	3
Catephia alchymista	0	0	0 NGS	0	1
Hypena proboscidalis	0 NGS	2 NGS	0 NGS	1 NGS
Hypena crassalis*	1	0	0	0
Rivula sericealis	0 NGS	0 NGS	0 NGS	0 NGS
Herminia tarsicrinalis	0	0 NGS	0	0
Herminia grisealis*	0	0 NGS	0 NGS	0
Trisateles emortualis*	0 NGS	0 NGS	0 NGS	0 NGS
Parascotia fuliginaria	0 NGS	0 NGS	0 NGS	0
Scopula immorata	0 NGS	0 NGS	0 NGS	0
Scopula immutata	0 NGS	0	0 NGS	0
Scopula nigropunctata	0	0 NGS	0 NGS	0
Scopula floslactata*	0	0 NGS	0	0
Idaea fuscovenosa*	0	0 NGS	0	0	3
Idaea aversata	0	0 NGS	0	0
Cyclophora punctaria	0	0 NGS	0	0 NGS
Cyclophora linearia	0	0 NGS	0	0
Timandra comae	0	0 NGS	0 NGS	0
Scotopteryx chenopodiata	0	0	0	0 NGS
Xanthorhoe spadicearia	0 NGS	0 NGS	0	0
Xanthorhoe ferrugata	0 NGS	0 NGS	0	0
Xanthorhoe designata	0	0 NGS	0	0
Xanthorhoe quadrifasiata	0 NGS	0	0	1
Camptogramma bilineata	0 NGS	0 NGS	0 NGS	0 NGS
Epirrhoe alternata	0 NGS	0 NGS	0 NGS	0 NGS
Euphyia unangulata	0	0 NGS	0	0
Chloroclysta siterata	0 NGS	0	0	0
Dysstroma truncata	0 NGS	0 NGS	0	0 NGS
Gandaritis pyraliata	0	0	0 NGS	0
Thera juniperata*	0	0 NGS	0	0
Thera variata	0	0 NGS	0	0
Thera obeliscata	0	0 NGS	0	0
Mesoleuca albicillata*	0	0 NGS	1	1
Cosmorhoe ocellata	0 NGS	0 NGS	0 NGS	0
Ecliptopera silaceata	0	0 NGS	0	0
Ecliptopera capitata	0	0 NGS	0	0 NGS
Epirrita dilutata	0	0	0	0 NGS
Epirrita christyi	0	0 NGS	0	0 NGS
Operophtera brumata*	0	0	0	0 NGS
Minoa murinata*	0	0 NGS	0	0
Triphosa dubitata*	0	0 NGS	0	0
Philereme vetulata	0	0 NGS	0	0 NGS
Perizoma alchemillata	0	0 NGS	0	0 NGS
Eupithecia immundata*	0	0 NGS	0	0
Eupithecia intricata*	0	0 NGS	0	0
Eupithecia plumbeolata*	0	0 NGS	0	0
Eupithecia icterata	0	0 NGS	0	0
Eupithecia tantillaria	0	0 NGS	0	0
Eupithecia tripunctaria*	0	0 NGS	0	0
Eupithecia virgaureata	0	0 NGS	0	0
Pasiphila debiliata*	0	0 NGS	0	0
Lomaspilis marginata	0	0 NGS	0	0
Macaria liturata	0	0 NGS	0	0
Chiasmia clathrata	0 NGS	1 NGS	0	0
Opisthograptis luteolata	0 NGS	0	0	0
Plagodis dolabraria	0	1	0	0
Cabera exanthemata	0	0 NGS	0	0
Epione repandaria	0	0 NGS	0	0
Selenia dentaria	1 NGS	1 NGS	0	0
Crocallis elinguaria*	0	1	0	0
Odontopera bidentata	0	3 NGS	0	0
Campaea margaritaria	0	0 NGS	0	0 NGS
Hylaea fasciaria	0	0	0 NGS	0
Agriopis aurantiaria	0	0 NGS	0	0 NGS
Agriopis leucophaearia*	0	0 NGS	0	0 NGS
Biston betularia	0	0 NGS	0	0
Ectropis crepuscularia	0	1 NGS	0 NGS	0
Alcis repandata	0	0	0	1
Hypomecis punctinalis	1	0	0	0
Ematurga atomaria	0	1	0	0
Deileptenia ribeata	0	8 NGS	0	1
Peribatodes rhomboidaria	0 NGS	0	0 NGS	0 NGS
Total species (Macrohet.)	64	150	50	73	10
organic farming total	328 specimens selected
(M1+M2)	165 species (Macroheterocera)
intensive farming total			94 specimens selected
(M3+M4)			96 species (Macroheterocera)
Micromoths (Microlepidoptera)
species	organ. M1	organ. M2	intens. M3	intens. M4	Red Book
Acleris cristana	NGS	NGS	0	0
Acleris ferrugana*	0	NGS	0	0
Acompsia cinerella*	NGS	NGS	NGS	0
Adela reaumurella*	NGS	NGS	NGS	0
Aethes smeathmanniana	0	NGS	NGS	NGS
Agapeta hamana	NGS	NGS	NGS	0
Agonopterix arenella	0	NGS	0	NGS
Agonopterix heracliana	NGS	NGS	0	NGS
Agonopterix liturosa*	NGS	0	NGS	NGS
Agriphila straminella	NGS	NGS	NGS	NGS
Agriphila tristella	NGS	NGS	0	0
Aleimma loeflingiana	0	0	0	NGS
Amblyptilia acanthadactyla*	0	NGS	0	0
Anacampsis blattariella*	0	0	NGS	0
Anacampsis populella*	0	0	NGS	0
Anania coronata*	0	NGS	0	0
Anania fuscalis*	0	NGS	NGS	NGS
Anania hortulata	0	NGS	0	NGS
Ancylis achatana*	NGS	NGS	0	0
Anthophila fabriciana*	NGS	NGS	NGS	NGS
Aphelia paleana*	NGS	0	0	0	V
Aphomia sociella*	0	NGS	NGS	0
Apotomis turbidana*	0	NGS	0	0
Aproaerema anthyllidella*	NGS	NGS	NGS	0
Argyresthia albistria*	0	NGS	NGS	NGS
Argyresthia bonnetella*	0	0	NGS	0
Argyresthia goedartella	0	NGS	0	0
Argyresthia pruniella*	0	0	NGS	0
Argyresthia retinella*	0	NGS	0	0
Argyresthia semifusca*	NGS	0	0	0	3
Argyresthia spinosella*	NGS	NGS	NGS	NGS
Aspilapteryx tringipennella*	NGS	0	NGS	0
Bactra lancealana*	NGS	0	0	0
Batia lunaris*	NGS	NGS	0	0
Blastobasis glandulella*	0	NGS	NGS	NGS
Borkhausenia fuscescens*	NGS	NGS	0	0
Brachmia blandella*	NGS	NGS	0	NGS
Bryotropha senectella*	0	NGS	0	NGS
Bryotropha terrella*	NGS	NGS	NGS	NGS
Bucculatrix cristatella*	NGS	0	NGS	NGS
Bucculatrix demaryella*	NGS	NGS	0	0
Bucculatrix nigricomella*	NGS	0	0	0
Bucculatrix ulmella*	NGS	0	NGS	0
Caloptilia alchimiella*	0	NGS	0	0
Caloptilia fidella*	0	NGS	NGS	NGS
Caloptilia rufipennella*	NGS	0	0	0
Capua vulgana*	0	NGS	0	0
Carcina quercana*	NGS	NGS	NGS	NGS
Catoptria permutatellus*	0	NGS	0	0
Celypha lacunana	NGS	NGS	0	NGS
Celypha striana	NGS	NGS	NGS	NGS
Chionodes electella*	0	NGS	0	NGS
Chrysoteuchia culmella	NGS	NGS	NGS	NGS
Clepsis consimilana*	0	NGS	0	0
Cnephasia asseclana	NGS	NGS	0	NGS
Cnephasia genitalana*	0	0	NGS	0	V
Cnephasia incertana*	0	NGS	NGS	0
Cnephasia stephensiana	NGS	NGS	NGS	NGS
Coleophora flavipennella*	NGS	NGS	NGS	NGS
Coleophora glaucicolella*	0	NGS	NGS	0
Coleophora ibipennella*	0	0	0	NGS
Coleophora laricella*	NGS	0	0	0
Coleophora parthenogenella*	0	NGS	0	0
Coleophora sylvaticella*	0	0	0	NGS
Coleophora versurella*	NGS	0	0	0
Coptotriche marginea*	NGS	0	0	0
Crambus lathoniellus	0	NGS	0	NGS
Crambus perlella	NGS	NGS	NGS	NGS
Cydia amplana	0	NGS	NGS	NGS	3
Cydia fagiglandana*	NGS	NGS	0	0
Cydia nigricana*	0	NGS	0	NGS
Cydia splendana	0	NGS	NGS	NGS
Cydia strobilella*	0	NGS	0	NGS
Depressaria albipunctella	NGS	NGS	NGS	NGS
Depressaria olerella*	NGS	NGS	NGS	NGS
Dichelia histrionana*	0	NGS	0	0
Dichrorampha petiverella*	NGS	NGS	NGS	NGS
Dichrorampha plumbanaAS*	NGS	NGS	0	0
Dichrorampha sedatana*	NGS	NGS	0	0
Dichrorampha sequana*	NGS	0	0	0
Dichrorampha vancouverana*	0	NGS	NGS	0
Diurnea fagella	0	NGS	0	NGS
Dyseriocrania subpurpurella*	0	NGS	0	NGS
Ectoedemia argyropeza*	0	NGS	0	0
Elachista exactella*	0	0	0	NGS
Elachista freyerella*	NGS	NGS	NGS	NGS
Elachista gleichenella*	NGS	0	NGS	NGS
Elachista pollinariella*	NGS	0	0	0
Elachista utonella*	0	0	0	NGS
Ematurga atomaria*	NGS	NGS	0	0
Emmelina monodactyla*	NGS	NGS	NGS	NGS
Enarmonia formosana*	0	0	NGS	0
Endothenia ericetana*	0	0	NGS	0
Endotricha flammealis	NGS	NGS	NGS	NGS
Epagoge grotiana*	NGS	NGS	NGS	NGS
Epermenia chaerophyllella*	0	0	0	NGS
Epiblema sticticana*	0	NGS	0	0
Epiblema turbidana*	NGS	0	0	0	V
Epinotia cinereana*	0	NGS	0	0
Epinotia fraternana*	0	NGS	0	NGS	V
Epinotia granitana*	NGS	NGS	0	0
Epinotia nanana*	0	NGS	NGS	0
Epinotia nigricana*	0	NGS	0	0	3
Epinotia pygmaeana*	NGS	NGS	NGS	NGS
Epinotia tedella*	NGS	NGS	0	0
Epinotia tenerana*	0	NGS	NGS	NGS
Eucosma balatonana*	NGS	NGS	0	0
Eudonia lacustrata	NGS	NGS	NGS	NGS
Eudonia mercurella	NGS	NGS	NGS	NGS
Eudonia truncicolella*	0	NGS	0	NGS
Eulamprotes atrella*	0	NGS	0	0
Exoteleia dodecella*	0	0	NGS	0
Gelechia muscosella*	NGS	0	0	0
Glyphipterix bergstraesserella*	0	0	0	NGS
Glyphipterix forsterella*	NGS	NGS	0	NGS
Glyphipterix simpliciella*	0	NGS	0	NGS
Grapholita compositella*	NGS	NGS	0	0
Gypsonoma dealbana*	NGS	NGS	NGS	NGS
Gypsonoma sociana*	0	NGS	0	0
Harpella forficella*	0	NGS	NGS	NGS
Hedya nubiferana	0	NGS	0	0
Hedya pruniana	0	NGS	NGS	NGS
Helcystogramma lutatella*	NGS	0	NGS	0
Helcystogramma rufescens*	0	NGS	0	NGS
Heliozela sericiella*	0	0	0	NGS
Heringocrania unimaculella*	0	0	0	NGS
Incurvaria koerneriella*	0	NGS	0	0
Incurvaria masculella*	0	NGS	0	0
Infurcitinea ignicomella*	0	NGS	0	0
Isotrias rectifasciana*	0	NGS	0	0
Lampronia corticella*	0	NGS	0	0
Lathronympha strigana	0	NGS	0	0
Leucoptera laburnella*	NGS	NGS	0	0
Lozotaenia forsterana*	0	NGS	0	0
Lyonetia prunifoliella*	0	0	NGS	0
Metalampra cinnamomea*	NGS	NGS	NGS	NGS
Metzneria lappella*	NGS	0	0	0
Mompha langiella*	0	NGS	0	0
Monochroa tenebrella*	0	0	NGS	NGS
Monopis monachella*	NGS	0	0	0
Monopis obviella*	0	NGS	0	NGS
Monopis weaverella*	0	NGS	NGS	0
Montescardia tessulatellus*	0	NGS	0	0
Morophaga choragella*	0	NGS	0	0
Nemapogon cloacella*	NGS	NGS	0	NGS
Nemapogon wolffiella*	0	NGS	0	0
Nematopogon robertella*	NGS	NGS	0	0
Nematopogon swammerdamella*	NGS	NGS	0	0
Nemophora ochsenheimerella*	NGS	NGS	NGS	0	V
Nemophora scopolii*	NGS	NGS	0	NGS
Nomophila noctuella	NGS	0	0	NGS
Notocelia roborana*	0	NGS	0	0
Olindia schumacherana*	NGS	0	0	0
Orthotaenia undulana	0	NGS	NGS	NGS
Pammene aurana*	0	0	0	NGS
Pammene ignorata*	0	NGS	0	0
Pammene ochsenheimeriana*	0	NGS	0	NGS
Pammene argyrana*	0	0	0	NGS
Pandemis cerasana	NGS	NGS	0	0
Pandemis corylana	NGS	NGS	0	NGS
Pandemis heparana	0	0	NGS	0
Parachronistis albiceps*	0	NGS	0	0
Paraswammerdamia nebulella*	NGS	NGS	0	0
Parornix finitimella*	0	0	NGS	NGS
Parornix torquillella*	0	0	NGS	NGS
Patania ruralis	0	NGS	0	NGS
Phyllocnistis labyrinthella*	0	NGS	0	0
Phyllonorycter cerasicolella*	NGS	0	NGS	0
Phyllonorycter harrisella*	NGS	NGS	NGS	NGS
Phyllonorycter heegeriella*	0	NGS	0	NGS
Phyllonorycter maestingella*	NGS	NGS	NGS	NGS
Phyllonorycter medicaginella*	NGS	NGS	0	0
Phyllonorycter quercifoliella*	NGS	NGS	NGS	NGS
Phyllonorycter roboris*	NGS	0	NGS	NGS
Plutella xylostella*	NGS	NGS	NGS	NGS
Pristerognatha fuligana*	0	NGS	0	NGS
Pristerognatha penthinana*	0	NGS	0	0
Pseudatemelia josephinae*	0	NGS	0	0
Pseudohermenias abietana	0	NGS	0	0
Psoricoptera gibbosella*	0	0	NGS	NGS
Pterophorus pentadactyla*	0	NGS	0	0
Pterotopteryx dodecadactyla*	0	NGS	0	0
Pyrausta despicata	NGS	NGS	NGS	NGS
Rhopobota naevana*	0	NGS	NGS	NGS
Schreckensteinia festaliella*	NGS	0	0	0
Scoparia ambigualis complex	NGS	NGS	0	0
Scythris knochella*	0	NGS	0	0
Spatalistis bifasciana*	0	NGS	0	NGS
Stenolechia gemmella*	0	0	0	NGS
Stigmella hemargyrella*	0	0	NGS	0
Stigmella roborella*	NGS	0	0	0	G
Stigmella tityrella*	NGS	NGS	0	0
Syndemis musculana	0	NGS	0	0
Teleiodes luculella*	NGS	NGS	NGS	0
Teleiodes vulgella*	NGS	0	NGS	0
Tinea semifulvella*	0	NGS	0	0
Tinea trinotella*	NGS	0	0	0
Tischeria ekebladella*	NGS	NGS	NGS	NGS
Udea prunalis*	0	NGS	0	NGS
Yponomeuta cagnagella complex	0	NGS	NGS	NGS
Yponomeuta evonymella	NGS	NGS	0	0
Yponomeuta plumbella*	NGS	0	0	0
Ypsolopha mucronella*	NGS	NGS	NGS	NGS
Ypsolopha nemorella*	0	NGS	0	0
Ypsolopha parenthesella*	NGS	NGS	0	NGS
Ypsolopha ustella*	0	NGS	NGS	NGS
Zeiraphera isertana*	NGS	NGS	NGS	NGS
Total species (Microlep.)	97	151	80	94	9
organic farming total
(M1+M2)	182 species (Microlepidoptera)
intensive farming total
(M3+M4)			122 species (Microlepidoptera)
Total species (Lepidoptera)	174	315	136	175	20
organic farming total
(M1+M2)	364 species (Lepidoptera)
intensive farming total
(M3+M4)			228 species (Lepidoptera)
Total species M1-M4	412 species (Lepidoptera)
* not collected at light
(1) according to current taxonomy belonging to Microlepidoptera
