# Supplementary material for: Toward a standardized quantitative and qualitative insect monitoring scheme
Source: Ecol Evol. 2020 Apr 2;10(9):4009–20. doi: 10.1002/ece3.6166 (PMC7244892; doi:10.1002/ece3.6166)
Supplement: Supplementary file 4 — Table S4 [file ECE3-10-4009-s004.xlsx]

## Sheet: Tabelle1
Species	organic	(o) species	intensive	(i) species	Red Book
Thyatira batis	18	1	14	1
Hybrosyne pyritoides	11	1	12	1
Tetheella fluctuosa*	1	1	0	0
Tethea or	15	1	9	1
Tethea duplaris*	0	0	1	1
Achlya flavicornis	2	1	0	0
Watsonalla binaria	7	1	10	1
Watsonalla cultraria*	20	1	10	1
Drepana falcataria*	9	1	6	1
Falcaria lacertinaria*	5	1	2	1
Apoda limacodes*	6	1	6	1
Dendrolimus pini*	13	1	10	1
Malacosoma neustria	4	1	8	1
Poecilocampa populi*	0	0	1	1
Lymantria monacha	12	1	9	1
Dasychira pudibunda	13	1	11	1
Arctornis l-nigrum*	1	1	0	0
Hepialus humuli*	1	1	0	0	3
Hepialus sylvina	15	1	3	1
Zeuzera pyrina*	0	0	1	1
Phragmataecia castaneae*	0	0	1	1	V
Thaumetopoea processionea*	5	1	5	1	V
Cerura erminea*	2	1	0	0	V
Gluphisia crenata*	1	1	1	1
Furcula bifida*	2	1	1	1
Furcula furcula*	1	1	1	1
Pterostoma palpina	5	1	3	1
Pheosia gnoma*	6	1	4	1
Pheosia tremula*	6	1	5	1
Ptilodon cucullina*	5	1	2	1
Ptilodon capucina	5	1	7	1
Ptilophora plumigera*	1	1	2	1
Clostera curtula	3	1	6	1
Notodonta dromedarius*	11	1	5	1
Notodonta ziczac	4	1	7	1
Drymonia ruficornis*	7	1	2	1
Drymonia dodonaea	10	1	9	1
Harpyia milhauseri*	3	1	1	1
Stauropus fagi*	5	1	2	1
Peridea anceps*	6	1	3	1
Phalera bucephala	11	1	3	1
Rhyparia purpurata*	1	1	0	0	3
Diacrisia sannio	7	1	0	0
Phragmatobia fuliginosa*	15	1	13	1
Callimorpha dominula*	1	1	0	0
Diaphora mendica*	1	1	0	0	V
Spilosoma lutea*	2	1	1	1
Spilosoma lubricipeda*	19	1	6	1
Arctia caja*	2	1	0	0	V
Atolmis rubricollis*	11	1	0	0
Eilema sororcula	10	1	6	1
Eilema depressa	6	1	19	1
Eilema complana*	3	1	0	0
Lithosia quadra*	9	1	7	1	V
Endromis versicolora*	1	1	0	0
Aglia tau*	5	1	1	1
Saturnia pavonia*	0	0	1	1
Deilephila porcellus	12	1	1	1
Deilephila elpenor	6	1	3	1
Proserpinus proserpina*	1	1	0	0	V
Mimas tiliae*	4	1	4	1
Sphinx pinastri	15	1	7	1
Sphinx ligustri*	0	0	1	1
Laothoe populi	7	1	2	1
Smerinthus ocellata*	1	1	1	1
Celama confusalis*	0	0	2	1
Meganola albula*	1	1	0	0
Agrotis exclamationis	17	1	14	1
Agrotis clavis*	1	1	1	1
Agrotis segetum	8	1	10	1
Agrotis ipsilon	5	1	6	1
Noctua janthina	4	1	3	1
Noctua janthe*	2	1	0	0
Noctua comes	1	1	3	1
Noctua fimbriata*	1	1	2	1
Noctua pronuba*	16	1	12	1
Xestia c-nigrum	18	1	23	1
Xestia sexstrigata	14	1	0	0
Xestia xanthographa	29	1	1	1
Xestia ditrapezium*	0	0	2	1
Xestia triangulum*	0	0	1	1
Ochropleura plecta	16	1	10	1
Cerastis leucographa	1	1	1	1
Anaplectoides prasina*	1	1	0	0
Diarsia mendica	20	1	16	1
Diarsia rubi*	1	1	0	0
Diarsia brunnea	1	1	0	0
Metagnorisma depuncta*	0	0	1	1
Orthosia incerta	32	1	11	1
Orthosia gothica*	83	1	17	1
Orthosia cerasi*	26	1	18	1
Orthosia cruda*	12	1	5	1
Orthosia gracilis*	1	1	0	0
Orthosia munda	5	1	2	1
Panolis flammea*	22	1	5	1
Polia nebulosa	1	1	0	0
Mamestra brassicae	4	1	8	1
Mamestra thalassina*	0	0	2	1
Mamestra oleracea	4	1	2	1
Mamestra persicariae	2	1	1	1
Mythimna pallens	4	1	12	1
Mythimna impura	1	1	5	1
Mythimna conigera	9	1	3	1
Mythimna albipuncta	21	1	12	1
Mythimna ferrago*	0	0	1	1
Mythimna l-album	1	1	1	1	3
Leucania comma*	1	1	0	0
Hadena bicruris	1	1	1	1
Apamea sordens*	2	1	0	0
Apamea monoglypha	7	1	4	1
Apamea anceps*	2	1	5	1
Apamea illyria*	1	1	1	1
Mesapamea secalis	1	1	3	1
Mesapamea secalella	1	1	0	0
Hoplodrina octogenaria	2	1	4	1
Hoplodrina blanda	1	1	2	1
Hoplodrina ambigua	5	1	5	1
Charanyca trigrammica	8	1	3	1
Charanyca ferruginea	2	1	6	1
Cosmia trapezina	6	1	7	1
Cosmia pyralina*	1	1	0	0
Photedes extrema*	0	0	1	1
Oligia strigilis	20	1	5	1
Oligia latruncula	5	1	0	0
Oligia versicolor	5	1	0	0
Mesoligia furuncula	1	1	2	1
Phlogophora meticulosa	9	1	2	1
Euplexia lucipara*	0	0	1	1
Dypterygia scabriuscula	3	1	2	1
Trachaea atriplicis	0	0	3	1
Talpophila matura	2	1	3	1	V
Agrotis venustula*	6	1	1	1
Lithophane ornitopus	1	1	1	1
Cirrhia icteritia*	3	1	0	0
Tiliacea citrago*	3	1	0	0
Conistra rubiginosa*	1	1	3	1
Conistra rubiginea*	6	1	3	1
Conistra ligula	2	1	1	1	3
Conistra vaccinii	18	1	9	1
Agrochola litura	6	1	1	1
Agrochola circellaris	14	1	7	1
Agrochola macilenta	9	1	4	1
Agrochola lota*	1	1	0	0
Agrochola helvola*	1	1	0	0
Agrochola lychnidis*	0	0	2	1	V
Allophyes oxacanthae	6	1	8	1
Blepharita satura	1	1	0	0
Hydraecia micacea*	2	1	0	0
Amphipoea fucosa*	1	1	1	1
Luperina testacea*	2	1	2	1
Rhizedra lutosa*	2	1	1	1
Eupsilia transversa	13	1	10	1
Shargacucullia verbasci*	0	0	1	1
Amphipyra pyramidea	13	1	1	1
Amphipyra tragopoginis	0	0	1	1
Abrostola triplasia (trigemina)	3	1	3	1
Plusia chrysitis	2	1	3	1
Plusia stenochrysis	10	1	3	1
Autographa pulchrina*	1	1	0	0
Autographa gamma	6	1	3	1
Macdonoughia confusa	0	0	4	1
Axylia putris	7	1	2	1
Panthea coenobita*	5	1	0	0
Colocasia coryli*	29	1	13	1
Pharetra rumicis	8	1	7	1
Acronicta psi	0	0	1	1
Acronicta leporina*	2	1	0	0
Acronicta aceris*	2	1	0	0
Acronicta megacephala*	3	1	5	1
Craniophora ligustri*	5	1	1	1
Jaspidia pygarga	8	1	4	1
Eustrotia olivana*	2	1	1	1
Cryphia algae*	1	1	0	0
Nycteola revayana	4	1	0	0
Catocala sponsa*	2	1	0	0	3
Catephia alchymista	1	1	2	1	1
Ectypa glyphica	1	1	0	0
Scoliopteryx libatrix*	1	1	1	1
Laspeyria flexula*	7	1	2	1
Hypena proboscidalis	7	1	5	1
Herminia tarsicrinalis	6	1	1	1
Rivula sericealis	10	1	4	1
Parascotia fuliginaria	1	1	0	0
Pseudoips prasinana*	21	1	12	1
Comibaena bajularia*	2	1	0	0	3
Hemithea aestivaria*	0	0	1	1
Scopula immorata	11	1	4	1
Scopula ornata*	1	1	0	0
Scopula immutata	5	1	0	0
Scopula nigropunctata	5	1	1	1
Idaea dimidiata*	1	1	0	0
Idaea aversata	10	1	3	1
Cyclophora punctaria	3	1	4	1
Cyclophora linearia	9	1	3	1
Timandra comae	3	1	4	1
Scotopteryx chenopodiata	0	0	1	1
Xanthorhoe spadicearia	25	1	4	1
Xanthorhoe ferrugata	0	0	2	1
Xanthorhoe fluctuata*	2	1	0	0
Xanthorhoe designata	1	1	1	1
Xanthorhoe montanata*	1	1	0	0
Xanthorhoe quadrifasiata	3	1	0	0
Xanthorhoe biriviata*	2	1	0	0
Camptogramma bilineata	13	1	12	1
Catarhoe cuculata*	5	1	1	1
Epirrhoe tristata*	3	1	0	0
Epirrhoe alternata	13	1	2	1
Cosmorhoe ocellata	1	1	1	1
Euphyia unangulata	3	1	3	1
Cidaria fulvata*	1	1	1	1
Chloroclysta siterata	10	1	4	1
Dysstroma truncata	5	1	5	1
Gandaritis pyraliata	3	1	3	1
Thera variata	12	1	9	1
Thera obeliscata	22	1	28	1
Pennithera firmata*	4	1	0	0
Lampropteryx suffumata*	4	1	1	1
Colostygia pectinataria*	7	1	2	1
Anticlea derivata*	1	1	1	1
Earophila badiata*	3	1	2	1
Ecliptopera silaceata	22	1	17	1
Ecliptopera capitata	1	1	2	1
Hydriomena furcata*	1	1	1	1
Epirrita dilutaria	5	1	5	1
Epirrita christyi	1	1	4	1
Epirrita autumnata*	4	1	4	1
Philereme vetulata	0	0	2	1
Hydria undulata*	1	1	1	1
Hydria cervinalis*	1	1	2	1
Euchoeca nebulata*	1	1	0	0
Hydrelia flammeolaria*	2	1	0	0
Perizoma alchemillata	4	1	7	1
Chloroclystis v-ata*	0	0	1	1
Pasiphila chloerata*	0	0	1	1
Pasiphila rectangulata*	0	0	1	1
Eupithecia icterata	6	1	0	0
Eupithecia centaureata*	2	1	2	1
Eupithecia dodoneata*	12	1	11	1
Eupithecia lanceata*	13	1	1	1
Eupithecia abbreviata*	5	1	8	1
Eupithecia tantillaria	18	1	38	1
Eupithecia indigata*	0	0	1	1
Eupithecia subfuscata	2	1	3	1
Eupithecia inturbata*	1	1	1	1
Eupithecia haworthiata*	0	0	1	1
Eupithecia virgaureata	1	1	0	0
Trichopteryx carpinata*	2	1	0	0
Lobophora halterata*	3	1	0	0
Lomaspilis marginata	8	1	10	1
Ligdia adustata*	2	1	4	1
Macaria notata*	6	1	3	1
Macaria alternaria*	2	1	1	1
Macaria liturata	12	1	8	1
Chiasmia clathrata	43	1	9	1
Lomographa bimaculata*	1	1	0	0
Lomographa temerata*	2	1	4	1
Opisthograptis luteolata	1	1	2	1
Plagodis dolabraria	23	1	4	1
Cabera exanthemata	2	1	0	0
Cabera pusaria*	3	1	2	1
Epione repandaria	1	1	1	1
Petrophora chlorosata*	1	1	0	0
Selenia tetralunaria*	12	1	7	1
Selenia dentaria	1	1	2	1
Selenia lunularia*	7	1	1	1
Ennomos quercinaria*	2	1	1	1
Ennomos erosaria*	11	1	13	1
Odontopera bidentata	3	1	5	1
Angerona prunaria*	14	1	5	1
Colotois pennaria*	10	1	3	1
Campaea margaritaria	12	1	9	1
Hylaea fasciaria	13	1	2	1
Pungeleria capreolaria*	1	1	0	0
Agriopis aurantiaria	9	1	11	1
Erannis defoliaria*	1	1	3	1
Lycia hirtaria*	3	1	0	0
Biston betularia	10	1	6	1
Ectropis crepuscularia	17	1	6	1
Ascotis selenaria*	0	0	1	1
Alcis repandata	6	1	8	1
Hypomecis punctinalis	9	1	9	1
Ematurga atomaria	0	0	1	1
Deileptenia ribeata	6	1	3	1
Peribatodes secundaria*	7	1	15	1
Peribatodes rhomboidaria	2	1	1	1
Bupalus piniaria*	9	1	16	1
Argyresthia goedartella	3	1	0	0
Hypatopa inunctella*	1	1	0	0	V
Agriphila straminella	1	1	4	1
Agriphila tristella	3	1	2	2
Anania hortulata	3	1	3	1
Anania lancealis*	1	1	0	0
Cataclysta lemnata*	1	1	0	0
Catoptria pinella*	0	0	1	1
Catoptria myella*	2	1	0	0
Chrysoteuchia culmella	16	1	3	1
Crambus lathoniellus	0	0	1	1
Crambus perlella	4	1	3	1
Ecpyrrhorrhoe rubiginalis*	5	1	1	1
Eudonia lacustrata	6	1	7	1
Eudonia mercurella	16	1	25	1
Evergestis forficalis*	0	0	1	1
Nomophila noctuella	3	1	3	1
Ostrinia nubilalis*	2	1	8	0
Patania ruralis	7	1	1	1
Pyrausta aurata*	6	1	0	0
Pyrausta despicata	7	1	17	1
Pyrausta purpuralis*	0	0	2	1
Scoparia ambigualis	2	1	1	1
Scoparia basistrigalis	1	1	2	1
Scoparia pyralella*	1	1	2	1
Sitochroa palealis*	1	1	0	0
Agonopterix arenella	2	1	0	0
Agonopterix ciliella*	0	0	1	1
Agonopterix heracliana	1	1	1	1
Depressaria albipunctella	1	1	0	0
Ethmia quadrillella*	3	1	0	0
Semioscopis steinkellneriana*	0	0	3	1
Diurnea fagella	16	1	7	1
Crassa tinctella*	0	0	1	1
Denisia stipella*	0	0	1	1
Acrobasis advenella*	1	1	0	0
Dioryctria abietella*	0	0	1	1
Dioryctria sylvestrella*	0	0	1	1
Endotricha flammealis	19	1	19	1
Galleria mellonella*	0	0	1	1
Hypsopygia costalis*	4	1	0	0
Myelois circumvoluta*	1	1	0	0
Phycita roborella*	2	1	2	1
Pyralis farinalis*	0	0	1	1
Synaphe punctalis*	0	0	1	1
Acleris cristana	1	1	1	1
Acleris literana*	0	0	1	1	V
Aethes smeathmanniana	1	1	0	0
Agapeta hamana	5	1	2	1
Agapeta zoegana*	1	1	0	0
Aleimma loeflingiana	0	0	5	1
Apotomis betuletana*	1	1	1	1
Archips oporana*	0	0	4	1
Archips podana*	0	0	1	1
Celypha lacunana	10	1	3	1
Celypha rufana*	1	1	3	1
Celypha striana	2	1	0	0
Cnephasia asseclana	0	0	1	1
Cnephasia stephensiana	5	1	7	1
Cydia amplana	0	0	1	1	3
Cydia splendana	5	1	1	1
Endothenia quadrimaculana*	1	1	0	0
Epiblema foenella*	2	1	1	1
Eucosma cana*	2	1	0	0
Eucosma conterminana*	1	1	0	0
Hedya nubiferana	1	1	2	1
Hedya ochroleucana*	1	1	0	0
Hedya pruniana	0	0	1	1
Hedya salicella*	0	0	1	1
Lathronympha strigana	1	1	0	0
Notocelia cynosbatella*	1	1	2	1
Orthotaenia undulana	2	1	1	1
Pandemis cerasana	1	1	5	1
Pandemis corylana	1	1	2	1
Pandemis dumetana*	1	1	0	0	V
Pandemis heparana	1	1	0	0
Pseudohermenias abietana	1	1	0	0
Rhyacionia buoliana*	0	0	2	1
Rhyacionia pinicolana*	1	1	0	0
Syndemis musculana	0	0	1	1
Tortrix viridana*	0	0	2	1
Yponomeuta cagnagella	1	1	0	0
Yponomeuta evonymella	4	1	4	1
Yponomeuta padella	2	1	2	1
Ypsolopha sequella*	0	0	1	1
	1901	315	1241	281	20
* not recorded in the Malaise traps
